# Supplementary material for: MinD-RNase E interplay controls localization of polar mRNAs in E. coli
Source: EMBO J. 2024 Jan 19;43(4):8. doi: 10.1038/s44318-023-00026-9 (PMC10897333; doi:10.1038/s44318-023-00026-9)
Supplement: Supplementary file 7 — Source Data Fig. 1 [file 44318_2023_26_MOESM7_ESM.zip]

Archive with 30 entries (27 files):
- Figure 1/
- __MACOSX/._Figure 1
- Figure 1/1A/
- __MACOSX/Figure 1/._1A
- Figure 1/1B/
- __MACOSX/Figure 1/._1B
- Figure 1/1A/6xbs.tif
- __MACOSX/Figure 1/1A/._6xbs.tif
- Figure 1/1A/cheA.tif
- __MACOSX/Figure 1/1A/._cheA.tif
- Figure 1/1A/6xbs-WT.xlsx
- __MACOSX/Figure 1/1A/._6xbs-WT.xlsx
- Figure 1/1A/bglG-WT.xlsx
- __MACOSX/Figure 1/1A/._bglG-WT.xlsx
- Figure 1/1A/cheA-WT.xlsx
- __MACOSX/Figure 1/1A/._cheA-WT.xlsx
- Figure 1/1A/bglG.tif
- __MACOSX/Figure 1/1A/._bglG.tif
- Figure 1/1B/6xbs.tif
- __MACOSX/Figure 1/1B/._6xbs.tif
- Figure 1/1B/cheA.tif
- __MACOSX/Figure 1/1B/._cheA.tif
- Figure 1/1B/delminCDE-6xbs.xlsx
- __MACOSX/Figure 1/1B/._delminCDE-6xbs.xlsx
- Figure 1/1B/bglG.tif
- __MACOSX/Figure 1/1B/._bglG.tif
- Figure 1/1B/delmin-cheA.xlsx
- __MACOSX/Figure 1/1B/._delmin-cheA.xlsx
- Figure 1/1B/delmin-bglg.xlsx
- __MACOSX/Figure 1/1B/._delmin-bglg.xlsx
