# Supplementary material for: MinD-RNase E interplay controls localization of polar mRNAs in E. coli
Source: EMBO J. 2024 Jan 19;43(4):8. doi: 10.1038/s44318-023-00026-9 (PMC10897333; doi:10.1038/s44318-023-00026-9)
Supplement: Supplementary file 7 — Source Data Fig. 1 [file 44318_2023_26_MOESM7_ESM.zip › Figure 1/1A/6xbs-WT.xlsx]

## Sheet: Profile Data
No.	ID	Distance	Name	Time	Z Pos	X Pos	Y Pos	Cell axis	Ch1
1	1	0	1094.nd2	740.783	2573.7	19489.4	-871.237	0	125
2	1	0.13	1094.nd2	740.783	2573.7	19489.4	-871.237	0.0222222	1425
3	1	0.26	1094.nd2	740.783	2573.7	19489.4	-871.237	0.0444444	3294
4	1	0.39	1094.nd2	740.783	2573.7	19489.4	-871.237	0.0666667	4013
5	1	0.52	1094.nd2	740.783	2573.7	19489.4	-871.237	0.0888889	4736
6	1	0.65	1094.nd2	740.783	2573.7	19489.4	-871.237	0.111111	5276
7	1	0.78	1094.nd2	740.783	2573.7	19489.4	-871.237	0.133333	5959
8	1	0.91	1094.nd2	740.783	2573.7	19489.4	-871.237	0.155556	6265
9	1	1.04	1094.nd2	740.783	2573.7	19489.4	-871.237	0.177778	6825
10	1	1.17	1094.nd2	740.783	2573.7	19489.4	-871.237	0.2	6921
11	1	1.3	1094.nd2	740.783	2573.7	19489.4	-871.237	0.222222	6419
12	1	1.43	1094.nd2	740.783	2573.7	19489.4	-871.237	0.244444	6816
13	1	1.56	1094.nd2	740.783	2573.7	19489.4	-871.237	0.266667	6584
14	1	1.69	1094.nd2	740.783	2573.7	19489.4	-871.237	0.288889	6605
15	1	1.82	1094.nd2	740.783	2573.7	19489.4	-871.237	0.311111	6397
16	1	1.95	1094.nd2	740.783	2573.7	19489.4	-871.237	0.333333	5883
17	1	2.08	1094.nd2	740.783	2573.7	19489.4	-871.237	0.355556	6422
18	1	2.21	1094.nd2	740.783	2573.7	19489.4	-871.237	0.377778	5562
19	1	2.34	1094.nd2	740.783	2573.7	19489.4	-871.237	0.4	5964
20	1	2.47	1094.nd2	740.783	2573.7	19489.4	-871.237	0.422222	5717
21	1	2.6	1094.nd2	740.783	2573.7	19489.4	-871.237	0.444444	5433
22	1	2.73	1094.nd2	740.783	2573.7	19489.4	-871.237	0.466667	5362
23	1	2.86	1094.nd2	740.783	2573.7	19489.4	-871.237	0.488889	5589
24	1	2.99	1094.nd2	740.783	2573.7	19489.4	-871.237	0.511111	4995
25	1	3.12	1094.nd2	740.783	2573.7	19489.4	-871.237	0.533333	4995
26	1	3.25	1094.nd2	740.783	2573.7	19489.4	-871.237	0.555556	4821
27	1	3.38	1094.nd2	740.783	2573.7	19489.4	-871.237	0.577778	4814
28	1	3.51	1094.nd2	740.783	2573.7	19489.4	-871.237	0.6	5571
29	1	3.64	1094.nd2	740.783	2573.7	19489.4	-871.237	0.622222	4939
30	1	3.77	1094.nd2	740.783	2573.7	19489.4	-871.237	0.644444	5678
31	1	3.9	1094.nd2	740.783	2573.7	19489.4	-871.237	0.666667	5767
32	1	4.03	1094.nd2	740.783	2573.7	19489.4	-871.237	0.688889	6426
33	1	4.16	1094.nd2	740.783	2573.7	19489.4	-871.237	0.711111	6060
34	1	4.29	1094.nd2	740.783	2573.7	19489.4	-871.237	0.733333	5547
35	1	4.42	1094.nd2	740.783	2573.7	19489.4	-871.237	0.755556	6190
36	1	4.55	1094.nd2	740.783	2573.7	19489.4	-871.237	0.777778	6499
37	1	4.68	1094.nd2	740.783	2573.7	19489.4	-871.237	0.8	6681
38	1	4.81	1094.nd2	740.783	2573.7	19489.4	-871.237	0.822222	7085
39	1	4.94	1094.nd2	740.783	2573.7	19489.4	-871.237	0.844444	7113
40	1	5.07	1094.nd2	740.783	2573.7	19489.4	-871.237	0.866667	7504
41	1	5.2	1094.nd2	740.783	2573.7	19489.4	-871.237	0.888889	7096
42	1	5.33	1094.nd2	740.783	2573.7	19489.4	-871.237	0.911111	6348
43	1	5.46	1094.nd2	740.783	2573.7	19489.4	-871.237	0.933333	5662
44	1	5.59	1094.nd2	740.783	2573.7	19489.4	-871.237	0.955556	3665
45	1	5.72	1094.nd2	740.783	2573.7	19489.4	-871.237	0.977778	2745
46	1	5.85	1094.nd2	740.783	2573.7	19489.4	-871.237	1	150
1	2	0	1094.nd2	740.783	2573.7	19489.4	-871.237	0	15
2	2	0.13	1094.nd2	740.783	2573.7	19489.4	-871.237	0.0222222	1565
3	2	0.26	1094.nd2	740.783	2573.7	19489.4	-871.237	0.0444444	2812
4	2	0.39	1094.nd2	740.783	2573.7	19489.4	-871.237	0.0666667	4198
5	2	0.52	1094.nd2	740.783	2573.7	19489.4	-871.237	0.0888889	5346
6	2	0.65	1094.nd2	740.783	2573.7	19489.4	-871.237	0.111111	4709
7	2	0.78	1094.nd2	740.783	2573.7	19489.4	-871.237	0.133333	4630
8	2	0.91	1094.nd2	740.783	2573.7	19489.4	-871.237	0.155556	5231
9	2	1.04	1094.nd2	740.783	2573.7	19489.4	-871.237	0.177778	5490
10	2	1.17	1094.nd2	740.783	2573.7	19489.4	-871.237	0.2	5521
11	2	1.3	1094.nd2	740.783	2573.7	19489.4	-871.237	0.222222	5276
12	2	1.43	1094.nd2	740.783	2573.7	19489.4	-871.237	0.244444	5111
13	2	1.56	1094.nd2	740.783	2573.7	19489.4	-871.237	0.266667	5274
14	2	1.69	1094.nd2	740.783	2573.7	19489.4	-871.237	0.288889	5703
15	2	1.82	1094.nd2	740.783	2573.7	19489.4	-871.237	0.311111	5705
16	2	1.95	1094.nd2	740.783	2573.7	19489.4	-871.237	0.333333	5885
17	2	2.08	1094.nd2	740.783	2573.7	19489.4	-871.237	0.355556	5432
18	2	2.21	1094.nd2	740.783	2573.7	19489.4	-871.237	0.377778	5608
19	2	2.34	1094.nd2	740.783	2573.7	19489.4	-871.237	0.4	5716
20	2	2.47	1094.nd2	740.783	2573.7	19489.4	-871.237	0.422222	5605
21	2	2.6	1094.nd2	740.783	2573.7	19489.4	-871.237	0.444444	4688
22	2	2.73	1094.nd2	740.783	2573.7	19489.4	-871.237	0.466667	3859
23	2	2.86	1094.nd2	740.783	2573.7	19489.4	-871.237	0.488889	5327
24	2	2.99	1094.nd2	740.783	2573.7	19489.4	-871.237	0.511111	6016
25	2	3.12	1094.nd2	740.783	2573.7	19489.4	-871.237	0.533333	6016
26	2	3.25	1094.nd2	740.783	2573.7	19489.4	-871.237	0.555556	6538
27	2	3.38	1094.nd2	740.783	2573.7	19489.4	-871.237	0.577778	6084
28	2	3.51	1094.nd2	740.783	2573.7	19489.4	-871.237	0.6	5800
29	2	3.64	1094.nd2	740.783	2573.7	19489.4	-871.237	0.622222	5287
30	2	3.77	1094.nd2	740.783	2573.7	19489.4	-871.237	0.644444	6028
31	2	3.9	1094.nd2	740.783	2573.7	19489.4	-871.237	0.666667	5695
32	2	4.03	1094.nd2	740.783	2573.7	19489.4	-871.237	0.688889	5515
33	2	4.16	1094.nd2	740.783	2573.7	19489.4	-871.237	0.711111	5633
34	2	4.29	1094.nd2	740.783	2573.7	19489.4	-871.237	0.733333	5194
35	2	4.42	1094.nd2	740.783	2573.7	19489.4	-871.237	0.755556	5649
36	2	4.55	1094.nd2	740.783	2573.7	19489.4	-871.237	0.777778	5918
37	2	4.68	1094.nd2	740.783	2573.7	19489.4	-871.237	0.8	6573
38	2	4.81	1094.nd2	740.783	2573.7	19489.4	-871.237	0.822222	5600
39	2	4.94	1094.nd2	740.783	2573.7	19489.4	-871.237	0.844444	4771
40	2	5.07	1094.nd2	740.783	2573.7	19489.4	-871.237	0.866667	5018
41	2	5.2	1094.nd2	740.783	2573.7	19489.4	-871.237	0.888889	3677
42	2	5.33	1094.nd2	740.783	2573.7	19489.4	-871.237	0.911111	3336
43	2	5.46	1094.nd2	740.783	2573.7	19489.4	-871.237	0.933333	2124
44	2	5.59	1094.nd2	740.783	2573.7	19489.4	-871.237	0.955556	1453
45	2	5.72	1094.nd2	740.783	2573.7	19489.4	-871.237	0.977778	930
46	2	5.85	1094.nd2	740.783	2573.7	19489.4	-871.237	1	188
1	3	0	1094.nd2	740.783	2573.7	19489.4	-871.237	0	88
2	3	0.13	1094.nd2	740.783	2573.7	19489.4	-871.237	0.0222222	588
3	3	0.26	1094.nd2	740.783	2573.7	19489.4	-871.237	0.0444444	550
4	3	0.39	1094.nd2	740.783	2573.7	19489.4	-871.237	0.0666667	559
5	3	0.52	1094.nd2	740.783	2573.7	19489.4	-871.237	0.0888889	1522
6	3	0.65	1094.nd2	740.783	2573.7	19489.4	-871.237	0.111111	2626
7	3	0.78	1094.nd2	740.783	2573.7	19489.4	-871.237	0.133333	2602
8	3	0.91	1094.nd2	740.783	2573.7	19489.4	-871.237	0.155556	3825
9	3	1.04	1094.nd2	740.783	2573.7	19489.4	-871.237	0.177778	3621
10	3	1.17	1094.nd2	740.783	2573.7	19489.4	-871.237	0.2	3324
11	3	1.3	1094.nd2	740.783	2573.7	19489.4	-871.237	0.222222	3728
12	3	1.43	1094.nd2	740.783	2573.7	19489.4	-871.237	0.244444	3732
13	3	1.56	1094.nd2	740.783	2573.7	19489.4	-871.237	0.266667	4128
14	3	1.69	1094.nd2	740.783	2573.7	19489.4	-871.237	0.288889	4293
15	3	1.82	1094.nd2	740.783	2573.7	19489.4	-871.237	0.311111	3510
16	3	1.95	1094.nd2	740.783	2573.7	19489.4	-871.237	0.333333	4089
17	3	2.08	1094.nd2	740.783	2573.7	19489.4	-871.237	0.355556	3444
18	3	2.21	1094.nd2	740.783	2573.7	19489.4	-871.237	0.377778	4299
19	3	2.34	1094.nd2	740.783	2573.7	19489.4	-871.237	0.4	4516
20	3	2.47	1094.nd2	740.783	2573.7	19489.4	-871.237	0.422222	4296
21	3	2.6	1094.nd2	740.783	2573.7	19489.4	-871.237	0.444444	4552
22	3	2.73	1094.nd2	740.783	2573.7	19489.4	-871.237	0.466667	4552
23	3	2.86	1094.nd2	740.783	2573.7	19489.4	-871.237	0.488889	4392
24	3	2.99	1094.nd2	740.783	2573.7	19489.4	-871.237	0.511111	4833
25	3	3.12	1094.nd2	740.783	2573.7	19489.4	-871.237	0.533333	5129
26	3	3.25	1094.nd2	740.783	2573.7	19489.4	-871.237	0.555556	4672
27	3	3.38	1094.nd2	740.783	2573.7	19489.4	-871.237	0.577778	4672
28	3	3.51	1094.nd2	740.783	2573.7	19489.4	-871.237	0.6	4515
29	3	3.64	1094.nd2	740.783	2573.7	19489.4	-871.237	0.622222	4446
30	3	3.77	1094.nd2	740.783	2573.7	19489.4	-871.237	0.644444	3760
31	3	3.9	1094.nd2	740.783	2573.7	19489.4	-871.237	0.666667	4313
32	3	4.03	1094.nd2	740.783	2573.7	19489.4	-871.237	0.688889	4321
33	3	4.16	1094.nd2	740.783	2573.7	19489.4	-871.237	0.711111	4318
34	3	4.29	1094.nd2	740.783	2573.7	19489.4	-871.237	0.733333	5350
35	3	4.42	1094.nd2	740.783	2573.7	19489.4	-871.237	0.755556	5206
36	3	4.55	1094.nd2	740.783	2573.7	19489.4	-871.237	0.777778	5378
37	3	4.68	1094.nd2	740.783	2573.7	19489.4	-871.237	0.8	5970
38	3	4.81	1094.nd2	740.783	2573.7	19489.4	-871.237	0.822222	5795
39	3	4.94	1094.nd2	740.783	2573.7	19489.4	-871.237	0.844444	3843
40	3	5.07	1094.nd2	740.783	2573.7	19489.4	-871.237	0.866667	2394
41	3	5.2	1094.nd2	740.783	2573.7	19489.4	-871.237	0.888889	1676
42	3	5.33	1094.nd2	740.783	2573.7	19489.4	-871.237	0.911111	1182
43	3	5.46	1094.nd2	740.783	2573.7	19489.4	-871.237	0.933333	907
44	3	5.59	1094.nd2	740.783	2573.7	19489.4	-871.237	0.955556	733
45	3	5.72	1094.nd2	740.783	2573.7	19489.4	-871.237	0.977778	770
46	3	5.85	1094.nd2	740.783	2573.7	19489.4	-871.237	1	57
1	4	0	1094.nd2	740.783	2573.7	19489.4	-871.237	0	0
2	4	0.13	1094.nd2	740.783	2573.7	19489.4	-871.237	0.0222222	1347
3	4	0.26	1094.nd2	740.783	2573.7	19489.4	-871.237	0.0444444	1732
4	4	0.39	1094.nd2	740.783	2573.7	19489.4	-871.237	0.0666667	3084
5	4	0.52	1094.nd2	740.783	2573.7	19489.4	-871.237	0.0888889	3567
6	4	0.65	1094.nd2	740.783	2573.7	19489.4	-871.237	0.111111	3966
7	4	0.78	1094.nd2	740.783	2573.7	19489.4	-871.237	0.133333	4593
8	4	0.91	1094.nd2	740.783	2573.7	19489.4	-871.237	0.155556	5199
9	4	1.04	1094.nd2	740.783	2573.7	19489.4	-871.237	0.177778	5199
10	4	1.17	1094.nd2	740.783	2573.7	19489.4	-871.237	0.2	4783
11	4	1.3	1094.nd2	740.783	2573.7	19489.4	-871.237	0.222222	4312
12	4	1.43	1094.nd2	740.783	2573.7	19489.4	-871.237	0.244444	4567
13	4	1.56	1094.nd2	740.783	2573.7	19489.4	-871.237	0.266667	4502
14	4	1.69	1094.nd2	740.783	2573.7	19489.4	-871.237	0.288889	4835
15	4	1.82	1094.nd2	740.783	2573.7	19489.4	-871.237	0.311111	4636
16	4	1.95	1094.nd2	740.783	2573.7	19489.4	-871.237	0.333333	4963
17	4	2.08	1094.nd2	740.783	2573.7	19489.4	-871.237	0.355556	4963
18	4	2.21	1094.nd2	740.783	2573.7	19489.4	-871.237	0.377778	4773
19	4	2.34	1094.nd2	740.783	2573.7	19489.4	-871.237	0.4	4516
20	4	2.47	1094.nd2	740.783	2573.7	19489.4	-871.237	0.422222	4726
21	4	2.6	1094.nd2	740.783	2573.7	19489.4	-871.237	0.444444	4885
22	4	2.73	1094.nd2	740.783	2573.7	19489.4	-871.237	0.466667	5121
23	4	2.86	1094.nd2	740.783	2573.7	19489.4	-871.237	0.488889	5657
24	4	2.99	1094.nd2	740.783	2573.7	19489.4	-871.237	0.511111	6026
25	4	3.12	1094.nd2	740.783	2573.7	19489.4	-871.237	0.533333	6241
26	4	3.25	1094.nd2	740.783	2573.7	19489.4	-871.237	0.555556	5651
27	4	3.38	1094.nd2	740.783	2573.7	19489.4	-871.237	0.577778	5835
28	4	3.51	1094.nd2	740.783	2573.7	19489.4	-871.237	0.6	5334
29	4	3.64	1094.nd2	740.783	2573.7	19489.4	-871.237	0.622222	4974
30	4	3.77	1094.nd2	740.783	2573.7	19489.4	-871.237	0.644444	4908
31	4	3.9	1094.nd2	740.783	2573.7	19489.4	-871.237	0.666667	4692
32	4	4.03	1094.nd2	740.783	2573.7	19489.4	-871.237	0.688889	5137
33	4	4.16	1094.nd2	740.783	2573.7	19489.4	-871.237	0.711111	5137
34	4	4.29	1094.nd2	740.783	2573.7	19489.4	-871.237	0.733333	4546
35	4	4.42	1094.nd2	740.783	2573.7	19489.4	-871.237	0.755556	4965
36	4	4.55	1094.nd2	740.783	2573.7	19489.4	-871.237	0.777778	4916
37	4	4.68	1094.nd2	740.783	2573.7	19489.4	-871.237	0.8	4547
38	4	4.81	1094.nd2	740.783	2573.7	19489.4	-871.237	0.822222	4425
39	4	4.94	1094.nd2	740.783	2573.7	19489.4	-871.237	0.844444	5160
40	4	5.07	1094.nd2	740.783	2573.7	19489.4	-871.237	0.866667	4635
41	4	5.2	1094.nd2	740.783	2573.7	19489.4	-871.237	0.888889	4635
42	4	5.33	1094.nd2	740.783	2573.7	19489.4	-871.237	0.911111	4942
43	4	5.46	1094.nd2	740.783	2573.7	19489.4	-871.237	0.933333	4876
44	4	5.59	1094.nd2	740.783	2573.7	19489.4	-871.237	0.955556	2773
45	4	5.72	1094.nd2	740.783	2573.7	19489.4	-871.237	0.977778	2059
46	4	5.85	1094.nd2	740.783	2573.7	19489.4	-871.237	1	0
1	5	0	1094.nd2	740.783	2573.7	19489.4	-871.237	0	0
2	5	0.13	1094.nd2	740.783	2573.7	19489.4	-871.237	0.0222222	972
3	5	0.26	1094.nd2	740.783	2573.7	19489.4	-871.237	0.0444444	236
4	5	0.39	1094.nd2	740.783	2573.7	19489.4	-871.237	0.0666667	1002
5	5	0.52	1094.nd2	740.783	2573.7	19489.4	-871.237	0.0888889	992
6	5	0.65	1094.nd2	740.783	2573.7	19489.4	-871.237	0.111111	1556
7	5	0.78	1094.nd2	740.783	2573.7	19489.4	-871.237	0.133333	1342
8	5	0.91	1094.nd2	740.783	2573.7	19489.4	-871.237	0.155556	1449
9	5	1.04	1094.nd2	740.783	2573.7	19489.4	-871.237	0.177778	1957
10	5	1.17	1094.nd2	740.783	2573.7	19489.4	-871.237	0.2	1933
11	5	1.3	1094.nd2	740.783	2573.7	19489.4	-871.237	0.222222	1933
12	5	1.43	1094.nd2	740.783	2573.7	19489.4	-871.237	0.244444	1524
13	5	1.56	1094.nd2	740.783	2573.7	19489.4	-871.237	0.266667	2200
14	5	1.69	1094.nd2	740.783	2573.7	19489.4	-871.237	0.288889	1933
15	5	1.82	1094.nd2	740.783	2573.7	19489.4	-871.237	0.311111	2243
16	5	1.95	1094.nd2	740.783	2573.7	19489.4	-871.237	0.333333	2220
17	5	2.08	1094.nd2	740.783	2573.7	19489.4	-871.237	0.355556	1850
18	5	2.21	1094.nd2	740.783	2573.7	19489.4	-871.237	0.377778	2557
19	5	2.34	1094.nd2	740.783	2573.7	19489.4	-871.237	0.4	3155
20	5	2.47	1094.nd2	740.783	2573.7	19489.4	-871.237	0.422222	3155
21	5	2.6	1094.nd2	740.783	2573.7	19489.4	-871.237	0.444444	2952
22	5	2.73	1094.nd2	740.783	2573.7	19489.4	-871.237	0.466667	3123
23	5	2.86	1094.nd2	740.783	2573.7	19489.4	-871.237	0.488889	3506
24	5	2.99	1094.nd2	740.783	2573.7	19489.4	-871.237	0.511111	3236
25	5	3.12	1094.nd2	740.783	2573.7	19489.4	-871.237	0.533333	2896
26	5	3.25	1094.nd2	740.783	2573.7	19489.4	-871.237	0.555556	2996
27	5	3.38	1094.nd2	740.783	2573.7	19489.4	-871.237	0.577778	2465
28	5	3.51	1094.nd2	740.783	2573.7	19489.4	-871.237	0.6	2990
29	5	3.64	1094.nd2	740.783	2573.7	19489.4	-871.237	0.622222	3154
30	5	3.77	1094.nd2	740.783	2573.7	19489.4	-871.237	0.644444	3154
31	5	3.9	1094.nd2	740.783	2573.7	19489.4	-871.237	0.666667	2937
32	5	4.03	1094.nd2	740.783	2573.7	19489.4	-871.237	0.688889	2843
33	5	4.16	1094.nd2	740.783	2573.7	19489.4	-871.237	0.711111	3295
34	5	4.29	1094.nd2	740.783	2573.7	19489.4	-871.237	0.733333	3063
35	5	4.42	1094.nd2	740.783	2573.7	19489.4	-871.237	0.755556	3254
36	5	4.55	1094.nd2	740.783	2573.7	19489.4	-871.237	0.777778	2826
37	5	4.68	1094.nd2	740.783	2573.7	19489.4	-871.237	0.8	3185
38	5	4.81	1094.nd2	740.783	2573.7	19489.4	-871.237	0.822222	2856
39	5	4.94	1094.nd2	740.783	2573.7	19489.4	-871.237	0.844444	2856
40	5	5.07	1094.nd2	740.783	2573.7	19489.4	-871.237	0.866667	2808
41	5	5.2	1094.nd2	740.783	2573.7	19489.4	-871.237	0.888889	2734
42	5	5.33	1094.nd2	740.783	2573.7	19489.4	-871.237	0.911111	2430
43	5	5.46	1094.nd2	740.783	2573.7	19489.4	-871.237	0.933333	2654
44	5	5.59	1094.nd2	740.783	2573.7	19489.4	-871.237	0.955556	2232
45	5	5.72	1094.nd2	740.783	2573.7	19489.4	-871.237	0.977778	2218
46	5	5.85	1094.nd2	740.783	2573.7	19489.4	-871.237	1	0
1	6	0	1094.nd2	740.783	2573.7	19489.4	-871.237	0	0
2	6	0.13	1094.nd2	740.783	2573.7	19489.4	-871.237	0.0222222	1186
3	6	0.26	1094.nd2	740.783	2573.7	19489.4	-871.237	0.0444444	1473
4	6	0.39	1094.nd2	740.783	2573.7	19489.4	-871.237	0.0666667	2432
5	6	0.52	1094.nd2	740.783	2573.7	19489.4	-871.237	0.0888889	4932
6	6	0.65	1094.nd2	740.783	2573.7	19489.4	-871.237	0.111111	8128
7	6	0.78	1094.nd2	740.783	2573.7	19489.4	-871.237	0.133333	11544
8	6	0.91	1094.nd2	740.783	2573.7	19489.4	-871.237	0.155556	13297
9	6	1.04	1094.nd2	740.783	2573.7	19489.4	-871.237	0.177778	14810
10	6	1.17	1094.nd2	740.783	2573.7	19489.4	-871.237	0.2	15428
11	6	1.3	1094.nd2	740.783	2573.7	19489.4	-871.237	0.222222	16383
12	6	1.43	1094.nd2	740.783	2573.7	19489.4	-871.237	0.244444	17233
13	6	1.56	1094.nd2	740.783	2573.7	19489.4	-871.237	0.266667	16792
14	6	1.69	1094.nd2	740.783	2573.7	19489.4	-871.237	0.288889	16898
15	6	1.82	1094.nd2	740.783	2573.7	19489.4	-871.237	0.311111	16974
16	6	1.95	1094.nd2	740.783	2573.7	19489.4	-871.237	0.333333	16532
17	6	2.08	1094.nd2	740.783	2573.7	19489.4	-871.237	0.355556	17152
18	6	2.21	1094.nd2	740.783	2573.7	19489.4	-871.237	0.377778	18066
19	6	2.34	1094.nd2	740.783	2573.7	19489.4	-871.237	0.4	18321
20	6	2.47	1094.nd2	740.783	2573.7	19489.4	-871.237	0.422222	19177
21	6	2.6	1094.nd2	740.783	2573.7	19489.4	-871.237	0.444444	20561
22	6	2.73	1094.nd2	740.783	2573.7	19489.4	-871.237	0.466667	21667
23	6	2.86	1094.nd2	740.783	2573.7	19489.4	-871.237	0.488889	21590
24	6	2.99	1094.nd2	740.783	2573.7	19489.4	-871.237	0.511111	22541
25	6	3.12	1094.nd2	740.783	2573.7	19489.4	-871.237	0.533333	21764
26	6	3.25	1094.nd2	740.783	2573.7	19489.4	-871.237	0.555556	20998
27	6	3.38	1094.nd2	740.783	2573.7	19489.4	-871.237	0.577778	20924
28	6	3.51	1094.nd2	740.783	2573.7	19489.4	-871.237	0.6	19057
29	6	3.64	1094.nd2	740.783	2573.7	19489.4	-871.237	0.622222	18690
30	6	3.77	1094.nd2	740.783	2573.7	19489.4	-871.237	0.644444	17845
31	6	3.9	1094.nd2	740.783	2573.7	19489.4	-871.237	0.666667	17884
32	6	4.03	1094.nd2	740.783	2573.7	19489.4	-871.237	0.688889	17773
33	6	4.16	1094.nd2	740.783	2573.7	19489.4	-871.237	0.711111	17583
34	6	4.29	1094.nd2	740.783	2573.7	19489.4	-871.237	0.733333	16524
35	6	4.42	1094.nd2	740.783	2573.7	19489.4	-871.237	0.755556	17368
36	6	4.55	1094.nd2	740.783	2573.7	19489.4	-871.237	0.777778	15788
37	6	4.68	1094.nd2	740.783	2573.7	19489.4	-871.237	0.8	14246
38	6	4.81	1094.nd2	740.783	2573.7	19489.4	-871.237	0.822222	10289
39	6	4.94	1094.nd2	740.783	2573.7	19489.4	-871.237	0.844444	7351
40	6	5.07	1094.nd2	740.783	2573.7	19489.4	-871.237	0.866667	5120
41	6	5.2	1094.nd2	740.783	2573.7	19489.4	-871.237	0.888889	4122
42	6	5.33	1094.nd2	740.783	2573.7	19489.4	-871.237	0.911111	2993
43	6	5.46	1094.nd2	740.783	2573.7	19489.4	-871.237	0.933333	2148
44	6	5.59	1094.nd2	740.783	2573.7	19489.4	-871.237	0.955556	1927
45	6	5.72	1094.nd2	740.783	2573.7	19489.4	-871.237	0.977778	1399
46	6	5.85	1094.nd2	740.783	2573.7	19489.4	-871.237	1	0
1	7	0	1094.nd2	740.783	2573.7	19489.4	-871.237	0	0
2	7	0.13	1094.nd2	740.783	2573.7	19489.4	-871.237	0.0222222	1672
3	7	0.26	1094.nd2	740.783	2573.7	19489.4	-871.237	0.0444444	2391
4	7	0.39	1094.nd2	740.783	2573.7	19489.4	-871.237	0.0666667	3992
5	7	0.52	1094.nd2	740.783	2573.7	19489.4	-871.237	0.0888889	5197
6	7	0.65	1094.nd2	740.783	2573.7	19489.4	-871.237	0.111111	6821
7	7	0.78	1094.nd2	740.783	2573.7	19489.4	-871.237	0.133333	6990
8	7	0.91	1094.nd2	740.783	2573.7	19489.4	-871.237	0.155556	7660
9	7	1.04	1094.nd2	740.783	2573.7	19489.4	-871.237	0.177778	8245
10	7	1.17	1094.nd2	740.783	2573.7	19489.4	-871.237	0.2	8130
11	7	1.3	1094.nd2	740.783	2573.7	19489.4	-871.237	0.222222	8722
12	7	1.43	1094.nd2	740.783	2573.7	19489.4	-871.237	0.244444	7953
13	7	1.56	1094.nd2	740.783	2573.7	19489.4	-871.237	0.266667	7922
14	7	1.69	1094.nd2	740.783	2573.7	19489.4	-871.237	0.288889	7673
15	7	1.82	1094.nd2	740.783	2573.7	19489.4	-871.237	0.311111	7729
16	7	1.95	1094.nd2	740.783	2573.7	19489.4	-871.237	0.333333	8030
17	7	2.08	1094.nd2	740.783	2573.7	19489.4	-871.237	0.355556	8030
18	7	2.21	1094.nd2	740.783	2573.7	19489.4	-871.237	0.377778	8621
19	7	2.34	1094.nd2	740.783	2573.7	19489.4	-871.237	0.4	8506
20	7	2.47	1094.nd2	740.783	2573.7	19489.4	-871.237	0.422222	7688
21	7	2.6	1094.nd2	740.783	2573.7	19489.4	-871.237	0.444444	7949
22	7	2.73	1094.nd2	740.783	2573.7	19489.4	-871.237	0.466667	7965
23	7	2.86	1094.nd2	740.783	2573.7	19489.4	-871.237	0.488889	7339
24	7	2.99	1094.nd2	740.783	2573.7	19489.4	-871.237	0.511111	7850
25	7	3.12	1094.nd2	740.783	2573.7	19489.4	-871.237	0.533333	6890
26	7	3.25	1094.nd2	740.783	2573.7	19489.4	-871.237	0.555556	6366
27	7	3.38	1094.nd2	740.783	2573.7	19489.4	-871.237	0.577778	6087
28	7	3.51	1094.nd2	740.783	2573.7	19489.4	-871.237	0.6	6864
29	7	3.64	1094.nd2	740.783	2573.7	19489.4	-871.237	0.622222	6608
30	7	3.77	1094.nd2	740.783	2573.7	19489.4	-871.237	0.644444	7131
31	7	3.9	1094.nd2	740.783	2573.7	19489.4	-871.237	0.666667	7822
32	7	4.03	1094.nd2	740.783	2573.7	19489.4	-871.237	0.688889	7822
33	7	4.16	1094.nd2	740.783	2573.7	19489.4	-871.237	0.711111	7748
34	7	4.29	1094.nd2	740.783	2573.7	19489.4	-871.237	0.733333	7401
35	7	4.42	1094.nd2	740.783	2573.7	19489.4	-871.237	0.755556	7897
36	7	4.55	1094.nd2	740.783	2573.7	19489.4	-871.237	0.777778	7784
37	7	4.68	1094.nd2	740.783	2573.7	19489.4	-871.237	0.8	8374
38	7	4.81	1094.nd2	740.783	2573.7	19489.4	-871.237	0.822222	8845
39	7	4.94	1094.nd2	740.783	2573.7	19489.4	-871.237	0.844444	8698
40	7	5.07	1094.nd2	740.783	2573.7	19489.4	-871.237	0.866667	8300
41	7	5.2	1094.nd2	740.783	2573.7	19489.4	-871.237	0.888889	8967
42	7	5.33	1094.nd2	740.783	2573.7	19489.4	-871.237	0.911111	6072
43	7	5.46	1094.nd2	740.783	2573.7	19489.4	-871.237	0.933333	4828
44	7	5.59	1094.nd2	740.783	2573.7	19489.4	-871.237	0.955556	3088
45	7	5.72	1094.nd2	740.783	2573.7	19489.4	-871.237	0.977778	2497
46	7	5.85	1094.nd2	740.783	2573.7	19489.4	-871.237	1	0
1	8	0	1094.nd2	740.783	2573.7	19489.4	-871.237	0	413
2	8	0.13	1094.nd2	740.783	2573.7	19489.4	-871.237	0.0222222	1094
3	8	0.26	1094.nd2	740.783	2573.7	19489.4	-871.237	0.0444444	2179
4	8	0.39	1094.nd2	740.783	2573.7	19489.4	-871.237	0.0666667	2726
5	8	0.52	1094.nd2	740.783	2573.7	19489.4	-871.237	0.0888889	3904
6	8	0.65	1094.nd2	740.783	2573.7	19489.4	-871.237	0.111111	4527
7	8	0.78	1094.nd2	740.783	2573.7	19489.4	-871.237	0.133333	4978
8	8	0.91	1094.nd2	740.783	2573.7	19489.4	-871.237	0.155556	5281
9	8	1.04	1094.nd2	740.783	2573.7	19489.4	-871.237	0.177778	4666
10	8	1.17	1094.nd2	740.783	2573.7	19489.4	-871.237	0.2	4870
11	8	1.3	1094.nd2	740.783	2573.7	19489.4	-871.237	0.222222	5379
12	8	1.43	1094.nd2	740.783	2573.7	19489.4	-871.237	0.244444	4729
13	8	1.56	1094.nd2	740.783	2573.7	19489.4	-871.237	0.266667	4768
14	8	1.69	1094.nd2	740.783	2573.7	19489.4	-871.237	0.288889	4736
15	8	1.82	1094.nd2	740.783	2573.7	19489.4	-871.237	0.311111	4280
16	8	1.95	1094.nd2	740.783	2573.7	19489.4	-871.237	0.333333	4822
17	8	2.08	1094.nd2	740.783	2573.7	19489.4	-871.237	0.355556	4925
18	8	2.21	1094.nd2	740.783	2573.7	19489.4	-871.237	0.377778	4558
19	8	2.34	1094.nd2	740.783	2573.7	19489.4	-871.237	0.4	4621
20	8	2.47	1094.nd2	740.783	2573.7	19489.4	-871.237	0.422222	4852
21	8	2.6	1094.nd2	740.783	2573.7	19489.4	-871.237	0.444444	5239
22	8	2.73	1094.nd2	740.783	2573.7	19489.4	-871.237	0.466667	5572
23	8	2.86	1094.nd2	740.783	2573.7	19489.4	-871.237	0.488889	5537
24	8	2.99	1094.nd2	740.783	2573.7	19489.4	-871.237	0.511111	5187
25	8	3.12	1094.nd2	740.783	2573.7	19489.4	-871.237	0.533333	4968
26	8	3.25	1094.nd2	740.783	2573.7	19489.4	-871.237	0.555556	4757
27	8	3.38	1094.nd2	740.783	2573.7	19489.4	-871.237	0.577778	5174
28	8	3.51	1094.nd2	740.783	2573.7	19489.4	-871.237	0.6	4873
29	8	3.64	1094.nd2	740.783	2573.7	19489.4	-871.237	0.622222	4716
30	8	3.77	1094.nd2	740.783	2573.7	19489.4	-871.237	0.644444	4977
31	8	3.9	1094.nd2	740.783	2573.7	19489.4	-871.237	0.666667	5284
32	8	4.03	1094.nd2	740.783	2573.7	19489.4	-871.237	0.688889	5306
33	8	4.16	1094.nd2	740.783	2573.7	19489.4	-871.237	0.711111	4902
34	8	4.29	1094.nd2	740.783	2573.7	19489.4	-871.237	0.733333	5451
35	8	4.42	1094.nd2	740.783	2573.7	19489.4	-871.237	0.755556	5032
36	8	4.55	1094.nd2	740.783	2573.7	19489.4	-871.237	0.777778	5182
37	8	4.68	1094.nd2	740.783	2573.7	19489.4	-871.237	0.8	4990
38	8	4.81	1094.nd2	740.783	2573.7	19489.4	-871.237	0.822222	4960
39	8	4.94	1094.nd2	740.783	2573.7	19489.4	-871.237	0.844444	4719
40	8	5.07	1094.nd2	740.783	2573.7	19489.4	-871.237	0.866667	4805
41	8	5.2	1094.nd2	740.783	2573.7	19489.4	-871.237	0.888889	3568
42	8	5.33	1094.nd2	740.783	2573.7	19489.4	-871.237	0.911111	2553
43	8	5.46	1094.nd2	740.783	2573.7	19489.4	-871.237	0.933333	1730
44	8	5.59	1094.nd2	740.783	2573.7	19489.4	-871.237	0.955556	592
45	8	5.72	1094.nd2	740.783	2573.7	19489.4	-871.237	0.977778	198
46	8	5.85	1094.nd2	740.783	2573.7	19489.4	-871.237	1	0
1	9	0	1094.nd2	740.783	2573.7	19489.4	-871.237	0	0
2	9	0.13	1094.nd2	740.783	2573.7	19489.4	-871.237	0.0222222	2504
3	9	0.26	1094.nd2	740.783	2573.7	19489.4	-871.237	0.0444444	2686
4	9	0.39	1094.nd2	740.783	2573.7	19489.4	-871.237	0.0666667	2654
5	9	0.52	1094.nd2	740.783	2573.7	19489.4	-871.237	0.0888889	2841
6	9	0.65	1094.nd2	740.783	2573.7	19489.4	-871.237	0.111111	2734
7	9	0.78	1094.nd2	740.783	2573.7	19489.4	-871.237	0.133333	2808
8	9	0.91	1094.nd2	740.783	2573.7	19489.4	-871.237	0.155556	2856
9	9	1.04	1094.nd2	740.783	2573.7	19489.4	-871.237	0.177778	3185
10	9	1.17	1094.nd2	740.783	2573.7	19489.4	-871.237	0.2	2799
11	9	1.3	1094.nd2	740.783	2573.7	19489.4	-871.237	0.222222	3254
12	9	1.43	1094.nd2	740.783	2573.7	19489.4	-871.237	0.244444	2819
13	9	1.56	1094.nd2	740.783	2573.7	19489.4	-871.237	0.266667	3079
14	9	1.69	1094.nd2	740.783	2573.7	19489.4	-871.237	0.288889	2848
15	9	1.82	1094.nd2	740.783	2573.7	19489.4	-871.237	0.311111	2845
16	9	1.95	1094.nd2	740.783	2573.7	19489.4	-871.237	0.333333	3405
17	9	2.08	1094.nd2	740.783	2573.7	19489.4	-871.237	0.355556	3325
18	9	2.21	1094.nd2	740.783	2573.7	19489.4	-871.237	0.377778	2772
19	9	2.34	1094.nd2	740.783	2573.7	19489.4	-871.237	0.4	3101
20	9	2.47	1094.nd2	740.783	2573.7	19489.4	-871.237	0.422222	2248
21	9	2.6	1094.nd2	740.783	2573.7	19489.4	-871.237	0.444444	3395
22	9	2.73	1094.nd2	740.783	2573.7	19489.4	-871.237	0.466667	3480
23	9	2.86	1094.nd2	740.783	2573.7	19489.4	-871.237	0.488889	3394
24	9	2.99	1094.nd2	740.783	2573.7	19489.4	-871.237	0.511111	3620
25	9	3.12	1094.nd2	740.783	2573.7	19489.4	-871.237	0.533333	3416
26	9	3.25	1094.nd2	740.783	2573.7	19489.4	-871.237	0.555556	3092
27	9	3.38	1094.nd2	740.783	2573.7	19489.4	-871.237	0.577778	3984
28	9	3.51	1094.nd2	740.783	2573.7	19489.4	-871.237	0.6	2858
29	9	3.64	1094.nd2	740.783	2573.7	19489.4	-871.237	0.622222	2648
30	9	3.77	1094.nd2	740.783	2573.7	19489.4	-871.237	0.644444	2638
31	9	3.9	1094.nd2	740.783	2573.7	19489.4	-871.237	0.666667	2936
32	9	4.03	1094.nd2	740.783	2573.7	19489.4	-871.237	0.688889	2964
33	9	4.16	1094.nd2	740.783	2573.7	19489.4	-871.237	0.711111	2420
34	9	4.29	1094.nd2	740.783	2573.7	19489.4	-871.237	0.733333	2662
35	9	4.42	1094.nd2	740.783	2573.7	19489.4	-871.237	0.755556	2503
36	9	4.55	1094.nd2	740.783	2573.7	19489.4	-871.237	0.777778	2921
37	9	4.68	1094.nd2	740.783	2573.7	19489.4	-871.237	0.8	2848
38	9	4.81	1094.nd2	740.783	2573.7	19489.4	-871.237	0.822222	2778
39	9	4.94	1094.nd2	740.783	2573.7	19489.4	-871.237	0.844444	2344
40	9	5.07	1094.nd2	740.783	2573.7	19489.4	-871.237	0.866667	2782
41	9	5.2	1094.nd2	740.783	2573.7	19489.4	-871.237	0.888889	2582
42	9	5.33	1094.nd2	740.783	2573.7	19489.4	-871.237	0.911111	3171
43	9	5.46	1094.nd2	740.783	2573.7	19489.4	-871.237	0.933333	3377
44	9	5.59	1094.nd2	740.783	2573.7	19489.4	-871.237	0.955556	2850
45	9	5.72	1094.nd2	740.783	2573.7	19489.4	-871.237	0.977778	2825
46	9	5.85	1094.nd2	740.783	2573.7	19489.4	-871.237	1	0
1	10	0	1094.nd2	740.783	2573.7	19489.4	-871.237	0	0
2	10	0.13	1094.nd2	740.783	2573.7	19489.4	-871.237	0.0222222	0
3	10	0.26	1094.nd2	740.783	2573.7	19489.4	-871.237	0.0444444	187
4	10	0.39	1094.nd2	740.783	2573.7	19489.4	-871.237	0.0666667	333
5	10	0.52	1094.nd2	740.783	2573.7	19489.4	-871.237	0.0888889	763
6	10	0.65	1094.nd2	740.783	2573.7	19489.4	-871.237	0.111111	846
7	10	0.78	1094.nd2	740.783	2573.7	19489.4	-871.237	0.133333	1165
8	10	0.91	1094.nd2	740.783	2573.7	19489.4	-871.237	0.155556	1707
9	10	1.04	1094.nd2	740.783	2573.7	19489.4	-871.237	0.177778	1811
10	10	1.17	1094.nd2	740.783	2573.7	19489.4	-871.237	0.2	1869
11	10	1.3	1094.nd2	740.783	2573.7	19489.4	-871.237	0.222222	2674
12	10	1.43	1094.nd2	740.783	2573.7	19489.4	-871.237	0.244444	2085
13	10	1.56	1094.nd2	740.783	2573.7	19489.4	-871.237	0.266667	2148
14	10	1.69	1094.nd2	740.783	2573.7	19489.4	-871.237	0.288889	2590
15	10	1.82	1094.nd2	740.783	2573.7	19489.4	-871.237	0.311111	2621
16	10	1.95	1094.nd2	740.783	2573.7	19489.4	-871.237	0.333333	2480
17	10	2.08	1094.nd2	740.783	2573.7	19489.4	-871.237	0.355556	2549
18	10	2.21	1094.nd2	740.783	2573.7	19489.4	-871.237	0.377778	2485
19	10	2.34	1094.nd2	740.783	2573.7	19489.4	-871.237	0.4	2604
20	10	2.47	1094.nd2	740.783	2573.7	19489.4	-871.237	0.422222	2958
21	10	2.6	1094.nd2	740.783	2573.7	19489.4	-871.237	0.444444	3124
22	10	2.73	1094.nd2	740.783	2573.7	19489.4	-871.237	0.466667	3268
23	10	2.86	1094.nd2	740.783	2573.7	19489.4	-871.237	0.488889	3157
24	10	2.99	1094.nd2	740.783	2573.7	19489.4	-871.237	0.511111	2430
25	10	3.12	1094.nd2	740.783	2573.7	19489.4	-871.237	0.533333	2590
26	10	3.25	1094.nd2	740.783	2573.7	19489.4	-871.237	0.555556	2634
27	10	3.38	1094.nd2	740.783	2573.7	19489.4	-871.237	0.577778	2306
28	10	3.51	1094.nd2	740.783	2573.7	19489.4	-871.237	0.6	2099
29	10	3.64	1094.nd2	740.783	2573.7	19489.4	-871.237	0.622222	2676
30	10	3.77	1094.nd2	740.783	2573.7	19489.4	-871.237	0.644444	2260
31	10	3.9	1094.nd2	740.783	2573.7	19489.4	-871.237	0.666667	2163
32	10	4.03	1094.nd2	740.783	2573.7	19489.4	-871.237	0.688889	1989
33	10	4.16	1094.nd2	740.783	2573.7	19489.4	-871.237	0.711111	1966
34	10	4.29	1094.nd2	740.783	2573.7	19489.4	-871.237	0.733333	1580
35	10	4.42	1094.nd2	740.783	2573.7	19489.4	-871.237	0.755556	1794
36	10	4.55	1094.nd2	740.783	2573.7	19489.4	-871.237	0.777778	1561
37	10	4.68	1094.nd2	740.783	2573.7	19489.4	-871.237	0.8	1188
38	10	4.81	1094.nd2	740.783	2573.7	19489.4	-871.237	0.822222	651
39	10	4.94	1094.nd2	740.783	2573.7	19489.4	-871.237	0.844444	631
40	10	5.07	1094.nd2	740.783	2573.7	19489.4	-871.237	0.866667	240
41	10	5.2	1094.nd2	740.783	2573.7	19489.4	-871.237	0.888889	337
42	10	5.33	1094.nd2	740.783	2573.7	19489.4	-871.237	0.911111	588
43	10	5.46	1094.nd2	740.783	2573.7	19489.4	-871.237	0.933333	419
44	10	5.59	1094.nd2	740.783	2573.7	19489.4	-871.237	0.955556	132
45	10	5.72	1094.nd2	740.783	2573.7	19489.4	-871.237	0.977778	82
46	10	5.85	1094.nd2	740.783	2573.7	19489.4	-871.237	1	0
1	11	0	1094.nd2	740.783	2573.7	19489.4	-871.237	0	0
2	11	0.13	1094.nd2	740.783	2573.7	19489.4	-871.237	0.0222222	38
3	11	0.26	1094.nd2	740.783	2573.7	19489.4	-871.237	0.0444444	782
4	11	0.39	1094.nd2	740.783	2573.7	19489.4	-871.237	0.0666667	515
5	11	0.52	1094.nd2	740.783	2573.7	19489.4	-871.237	0.0888889	475
6	11	0.65	1094.nd2	740.783	2573.7	19489.4	-871.237	0.111111	1156
7	11	0.78	1094.nd2	740.783	2573.7	19489.4	-871.237	0.133333	1648
8	11	0.91	1094.nd2	740.783	2573.7	19489.4	-871.237	0.155556	2725
9	11	1.04	1094.nd2	740.783	2573.7	19489.4	-871.237	0.177778	2728
10	11	1.17	1094.nd2	740.783	2573.7	19489.4	-871.237	0.2	3234
11	11	1.3	1094.nd2	740.783	2573.7	19489.4	-871.237	0.222222	2984
12	11	1.43	1094.nd2	740.783	2573.7	19489.4	-871.237	0.244444	3058
13	11	1.56	1094.nd2	740.783	2573.7	19489.4	-871.237	0.266667	3058
14	11	1.69	1094.nd2	740.783	2573.7	19489.4	-871.237	0.288889	2527
15	11	1.82	1094.nd2	740.783	2573.7	19489.4	-871.237	0.311111	3135
16	11	1.95	1094.nd2	740.783	2573.7	19489.4	-871.237	0.333333	2346
17	11	2.08	1094.nd2	740.783	2573.7	19489.4	-871.237	0.355556	2989
18	11	2.21	1094.nd2	740.783	2573.7	19489.4	-871.237	0.377778	2900
19	11	2.34	1094.nd2	740.783	2573.7	19489.4	-871.237	0.4	2867
20	11	2.47	1094.nd2	740.783	2573.7	19489.4	-871.237	0.422222	2797
21	11	2.6	1094.nd2	740.783	2573.7	19489.4	-871.237	0.444444	2655
22	11	2.73	1094.nd2	740.783	2573.7	19489.4	-871.237	0.466667	3004
23	11	2.86	1094.nd2	740.783	2573.7	19489.4	-871.237	0.488889	2586
24	11	2.99	1094.nd2	740.783	2573.7	19489.4	-871.237	0.511111	2586
25	11	3.12	1094.nd2	740.783	2573.7	19489.4	-871.237	0.533333	2708
26	11	3.25	1094.nd2	740.783	2573.7	19489.4	-871.237	0.555556	3054
27	11	3.38	1094.nd2	740.783	2573.7	19489.4	-871.237	0.577778	2959
28	11	3.51	1094.nd2	740.783	2573.7	19489.4	-871.237	0.6	3041
29	11	3.64	1094.nd2	740.783	2573.7	19489.4	-871.237	0.622222	2286
30	11	3.77	1094.nd2	740.783	2573.7	19489.4	-871.237	0.644444	2765
31	11	3.9	1094.nd2	740.783	2573.7	19489.4	-871.237	0.666667	2881
32	11	4.03	1094.nd2	740.783	2573.7	19489.4	-871.237	0.688889	2523
33	11	4.16	1094.nd2	740.783	2573.7	19489.4	-871.237	0.711111	2626
34	11	4.29	1094.nd2	740.783	2573.7	19489.4	-871.237	0.733333	2695
35	11	4.42	1094.nd2	740.783	2573.7	19489.4	-871.237	0.755556	2337
36	11	4.55	1094.nd2	740.783	2573.7	19489.4	-871.237	0.777778	2337
37	11	4.68	1094.nd2	740.783	2573.7	19489.4	-871.237	0.8	2610
38	11	4.81	1094.nd2	740.783	2573.7	19489.4	-871.237	0.822222	2729
39	11	4.94	1094.nd2	740.783	2573.7	19489.4	-871.237	0.844444	2737
40	11	5.07	1094.nd2	740.783	2573.7	19489.4	-871.237	0.866667	2412
41	11	5.2	1094.nd2	740.783	2573.7	19489.4	-871.237	0.888889	1567
42	11	5.33	1094.nd2	740.783	2573.7	19489.4	-871.237	0.911111	1357
43	11	5.46	1094.nd2	740.783	2573.7	19489.4	-871.237	0.933333	735
44	11	5.59	1094.nd2	740.783	2573.7	19489.4	-871.237	0.955556	267
45	11	5.72	1094.nd2	740.783	2573.7	19489.4	-871.237	0.977778	41
46	11	5.85	1094.nd2	740.783	2573.7	19489.4	-871.237	1	0
1	12	0	1094.nd2	740.783	2573.7	19489.4	-871.237	0	0
2	12	0.13	1094.nd2	740.783	2573.7	19489.4	-871.237	0.0222222	864
3	12	0.26	1094.nd2	740.783	2573.7	19489.4	-871.237	0.0444444	1601
4	12	0.39	1094.nd2	740.783	2573.7	19489.4	-871.237	0.0666667	1754
5	12	0.52	1094.nd2	740.783	2573.7	19489.4	-871.237	0.0888889	2499
6	12	0.65	1094.nd2	740.783	2573.7	19489.4	-871.237	0.111111	3438
7	12	0.78	1094.nd2	740.783	2573.7	19489.4	-871.237	0.133333	3894
8	12	0.91	1094.nd2	740.783	2573.7	19489.4	-871.237	0.155556	3566
9	12	1.04	1094.nd2	740.783	2573.7	19489.4	-871.237	0.177778	3442
10	12	1.17	1094.nd2	740.783	2573.7	19489.4	-871.237	0.2	2507
11	12	1.3	1094.nd2	740.783	2573.7	19489.4	-871.237	0.222222	2756
12	12	1.43	1094.nd2	740.783	2573.7	19489.4	-871.237	0.244444	2764
13	12	1.56	1094.nd2	740.783	2573.7	19489.4	-871.237	0.266667	2696
14	12	1.69	1094.nd2	740.783	2573.7	19489.4	-871.237	0.288889	2907
15	12	1.82	1094.nd2	740.783	2573.7	19489.4	-871.237	0.311111	3014
16	12	1.95	1094.nd2	740.783	2573.7	19489.4	-871.237	0.333333	2759
17	12	2.08	1094.nd2	740.783	2573.7	19489.4	-871.237	0.355556	3363
18	12	2.21	1094.nd2	740.783	2573.7	19489.4	-871.237	0.377778	2978
19	12	2.34	1094.nd2	740.783	2573.7	19489.4	-871.237	0.4	3566
20	12	2.47	1094.nd2	740.783	2573.7	19489.4	-871.237	0.422222	3728
21	12	2.6	1094.nd2	740.783	2573.7	19489.4	-871.237	0.444444	3770
22	12	2.73	1094.nd2	740.783	2573.7	19489.4	-871.237	0.466667	4060
23	12	2.86	1094.nd2	740.783	2573.7	19489.4	-871.237	0.488889	3939
24	12	2.99	1094.nd2	740.783	2573.7	19489.4	-871.237	0.511111	3395
25	12	3.12	1094.nd2	740.783	2573.7	19489.4	-871.237	0.533333	2571
26	12	3.25	1094.nd2	740.783	2573.7	19489.4	-871.237	0.555556	3239
27	12	3.38	1094.nd2	740.783	2573.7	19489.4	-871.237	0.577778	2756
28	12	3.51	1094.nd2	740.783	2573.7	19489.4	-871.237	0.6	3080
29	12	3.64	1094.nd2	740.783	2573.7	19489.4	-871.237	0.622222	2180
30	12	3.77	1094.nd2	740.783	2573.7	19489.4	-871.237	0.644444	2765
31	12	3.9	1094.nd2	740.783	2573.7	19489.4	-871.237	0.666667	2755
32	12	4.03	1094.nd2	740.783	2573.7	19489.4	-871.237	0.688889	2639
33	12	4.16	1094.nd2	740.783	2573.7	19489.4	-871.237	0.711111	2430
34	12	4.29	1094.nd2	740.783	2573.7	19489.4	-871.237	0.733333	2232
35	12	4.42	1094.nd2	740.783	2573.7	19489.4	-871.237	0.755556	2541
36	12	4.55	1094.nd2	740.783	2573.7	19489.4	-871.237	0.777778	2496
37	12	4.68	1094.nd2	740.783	2573.7	19489.4	-871.237	0.8	2228
38	12	4.81	1094.nd2	740.783	2573.7	19489.4	-871.237	0.822222	2901
39	12	4.94	1094.nd2	740.783	2573.7	19489.4	-871.237	0.844444	2515
40	12	5.07	1094.nd2	740.783	2573.7	19489.4	-871.237	0.866667	2094
41	12	5.2	1094.nd2	740.783	2573.7	19489.4	-871.237	0.888889	1445
42	12	5.33	1094.nd2	740.783	2573.7	19489.4	-871.237	0.911111	935
43	12	5.46	1094.nd2	740.783	2573.7	19489.4	-871.237	0.933333	1075
44	12	5.59	1094.nd2	740.783	2573.7	19489.4	-871.237	0.955556	163
45	12	5.72	1094.nd2	740.783	2573.7	19489.4	-871.237	0.977778	740
46	12	5.85	1094.nd2	740.783	2573.7	19489.4	-871.237	1	0
1	13	0	1094.nd2	740.783	2573.7	19489.4	-871.237	0	0
2	13	0.13	1094.nd2	740.783	2573.7	19489.4	-871.237	0.0222222	148
3	13	0.26	1094.nd2	740.783	2573.7	19489.4	-871.237	0.0444444	389
4	13	0.39	1094.nd2	740.783	2573.7	19489.4	-871.237	0.0666667	949
5	13	0.52	1094.nd2	740.783	2573.7	19489.4	-871.237	0.0888889	795
6	13	0.65	1094.nd2	740.783	2573.7	19489.4	-871.237	0.111111	1213
7	13	0.78	1094.nd2	740.783	2573.7	19489.4	-871.237	0.133333	1902
8	13	0.91	1094.nd2	740.783	2573.7	19489.4	-871.237	0.155556	1581
9	13	1.04	1094.nd2	740.783	2573.7	19489.4	-871.237	0.177778	2421
10	13	1.17	1094.nd2	740.783	2573.7	19489.4	-871.237	0.2	2143
11	13	1.3	1094.nd2	740.783	2573.7	19489.4	-871.237	0.222222	2271
12	13	1.43	1094.nd2	740.783	2573.7	19489.4	-871.237	0.244444	2373
13	13	1.56	1094.nd2	740.783	2573.7	19489.4	-871.237	0.266667	2407
14	13	1.69	1094.nd2	740.783	2573.7	19489.4	-871.237	0.288889	2607
15	13	1.82	1094.nd2	740.783	2573.7	19489.4	-871.237	0.311111	2276
16	13	1.95	1094.nd2	740.783	2573.7	19489.4	-871.237	0.333333	2620
17	13	2.08	1094.nd2	740.783	2573.7	19489.4	-871.237	0.355556	2002
18	13	2.21	1094.nd2	740.783	2573.7	19489.4	-871.237	0.377778	2216
19	13	2.34	1094.nd2	740.783	2573.7	19489.4	-871.237	0.4	2512
20	13	2.47	1094.nd2	740.783	2573.7	19489.4	-871.237	0.422222	2335
21	13	2.6	1094.nd2	740.783	2573.7	19489.4	-871.237	0.444444	2463
22	13	2.73	1094.nd2	740.783	2573.7	19489.4	-871.237	0.466667	2882
23	13	2.86	1094.nd2	740.783	2573.7	19489.4	-871.237	0.488889	3010
24	13	2.99	1094.nd2	740.783	2573.7	19489.4	-871.237	0.511111	2825
25	13	3.12	1094.nd2	740.783	2573.7	19489.4	-871.237	0.533333	2833
26	13	3.25	1094.nd2	740.783	2573.7	19489.4	-871.237	0.555556	2792
27	13	3.38	1094.nd2	740.783	2573.7	19489.4	-871.237	0.577778	2510
28	13	3.51	1094.nd2	740.783	2573.7	19489.4	-871.237	0.6	2320
29	13	3.64	1094.nd2	740.783	2573.7	19489.4	-871.237	0.622222	2872
30	13	3.77	1094.nd2	740.783	2573.7	19489.4	-871.237	0.644444	2268
31	13	3.9	1094.nd2	740.783	2573.7	19489.4	-871.237	0.666667	2407
32	13	4.03	1094.nd2	740.783	2573.7	19489.4	-871.237	0.688889	2687
33	13	4.16	1094.nd2	740.783	2573.7	19489.4	-871.237	0.711111	2633
34	13	4.29	1094.nd2	740.783	2573.7	19489.4	-871.237	0.733333	2322
35	13	4.42	1094.nd2	740.783	2573.7	19489.4	-871.237	0.755556	1874
36	13	4.55	1094.nd2	740.783	2573.7	19489.4	-871.237	0.777778	1719
37	13	4.68	1094.nd2	740.783	2573.7	19489.4	-871.237	0.8	1724
38	13	4.81	1094.nd2	740.783	2573.7	19489.4	-871.237	0.822222	1854
39	13	4.94	1094.nd2	740.783	2573.7	19489.4	-871.237	0.844444	1257
40	13	5.07	1094.nd2	740.783	2573.7	19489.4	-871.237	0.866667	1131
41	13	5.2	1094.nd2	740.783	2573.7	19489.4	-871.237	0.888889	711
42	13	5.33	1094.nd2	740.783	2573.7	19489.4	-871.237	0.911111	364
43	13	5.46	1094.nd2	740.783	2573.7	19489.4	-871.237	0.933333	176
44	13	5.59	1094.nd2	740.783	2573.7	19489.4	-871.237	0.955556	96
45	13	5.72	1094.nd2	740.783	2573.7	19489.4	-871.237	0.977778	0
46	13	5.85	1094.nd2	740.783	2573.7	19489.4	-871.237	1	0
1	14	0	1094.nd2	740.783	2573.7	19489.4	-871.237	0	0
2	14	0.13	1094.nd2	740.783	2573.7	19489.4	-871.237	0.0222222	659
3	14	0.26	1094.nd2	740.783	2573.7	19489.4	-871.237	0.0444444	950
4	14	0.39	1094.nd2	740.783	2573.7	19489.4	-871.237	0.0666667	1464
5	14	0.52	1094.nd2	740.783	2573.7	19489.4	-871.237	0.0888889	1690
6	14	0.65	1094.nd2	740.783	2573.7	19489.4	-871.237	0.111111	1601
7	14	0.78	1094.nd2	740.783	2573.7	19489.4	-871.237	0.133333	1515
8	14	0.91	1094.nd2	740.783	2573.7	19489.4	-871.237	0.155556	1898
9	14	1.04	1094.nd2	740.783	2573.7	19489.4	-871.237	0.177778	2010
10	14	1.17	1094.nd2	740.783	2573.7	19489.4	-871.237	0.2	2144
11	14	1.3	1094.nd2	740.783	2573.7	19489.4	-871.237	0.222222	2330
12	14	1.43	1094.nd2	740.783	2573.7	19489.4	-871.237	0.244444	1624
13	14	1.56	1094.nd2	740.783	2573.7	19489.4	-871.237	0.266667	1865
14	14	1.69	1094.nd2	740.783	2573.7	19489.4	-871.237	0.288889	1943
15	14	1.82	1094.nd2	740.783	2573.7	19489.4	-871.237	0.311111	2144
16	14	1.95	1094.nd2	740.783	2573.7	19489.4	-871.237	0.333333	2100
17	14	2.08	1094.nd2	740.783	2573.7	19489.4	-871.237	0.355556	1991
18	14	2.21	1094.nd2	740.783	2573.7	19489.4	-871.237	0.377778	1753
19	14	2.34	1094.nd2	740.783	2573.7	19489.4	-871.237	0.4	1762
20	14	2.47	1094.nd2	740.783	2573.7	19489.4	-871.237	0.422222	1643
21	14	2.6	1094.nd2	740.783	2573.7	19489.4	-871.237	0.444444	2015
22	14	2.73	1094.nd2	740.783	2573.7	19489.4	-871.237	0.466667	1625
23	14	2.86	1094.nd2	740.783	2573.7	19489.4	-871.237	0.488889	1139
24	14	2.99	1094.nd2	740.783	2573.7	19489.4	-871.237	0.511111	1164
25	14	3.12	1094.nd2	740.783	2573.7	19489.4	-871.237	0.533333	1617
26	14	3.25	1094.nd2	740.783	2573.7	19489.4	-871.237	0.555556	2128
27	14	3.38	1094.nd2	740.783	2573.7	19489.4	-871.237	0.577778	1680
28	14	3.51	1094.nd2	740.783	2573.7	19489.4	-871.237	0.6	1481
29	14	3.64	1094.nd2	740.783	2573.7	19489.4	-871.237	0.622222	1996
30	14	3.77	1094.nd2	740.783	2573.7	19489.4	-871.237	0.644444	1722
31	14	3.9	1094.nd2	740.783	2573.7	19489.4	-871.237	0.666667	1544
32	14	4.03	1094.nd2	740.783	2573.7	19489.4	-871.237	0.688889	1876
33	14	4.16	1094.nd2	740.783	2573.7	19489.4	-871.237	0.711111	1517
34	14	4.29	1094.nd2	740.783	2573.7	19489.4	-871.237	0.733333	1805
35	14	4.42	1094.nd2	740.783	2573.7	19489.4	-871.237	0.755556	2196
36	14	4.55	1094.nd2	740.783	2573.7	19489.4	-871.237	0.777778	1716
37	14	4.68	1094.nd2	740.783	2573.7	19489.4	-871.237	0.8	1763
38	14	4.81	1094.nd2	740.783	2573.7	19489.4	-871.237	0.822222	1675
39	14	4.94	1094.nd2	740.783	2573.7	19489.4	-871.237	0.844444	1433
40	14	5.07	1094.nd2	740.783	2573.7	19489.4	-871.237	0.866667	1331
41	14	5.2	1094.nd2	740.783	2573.7	19489.4	-871.237	0.888889	1745
42	14	5.33	1094.nd2	740.783	2573.7	19489.4	-871.237	0.911111	1006
43	14	5.46	1094.nd2	740.783	2573.7	19489.4	-871.237	0.933333	703
44	14	5.59	1094.nd2	740.783	2573.7	19489.4	-871.237	0.955556	105
45	14	5.72	1094.nd2	740.783	2573.7	19489.4	-871.237	0.977778	194
46	14	5.85	1094.nd2	740.783	2573.7	19489.4	-871.237	1	0
1	15	0	1094.nd2	740.783	2573.7	19489.4	-871.237	0	0
2	15	0.13	1094.nd2	740.783	2573.7	19489.4	-871.237	0.0222222	550
3	15	0.26	1094.nd2	740.783	2573.7	19489.4	-871.237	0.0444444	722
4	15	0.39	1094.nd2	740.783	2573.7	19489.4	-871.237	0.0666667	755
5	15	0.52	1094.nd2	740.783	2573.7	19489.4	-871.237	0.0888889	942
6	15	0.65	1094.nd2	740.783	2573.7	19489.4	-871.237	0.111111	625
7	15	0.78	1094.nd2	740.783	2573.7	19489.4	-871.237	0.133333	642
8	15	0.91	1094.nd2	740.783	2573.7	19489.4	-871.237	0.155556	1132
9	15	1.04	1094.nd2	740.783	2573.7	19489.4	-871.237	0.177778	1156
10	15	1.17	1094.nd2	740.783	2573.7	19489.4	-871.237	0.2	1153
11	15	1.3	1094.nd2	740.783	2573.7	19489.4	-871.237	0.222222	1420
12	15	1.43	1094.nd2	740.783	2573.7	19489.4	-871.237	0.244444	1431
13	15	1.56	1094.nd2	740.783	2573.7	19489.4	-871.237	0.266667	1495
14	15	1.69	1094.nd2	740.783	2573.7	19489.4	-871.237	0.288889	1896
15	15	1.82	1094.nd2	740.783	2573.7	19489.4	-871.237	0.311111	1977
16	15	1.95	1094.nd2	740.783	2573.7	19489.4	-871.237	0.333333	1220
17	15	2.08	1094.nd2	740.783	2573.7	19489.4	-871.237	0.355556	1531
18	15	2.21	1094.nd2	740.783	2573.7	19489.4	-871.237	0.377778	1815
19	15	2.34	1094.nd2	740.783	2573.7	19489.4	-871.237	0.4	1732
20	15	2.47	1094.nd2	740.783	2573.7	19489.4	-871.237	0.422222	1839
21	15	2.6	1094.nd2	740.783	2573.7	19489.4	-871.237	0.444444	1762
22	15	2.73	1094.nd2	740.783	2573.7	19489.4	-871.237	0.466667	2030
23	15	2.86	1094.nd2	740.783	2573.7	19489.4	-871.237	0.488889	1998
24	15	2.99	1094.nd2	740.783	2573.7	19489.4	-871.237	0.511111	2128
25	15	3.12	1094.nd2	740.783	2573.7	19489.4	-871.237	0.533333	2602
26	15	3.25	1094.nd2	740.783	2573.7	19489.4	-871.237	0.555556	2122
27	15	3.38	1094.nd2	740.783	2573.7	19489.4	-871.237	0.577778	2409
28	15	3.51	1094.nd2	740.783	2573.7	19489.4	-871.237	0.6	2659
29	15	3.64	1094.nd2	740.783	2573.7	19489.4	-871.237	0.622222	1896
30	15	3.77	1094.nd2	740.783	2573.7	19489.4	-871.237	0.644444	1898
31	15	3.9	1094.nd2	740.783	2573.7	19489.4	-871.237	0.666667	2198
32	15	4.03	1094.nd2	740.783	2573.7	19489.4	-871.237	0.688889	1792
33	15	4.16	1094.nd2	740.783	2573.7	19489.4	-871.237	0.711111	1393
34	15	4.29	1094.nd2	740.783	2573.7	19489.4	-871.237	0.733333	1590
35	15	4.42	1094.nd2	740.783	2573.7	19489.4	-871.237	0.755556	1629
36	15	4.55	1094.nd2	740.783	2573.7	19489.4	-871.237	0.777778	1599
37	15	4.68	1094.nd2	740.783	2573.7	19489.4	-871.237	0.8	1236
38	15	4.81	1094.nd2	740.783	2573.7	19489.4	-871.237	0.822222	1360
39	15	4.94	1094.nd2	740.783	2573.7	19489.4	-871.237	0.844444	1252
40	15	5.07	1094.nd2	740.783	2573.7	19489.4	-871.237	0.866667	934
41	15	5.2	1094.nd2	740.783	2573.7	19489.4	-871.237	0.888889	1127
42	15	5.33	1094.nd2	740.783	2573.7	19489.4	-871.237	0.911111	679
43	15	5.46	1094.nd2	740.783	2573.7	19489.4	-871.237	0.933333	10
44	15	5.59	1094.nd2	740.783	2573.7	19489.4	-871.237	0.955556	265
45	15	5.72	1094.nd2	740.783	2573.7	19489.4	-871.237	0.977778	154
46	15	5.85	1094.nd2	740.783	2573.7	19489.4	-871.237	1	0
1	16	0	1094.nd2	740.783	2573.7	19489.4	-871.237	0	0
2	16	0.13	1094.nd2	740.783	2573.7	19489.4	-871.237	0.0172414	107
3	16	0.26	1094.nd2	740.783	2573.7	19489.4	-871.237	0.0344828	1533
4	16	0.39	1094.nd2	740.783	2573.7	19489.4	-871.237	0.0517241	2389
5	16	0.52	1094.nd2	740.783	2573.7	19489.4	-871.237	0.0689655	3087
6	16	0.65	1094.nd2	740.783	2573.7	19489.4	-871.237	0.0862069	4044
7	16	0.78	1094.nd2	740.783	2573.7	19489.4	-871.237	0.103448	4307
8	16	0.91	1094.nd2	740.783	2573.7	19489.4	-871.237	0.12069	3973
9	16	1.04	1094.nd2	740.783	2573.7	19489.4	-871.237	0.137931	4424
10	16	1.17	1094.nd2	740.783	2573.7	19489.4	-871.237	0.155172	4343
11	16	1.3	1094.nd2	740.783	2573.7	19489.4	-871.237	0.172414	4216
12	16	1.43	1094.nd2	740.783	2573.7	19489.4	-871.237	0.189655	3731
13	16	1.56	1094.nd2	740.783	2573.7	19489.4	-871.237	0.206897	4240
14	16	1.69	1094.nd2	740.783	2573.7	19489.4	-871.237	0.224138	3404
15	16	1.82	1094.nd2	740.783	2573.7	19489.4	-871.237	0.241379	3860
16	16	1.95	1094.nd2	740.783	2573.7	19489.4	-871.237	0.258621	3711
17	16	2.08	1094.nd2	740.783	2573.7	19489.4	-871.237	0.275862	3796
18	16	2.21	1094.nd2	740.783	2573.7	19489.4	-871.237	0.293103	4419
19	16	2.34	1094.nd2	740.783	2573.7	19489.4	-871.237	0.310345	3968
20	16	2.47	1094.nd2	740.783	2573.7	19489.4	-871.237	0.327586	4117
21	16	2.6	1094.nd2	740.783	2573.7	19489.4	-871.237	0.344828	4097
22	16	2.73	1094.nd2	740.783	2573.7	19489.4	-871.237	0.362069	3604
23	16	2.86	1094.nd2	740.783	2573.7	19489.4	-871.237	0.37931	3735
24	16	2.99	1094.nd2	740.783	2573.7	19489.4	-871.237	0.396552	3780
25	16	3.12	1094.nd2	740.783	2573.7	19489.4	-871.237	0.413793	3587
26	16	3.25	1094.nd2	740.783	2573.7	19489.4	-871.237	0.431034	3409
27	16	3.38	1094.nd2	740.783	2573.7	19489.4	-871.237	0.448276	3585
28	16	3.51	1094.nd2	740.783	2573.7	19489.4	-871.237	0.465517	3326
29	16	3.64	1094.nd2	740.783	2573.7	19489.4	-871.237	0.482759	2461
30	16	3.77	1094.nd2	740.783	2573.7	19489.4	-871.237	0.5	1611
31	16	3.9	1094.nd2	740.783	2573.7	19489.4	-871.237	0.517241	1611
32	16	4.03	1094.nd2	740.783	2573.7	19489.4	-871.237	0.534483	721
33	16	4.16	1094.nd2	740.783	2573.7	19489.4	-871.237	0.551724	678
34	16	4.29	1094.nd2	740.783	2573.7	19489.4	-871.237	0.568966	1281
35	16	4.42	1094.nd2	740.783	2573.7	19489.4	-871.237	0.586207	1870
36	16	4.55	1094.nd2	740.783	2573.7	19489.4	-871.237	0.603448	2913
37	16	4.68	1094.nd2	740.783	2573.7	19489.4	-871.237	0.62069	3574
38	16	4.81	1094.nd2	740.783	2573.7	19489.4	-871.237	0.637931	4023
39	16	4.94	1094.nd2	740.783	2573.7	19489.4	-871.237	0.655172	3124
40	16	5.07	1094.nd2	740.783	2573.7	19489.4	-871.237	0.672414	3976
41	16	5.2	1094.nd2	740.783	2573.7	19489.4	-871.237	0.689655	3800
42	16	5.33	1094.nd2	740.783	2573.7	19489.4	-871.237	0.706897	4811
43	16	5.46	1094.nd2	740.783	2573.7	19489.4	-871.237	0.724138	4687
44	16	5.59	1094.nd2	740.783	2573.7	19489.4	-871.237	0.741379	4654
45	16	5.72	1094.nd2	740.783	2573.7	19489.4	-871.237	0.758621	4536
46	16	5.85	1094.nd2	740.783	2573.7	19489.4	-871.237	0.775862	4308
47	16	5.98	1094.nd2	740.783	2573.7	19489.4	-871.237	0.793103	3804
48	16	6.11	1094.nd2	740.783	2573.7	19489.4	-871.237	0.810345	3839
49	16	6.24	1094.nd2	740.783	2573.7	19489.4	-871.237	0.827586	3317
50	16	6.37	1094.nd2	740.783	2573.7	19489.4	-871.237	0.844828	3384
51	16	6.5	1094.nd2	740.783	2573.7	19489.4	-871.237	0.862069	3580
52	16	6.63	1094.nd2	740.783	2573.7	19489.4	-871.237	0.87931	3517
53	16	6.76	1094.nd2	740.783	2573.7	19489.4	-871.237	0.896552	3725
54	16	6.89	1094.nd2	740.783	2573.7	19489.4	-871.237	0.913793	3299
55	16	7.02	1094.nd2	740.783	2573.7	19489.4	-871.237	0.931034	2861
56	16	7.15	1094.nd2	740.783	2573.7	19489.4	-871.237	0.948276	2410
57	16	7.28	1094.nd2	740.783	2573.7	19489.4	-871.237	0.965517	759
58	16	7.41	1094.nd2	740.783	2573.7	19489.4	-871.237	0.982759	557
59	16	7.54	1094.nd2	740.783	2573.7	19489.4	-871.237	1	0
1	17	0	1094.nd2	740.783	2573.7	19489.4	-871.237	0	0
2	17	0.13	1094.nd2	740.783	2573.7	19489.4	-871.237	0.0222222	134
3	17	0.26	1094.nd2	740.783	2573.7	19489.4	-871.237	0.0444444	0
4	17	0.39	1094.nd2	740.783	2573.7	19489.4	-871.237	0.0666667	292
5	17	0.52	1094.nd2	740.783	2573.7	19489.4	-871.237	0.0888889	477
6	17	0.65	1094.nd2	740.783	2573.7	19489.4	-871.237	0.111111	1228
7	17	0.78	1094.nd2	740.783	2573.7	19489.4	-871.237	0.133333	2576
8	17	0.91	1094.nd2	740.783	2573.7	19489.4	-871.237	0.155556	2553
9	17	1.04	1094.nd2	740.783	2573.7	19489.4	-871.237	0.177778	2693
10	17	1.17	1094.nd2	740.783	2573.7	19489.4	-871.237	0.2	3259
11	17	1.3	1094.nd2	740.783	2573.7	19489.4	-871.237	0.222222	3106
12	17	1.43	1094.nd2	740.783	2573.7	19489.4	-871.237	0.244444	3014
13	17	1.56	1094.nd2	740.783	2573.7	19489.4	-871.237	0.266667	3014
14	17	1.69	1094.nd2	740.783	2573.7	19489.4	-871.237	0.288889	2892
15	17	1.82	1094.nd2	740.783	2573.7	19489.4	-871.237	0.311111	3586
16	17	1.95	1094.nd2	740.783	2573.7	19489.4	-871.237	0.333333	3037
17	17	2.08	1094.nd2	740.783	2573.7	19489.4	-871.237	0.355556	3647
18	17	2.21	1094.nd2	740.783	2573.7	19489.4	-871.237	0.377778	2664
19	17	2.34	1094.nd2	740.783	2573.7	19489.4	-871.237	0.4	2855
20	17	2.47	1094.nd2	740.783	2573.7	19489.4	-871.237	0.422222	3224
21	17	2.6	1094.nd2	740.783	2573.7	19489.4	-871.237	0.444444	3819
22	17	2.73	1094.nd2	740.783	2573.7	19489.4	-871.237	0.466667	3788
23	17	2.86	1094.nd2	740.783	2573.7	19489.4	-871.237	0.488889	3814
24	17	2.99	1094.nd2	740.783	2573.7	19489.4	-871.237	0.511111	3814
25	17	3.12	1094.nd2	740.783	2573.7	19489.4	-871.237	0.533333	3087
26	17	3.25	1094.nd2	740.783	2573.7	19489.4	-871.237	0.555556	3369
27	17	3.38	1094.nd2	740.783	2573.7	19489.4	-871.237	0.577778	2689
28	17	3.51	1094.nd2	740.783	2573.7	19489.4	-871.237	0.6	2737
29	17	3.64	1094.nd2	740.783	2573.7	19489.4	-871.237	0.622222	2337
30	17	3.77	1094.nd2	740.783	2573.7	19489.4	-871.237	0.644444	2384
31	17	3.9	1094.nd2	740.783	2573.7	19489.4	-871.237	0.666667	2767
32	17	4.03	1094.nd2	740.783	2573.7	19489.4	-871.237	0.688889	2415
33	17	4.16	1094.nd2	740.783	2573.7	19489.4	-871.237	0.711111	2687
34	17	4.29	1094.nd2	740.783	2573.7	19489.4	-871.237	0.733333	3393
35	17	4.42	1094.nd2	740.783	2573.7	19489.4	-871.237	0.755556	2842
36	17	4.55	1094.nd2	740.783	2573.7	19489.4	-871.237	0.777778	2842
37	17	4.68	1094.nd2	740.783	2573.7	19489.4	-871.237	0.8	2391
38	17	4.81	1094.nd2	740.783	2573.7	19489.4	-871.237	0.822222	2372
39	17	4.94	1094.nd2	740.783	2573.7	19489.4	-871.237	0.844444	1399
40	17	5.07	1094.nd2	740.783	2573.7	19489.4	-871.237	0.866667	453
41	17	5.2	1094.nd2	740.783	2573.7	19489.4	-871.237	0.888889	146
42	17	5.33	1094.nd2	740.783	2573.7	19489.4	-871.237	0.911111	1
43	17	5.46	1094.nd2	740.783	2573.7	19489.4	-871.237	0.933333	11
44	17	5.59	1094.nd2	740.783	2573.7	19489.4	-871.237	0.955556	0
45	17	5.72	1094.nd2	740.783	2573.7	19489.4	-871.237	0.977778	0
46	17	5.85	1094.nd2	740.783	2573.7	19489.4	-871.237	1	0
1	18	0	1094.nd2	740.783	2573.7	19489.4	-871.237	0	0
2	18	0.13	1094.nd2	740.783	2573.7	19489.4	-871.237	0.0222222	1558
3	18	0.26	1094.nd2	740.783	2573.7	19489.4	-871.237	0.0444444	2346
4	18	0.39	1094.nd2	740.783	2573.7	19489.4	-871.237	0.0666667	2574
5	18	0.52	1094.nd2	740.783	2573.7	19489.4	-871.237	0.0888889	2921
6	18	0.65	1094.nd2	740.783	2573.7	19489.4	-871.237	0.111111	2894
7	18	0.78	1094.nd2	740.783	2573.7	19489.4	-871.237	0.133333	3747
8	18	0.91	1094.nd2	740.783	2573.7	19489.4	-871.237	0.155556	3184
9	18	1.04	1094.nd2	740.783	2573.7	19489.4	-871.237	0.177778	3219
10	18	1.17	1094.nd2	740.783	2573.7	19489.4	-871.237	0.2	3462
11	18	1.3	1094.nd2	740.783	2573.7	19489.4	-871.237	0.222222	3287
12	18	1.43	1094.nd2	740.783	2573.7	19489.4	-871.237	0.244444	3775
13	18	1.56	1094.nd2	740.783	2573.7	19489.4	-871.237	0.266667	3775
14	18	1.69	1094.nd2	740.783	2573.7	19489.4	-871.237	0.288889	3758
15	18	1.82	1094.nd2	740.783	2573.7	19489.4	-871.237	0.311111	3641
16	18	1.95	1094.nd2	740.783	2573.7	19489.4	-871.237	0.333333	4141
17	18	2.08	1094.nd2	740.783	2573.7	19489.4	-871.237	0.355556	3854
18	18	2.21	1094.nd2	740.783	2573.7	19489.4	-871.237	0.377778	3633
19	18	2.34	1094.nd2	740.783	2573.7	19489.4	-871.237	0.4	3706
20	18	2.47	1094.nd2	740.783	2573.7	19489.4	-871.237	0.422222	3504
21	18	2.6	1094.nd2	740.783	2573.7	19489.4	-871.237	0.444444	3207
22	18	2.73	1094.nd2	740.783	2573.7	19489.4	-871.237	0.466667	3120
23	18	2.86	1094.nd2	740.783	2573.7	19489.4	-871.237	0.488889	2959
24	18	2.99	1094.nd2	740.783	2573.7	19489.4	-871.237	0.511111	2959
25	18	3.12	1094.nd2	740.783	2573.7	19489.4	-871.237	0.533333	2780
26	18	3.25	1094.nd2	740.783	2573.7	19489.4	-871.237	0.555556	3666
27	18	3.38	1094.nd2	740.783	2573.7	19489.4	-871.237	0.577778	3356
28	18	3.51	1094.nd2	740.783	2573.7	19489.4	-871.237	0.6	3294
29	18	3.64	1094.nd2	740.783	2573.7	19489.4	-871.237	0.622222	3847
30	18	3.77	1094.nd2	740.783	2573.7	19489.4	-871.237	0.644444	3390
31	18	3.9	1094.nd2	740.783	2573.7	19489.4	-871.237	0.666667	3552
32	18	4.03	1094.nd2	740.783	2573.7	19489.4	-871.237	0.688889	3441
33	18	4.16	1094.nd2	740.783	2573.7	19489.4	-871.237	0.711111	2965
34	18	4.29	1094.nd2	740.783	2573.7	19489.4	-871.237	0.733333	3544
35	18	4.42	1094.nd2	740.783	2573.7	19489.4	-871.237	0.755556	3844
36	18	4.55	1094.nd2	740.783	2573.7	19489.4	-871.237	0.777778	3844
37	18	4.68	1094.nd2	740.783	2573.7	19489.4	-871.237	0.8	3930
38	18	4.81	1094.nd2	740.783	2573.7	19489.4	-871.237	0.822222	3304
39	18	4.94	1094.nd2	740.783	2573.7	19489.4	-871.237	0.844444	3641
40	18	5.07	1094.nd2	740.783	2573.7	19489.4	-871.237	0.866667	3333
41	18	5.2	1094.nd2	740.783	2573.7	19489.4	-871.237	0.888889	2866
42	18	5.33	1094.nd2	740.783	2573.7	19489.4	-871.237	0.911111	2768
43	18	5.46	1094.nd2	740.783	2573.7	19489.4	-871.237	0.933333	2129
44	18	5.59	1094.nd2	740.783	2573.7	19489.4	-871.237	0.955556	987
45	18	5.72	1094.nd2	740.783	2573.7	19489.4	-871.237	0.977778	1243
46	18	5.85	1094.nd2	740.783	2573.7	19489.4	-871.237	1	0
1	19	0	1094.nd2	740.783	2573.7	19489.4	-871.237	0	0
2	19	0.13	1094.nd2	740.783	2573.7	19489.4	-871.237	0.0222222	966
3	19	0.26	1094.nd2	740.783	2573.7	19489.4	-871.237	0.0444444	1454
4	19	0.39	1094.nd2	740.783	2573.7	19489.4	-871.237	0.0666667	2155
5	19	0.52	1094.nd2	740.783	2573.7	19489.4	-871.237	0.0888889	2046
6	19	0.65	1094.nd2	740.783	2573.7	19489.4	-871.237	0.111111	2267
7	19	0.78	1094.nd2	740.783	2573.7	19489.4	-871.237	0.133333	3009
8	19	0.91	1094.nd2	740.783	2573.7	19489.4	-871.237	0.155556	2640
9	19	1.04	1094.nd2	740.783	2573.7	19489.4	-871.237	0.177778	3171
10	19	1.17	1094.nd2	740.783	2573.7	19489.4	-871.237	0.2	2565
11	19	1.3	1094.nd2	740.783	2573.7	19489.4	-871.237	0.222222	3090
12	19	1.43	1094.nd2	740.783	2573.7	19489.4	-871.237	0.244444	2373
13	19	1.56	1094.nd2	740.783	2573.7	19489.4	-871.237	0.266667	2373
14	19	1.69	1094.nd2	740.783	2573.7	19489.4	-871.237	0.288889	3262
15	19	1.82	1094.nd2	740.783	2573.7	19489.4	-871.237	0.311111	2617
16	19	1.95	1094.nd2	740.783	2573.7	19489.4	-871.237	0.333333	2880
17	19	2.08	1094.nd2	740.783	2573.7	19489.4	-871.237	0.355556	3647
18	19	2.21	1094.nd2	740.783	2573.7	19489.4	-871.237	0.377778	3358
19	19	2.34	1094.nd2	740.783	2573.7	19489.4	-871.237	0.4	3217
20	19	2.47	1094.nd2	740.783	2573.7	19489.4	-871.237	0.422222	3527
21	19	2.6	1094.nd2	740.783	2573.7	19489.4	-871.237	0.444444	3116
22	19	2.73	1094.nd2	740.783	2573.7	19489.4	-871.237	0.466667	3263
23	19	2.86	1094.nd2	740.783	2573.7	19489.4	-871.237	0.488889	2700
24	19	2.99	1094.nd2	740.783	2573.7	19489.4	-871.237	0.511111	2700
25	19	3.12	1094.nd2	740.783	2573.7	19489.4	-871.237	0.533333	2155
26	19	3.25	1094.nd2	740.783	2573.7	19489.4	-871.237	0.555556	1598
27	19	3.38	1094.nd2	740.783	2573.7	19489.4	-871.237	0.577778	1271
28	19	3.51	1094.nd2	740.783	2573.7	19489.4	-871.237	0.6	1594
29	19	3.64	1094.nd2	740.783	2573.7	19489.4	-871.237	0.622222	2530
30	19	3.77	1094.nd2	740.783	2573.7	19489.4	-871.237	0.644444	2868
31	19	3.9	1094.nd2	740.783	2573.7	19489.4	-871.237	0.666667	3366
32	19	4.03	1094.nd2	740.783	2573.7	19489.4	-871.237	0.688889	2395
33	19	4.16	1094.nd2	740.783	2573.7	19489.4	-871.237	0.711111	2200
34	19	4.29	1094.nd2	740.783	2573.7	19489.4	-871.237	0.733333	2776
35	19	4.42	1094.nd2	740.783	2573.7	19489.4	-871.237	0.755556	2488
36	19	4.55	1094.nd2	740.783	2573.7	19489.4	-871.237	0.777778	2488
37	19	4.68	1094.nd2	740.783	2573.7	19489.4	-871.237	0.8	2177
38	19	4.81	1094.nd2	740.783	2573.7	19489.4	-871.237	0.822222	2322
39	19	4.94	1094.nd2	740.783	2573.7	19489.4	-871.237	0.844444	2188
40	19	5.07	1094.nd2	740.783	2573.7	19489.4	-871.237	0.866667	1385
41	19	5.2	1094.nd2	740.783	2573.7	19489.4	-871.237	0.888889	1232
42	19	5.33	1094.nd2	740.783	2573.7	19489.4	-871.237	0.911111	1006
43	19	5.46	1094.nd2	740.783	2573.7	19489.4	-871.237	0.933333	962
44	19	5.59	1094.nd2	740.783	2573.7	19489.4	-871.237	0.955556	902
45	19	5.72	1094.nd2	740.783	2573.7	19489.4	-871.237	0.977778	893
46	19	5.85	1094.nd2	740.783	2573.7	19489.4	-871.237	1	0
1	20	0	1094.nd2	740.783	2573.7	19489.4	-871.237	0	0
2	20	0.13	1094.nd2	740.783	2573.7	19489.4	-871.237	0.0222222	1808
3	20	0.26	1094.nd2	740.783	2573.7	19489.4	-871.237	0.0444444	2236
4	20	0.39	1094.nd2	740.783	2573.7	19489.4	-871.237	0.0666667	2534
5	20	0.52	1094.nd2	740.783	2573.7	19489.4	-871.237	0.0888889	3235
6	20	0.65	1094.nd2	740.783	2573.7	19489.4	-871.237	0.111111	3304
7	20	0.78	1094.nd2	740.783	2573.7	19489.4	-871.237	0.133333	3377
8	20	0.91	1094.nd2	740.783	2573.7	19489.4	-871.237	0.155556	3296
9	20	1.04	1094.nd2	740.783	2573.7	19489.4	-871.237	0.177778	3449
10	20	1.17	1094.nd2	740.783	2573.7	19489.4	-871.237	0.2	3203
11	20	1.3	1094.nd2	740.783	2573.7	19489.4	-871.237	0.222222	3917
12	20	1.43	1094.nd2	740.783	2573.7	19489.4	-871.237	0.244444	3882
13	20	1.56	1094.nd2	740.783	2573.7	19489.4	-871.237	0.266667	3882
14	20	1.69	1094.nd2	740.783	2573.7	19489.4	-871.237	0.288889	4275
15	20	1.82	1094.nd2	740.783	2573.7	19489.4	-871.237	0.311111	3907
16	20	1.95	1094.nd2	740.783	2573.7	19489.4	-871.237	0.333333	4512
17	20	2.08	1094.nd2	740.783	2573.7	19489.4	-871.237	0.355556	3545
18	20	2.21	1094.nd2	740.783	2573.7	19489.4	-871.237	0.377778	3006
19	20	2.34	1094.nd2	740.783	2573.7	19489.4	-871.237	0.4	3366
20	20	2.47	1094.nd2	740.783	2573.7	19489.4	-871.237	0.422222	3619
21	20	2.6	1094.nd2	740.783	2573.7	19489.4	-871.237	0.444444	3276
22	20	2.73	1094.nd2	740.783	2573.7	19489.4	-871.237	0.466667	3271
23	20	2.86	1094.nd2	740.783	2573.7	19489.4	-871.237	0.488889	3101
24	20	2.99	1094.nd2	740.783	2573.7	19489.4	-871.237	0.511111	3101
25	20	3.12	1094.nd2	740.783	2573.7	19489.4	-871.237	0.533333	3262
26	20	3.25	1094.nd2	740.783	2573.7	19489.4	-871.237	0.555556	3934
27	20	3.38	1094.nd2	740.783	2573.7	19489.4	-871.237	0.577778	3206
28	20	3.51	1094.nd2	740.783	2573.7	19489.4	-871.237	0.6	3768
29	20	3.64	1094.nd2	740.783	2573.7	19489.4	-871.237	0.622222	3425
30	20	3.77	1094.nd2	740.783	2573.7	19489.4	-871.237	0.644444	3460
31	20	3.9	1094.nd2	740.783	2573.7	19489.4	-871.237	0.666667	3896
32	20	4.03	1094.nd2	740.783	2573.7	19489.4	-871.237	0.688889	3296
33	20	4.16	1094.nd2	740.783	2573.7	19489.4	-871.237	0.711111	3631
34	20	4.29	1094.nd2	740.783	2573.7	19489.4	-871.237	0.733333	3107
35	20	4.42	1094.nd2	740.783	2573.7	19489.4	-871.237	0.755556	3398
36	20	4.55	1094.nd2	740.783	2573.7	19489.4	-871.237	0.777778	3398
37	20	4.68	1094.nd2	740.783	2573.7	19489.4	-871.237	0.8	3780
38	20	4.81	1094.nd2	740.783	2573.7	19489.4	-871.237	0.822222	3815
39	20	4.94	1094.nd2	740.783	2573.7	19489.4	-871.237	0.844444	3450
40	20	5.07	1094.nd2	740.783	2573.7	19489.4	-871.237	0.866667	2981
41	20	5.2	1094.nd2	740.783	2573.7	19489.4	-871.237	0.888889	2866
42	20	5.33	1094.nd2	740.783	2573.7	19489.4	-871.237	0.911111	2217
43	20	5.46	1094.nd2	740.783	2573.7	19489.4	-871.237	0.933333	1182
44	20	5.59	1094.nd2	740.783	2573.7	19489.4	-871.237	0.955556	988
45	20	5.72	1094.nd2	740.783	2573.7	19489.4	-871.237	0.977778	1187
46	20	5.85	1094.nd2	740.783	2573.7	19489.4	-871.237	1	0
1	21	0	1094.nd2	740.783	2573.7	19489.4	-871.237	0	0
2	21	0.13	1094.nd2	740.783	2573.7	19489.4	-871.237	0.0222222	134
3	21	0.26	1094.nd2	740.783	2573.7	19489.4	-871.237	0.0444444	0
4	21	0.39	1094.nd2	740.783	2573.7	19489.4	-871.237	0.0666667	292
5	21	0.52	1094.nd2	740.783	2573.7	19489.4	-871.237	0.0888889	477
6	21	0.65	1094.nd2	740.783	2573.7	19489.4	-871.237	0.111111	1228
7	21	0.78	1094.nd2	740.783	2573.7	19489.4	-871.237	0.133333	2576
8	21	0.91	1094.nd2	740.783	2573.7	19489.4	-871.237	0.155556	2553
9	21	1.04	1094.nd2	740.783	2573.7	19489.4	-871.237	0.177778	2693
10	21	1.17	1094.nd2	740.783	2573.7	19489.4	-871.237	0.2	3259
11	21	1.3	1094.nd2	740.783	2573.7	19489.4	-871.237	0.222222	3106
12	21	1.43	1094.nd2	740.783	2573.7	19489.4	-871.237	0.244444	3014
13	21	1.56	1094.nd2	740.783	2573.7	19489.4	-871.237	0.266667	3014
14	21	1.69	1094.nd2	740.783	2573.7	19489.4	-871.237	0.288889	2892
15	21	1.82	1094.nd2	740.783	2573.7	19489.4	-871.237	0.311111	3586
16	21	1.95	1094.nd2	740.783	2573.7	19489.4	-871.237	0.333333	3037
17	21	2.08	1094.nd2	740.783	2573.7	19489.4	-871.237	0.355556	3647
18	21	2.21	1094.nd2	740.783	2573.7	19489.4	-871.237	0.377778	2664
19	21	2.34	1094.nd2	740.783	2573.7	19489.4	-871.237	0.4	2855
20	21	2.47	1094.nd2	740.783	2573.7	19489.4	-871.237	0.422222	3224
21	21	2.6	1094.nd2	740.783	2573.7	19489.4	-871.237	0.444444	3819
22	21	2.73	1094.nd2	740.783	2573.7	19489.4	-871.237	0.466667	3788
23	21	2.86	1094.nd2	740.783	2573.7	19489.4	-871.237	0.488889	3814
24	21	2.99	1094.nd2	740.783	2573.7	19489.4	-871.237	0.511111	3814
25	21	3.12	1094.nd2	740.783	2573.7	19489.4	-871.237	0.533333	3087
26	21	3.25	1094.nd2	740.783	2573.7	19489.4	-871.237	0.555556	3369
27	21	3.38	1094.nd2	740.783	2573.7	19489.4	-871.237	0.577778	2689
28	21	3.51	1094.nd2	740.783	2573.7	19489.4	-871.237	0.6	2737
29	21	3.64	1094.nd2	740.783	2573.7	19489.4	-871.237	0.622222	2337
30	21	3.77	1094.nd2	740.783	2573.7	19489.4	-871.237	0.644444	2384
31	21	3.9	1094.nd2	740.783	2573.7	19489.4	-871.237	0.666667	2767
32	21	4.03	1094.nd2	740.783	2573.7	19489.4	-871.237	0.688889	2415
33	21	4.16	1094.nd2	740.783	2573.7	19489.4	-871.237	0.711111	2687
34	21	4.29	1094.nd2	740.783	2573.7	19489.4	-871.237	0.733333	3393
35	21	4.42	1094.nd2	740.783	2573.7	19489.4	-871.237	0.755556	2842
36	21	4.55	1094.nd2	740.783	2573.7	19489.4	-871.237	0.777778	2842
37	21	4.68	1094.nd2	740.783	2573.7	19489.4	-871.237	0.8	2391
38	21	4.81	1094.nd2	740.783	2573.7	19489.4	-871.237	0.822222	2372
39	21	4.94	1094.nd2	740.783	2573.7	19489.4	-871.237	0.844444	1399
40	21	5.07	1094.nd2	740.783	2573.7	19489.4	-871.237	0.866667	453
41	21	5.2	1094.nd2	740.783	2573.7	19489.4	-871.237	0.888889	146
42	21	5.33	1094.nd2	740.783	2573.7	19489.4	-871.237	0.911111	1
43	21	5.46	1094.nd2	740.783	2573.7	19489.4	-871.237	0.933333	11
44	21	5.59	1094.nd2	740.783	2573.7	19489.4	-871.237	0.955556	0
45	21	5.72	1094.nd2	740.783	2573.7	19489.4	-871.237	0.977778	0
46	21	5.85	1094.nd2	740.783	2573.7	19489.4	-871.237	1	0
1	22	0	1094.nd2	740.783	2573.7	19489.4	-871.237	0	0
2	22	0.13	1094.nd2	740.783	2573.7	19489.4	-871.237	0.0222222	1066
3	22	0.26	1094.nd2	740.783	2573.7	19489.4	-871.237	0.0444444	715
4	22	0.39	1094.nd2	740.783	2573.7	19489.4	-871.237	0.0666667	1011
5	22	0.52	1094.nd2	740.783	2573.7	19489.4	-871.237	0.0888889	1932
6	22	0.65	1094.nd2	740.783	2573.7	19489.4	-871.237	0.111111	2160
7	22	0.78	1094.nd2	740.783	2573.7	19489.4	-871.237	0.133333	2192
8	22	0.91	1094.nd2	740.783	2573.7	19489.4	-871.237	0.155556	2701
9	22	1.04	1094.nd2	740.783	2573.7	19489.4	-871.237	0.177778	2396
10	22	1.17	1094.nd2	740.783	2573.7	19489.4	-871.237	0.2	2877
11	22	1.3	1094.nd2	740.783	2573.7	19489.4	-871.237	0.222222	2842
12	22	1.43	1094.nd2	740.783	2573.7	19489.4	-871.237	0.244444	3022
13	22	1.56	1094.nd2	740.783	2573.7	19489.4	-871.237	0.266667	3022
14	22	1.69	1094.nd2	740.783	2573.7	19489.4	-871.237	0.288889	2833
15	22	1.82	1094.nd2	740.783	2573.7	19489.4	-871.237	0.311111	2779
16	22	1.95	1094.nd2	740.783	2573.7	19489.4	-871.237	0.333333	2934
17	22	2.08	1094.nd2	740.783	2573.7	19489.4	-871.237	0.355556	2667
18	22	2.21	1094.nd2	740.783	2573.7	19489.4	-871.237	0.377778	3258
19	22	2.34	1094.nd2	740.783	2573.7	19489.4	-871.237	0.4	2917
20	22	2.47	1094.nd2	740.783	2573.7	19489.4	-871.237	0.422222	2358
21	22	2.6	1094.nd2	740.783	2573.7	19489.4	-871.237	0.444444	2389
22	22	2.73	1094.nd2	740.783	2573.7	19489.4	-871.237	0.466667	1871
23	22	2.86	1094.nd2	740.783	2573.7	19489.4	-871.237	0.488889	2275
24	22	2.99	1094.nd2	740.783	2573.7	19489.4	-871.237	0.511111	2275
25	22	3.12	1094.nd2	740.783	2573.7	19489.4	-871.237	0.533333	2573
26	22	3.25	1094.nd2	740.783	2573.7	19489.4	-871.237	0.555556	2978
27	22	3.38	1094.nd2	740.783	2573.7	19489.4	-871.237	0.577778	2697
28	22	3.51	1094.nd2	740.783	2573.7	19489.4	-871.237	0.6	2738
29	22	3.64	1094.nd2	740.783	2573.7	19489.4	-871.237	0.622222	3500
30	22	3.77	1094.nd2	740.783	2573.7	19489.4	-871.237	0.644444	2869
31	22	3.9	1094.nd2	740.783	2573.7	19489.4	-871.237	0.666667	3590
32	22	4.03	1094.nd2	740.783	2573.7	19489.4	-871.237	0.688889	3235
33	22	4.16	1094.nd2	740.783	2573.7	19489.4	-871.237	0.711111	3557
34	22	4.29	1094.nd2	740.783	2573.7	19489.4	-871.237	0.733333	3656
35	22	4.42	1094.nd2	740.783	2573.7	19489.4	-871.237	0.755556	3455
36	22	4.55	1094.nd2	740.783	2573.7	19489.4	-871.237	0.777778	3455
37	22	4.68	1094.nd2	740.783	2573.7	19489.4	-871.237	0.8	3787
38	22	4.81	1094.nd2	740.783	2573.7	19489.4	-871.237	0.822222	3707
39	22	4.94	1094.nd2	740.783	2573.7	19489.4	-871.237	0.844444	3454
40	22	5.07	1094.nd2	740.783	2573.7	19489.4	-871.237	0.866667	3079
41	22	5.2	1094.nd2	740.783	2573.7	19489.4	-871.237	0.888889	2733
42	22	5.33	1094.nd2	740.783	2573.7	19489.4	-871.237	0.911111	2320
43	22	5.46	1094.nd2	740.783	2573.7	19489.4	-871.237	0.933333	1258
44	22	5.59	1094.nd2	740.783	2573.7	19489.4	-871.237	0.955556	1082
45	22	5.72	1094.nd2	740.783	2573.7	19489.4	-871.237	0.977778	668
46	22	5.85	1094.nd2	740.783	2573.7	19489.4	-871.237	1	0
1	23	0	1094.nd2	740.783	2573.7	19489.4	-871.237	0	0
2	23	0.13	1094.nd2	740.783	2573.7	19489.4	-871.237	0.0204082	1502
3	23	0.26	1094.nd2	740.783	2573.7	19489.4	-871.237	0.0408163	2210
4	23	0.39	1094.nd2	740.783	2573.7	19489.4	-871.237	0.0612245	2458
5	23	0.52	1094.nd2	740.783	2573.7	19489.4	-871.237	0.0816327	2315
6	23	0.65	1094.nd2	740.783	2573.7	19489.4	-871.237	0.102041	2097
7	23	0.78	1094.nd2	740.783	2573.7	19489.4	-871.237	0.122449	2519
8	23	0.91	1094.nd2	740.783	2573.7	19489.4	-871.237	0.142857	2692
9	23	1.04	1094.nd2	740.783	2573.7	19489.4	-871.237	0.163265	2647
10	23	1.17	1094.nd2	740.783	2573.7	19489.4	-871.237	0.183673	2535
11	23	1.3	1094.nd2	740.783	2573.7	19489.4	-871.237	0.204082	2598
12	23	1.43	1094.nd2	740.783	2573.7	19489.4	-871.237	0.22449	2886
13	23	1.56	1094.nd2	740.783	2573.7	19489.4	-871.237	0.244898	2590
14	23	1.69	1094.nd2	740.783	2573.7	19489.4	-871.237	0.265306	2537
15	23	1.82	1094.nd2	740.783	2573.7	19489.4	-871.237	0.285714	2693
16	23	1.95	1094.nd2	740.783	2573.7	19489.4	-871.237	0.306122	2647
17	23	2.08	1094.nd2	740.783	2573.7	19489.4	-871.237	0.326531	3344
18	23	2.21	1094.nd2	740.783	2573.7	19489.4	-871.237	0.346939	3159
19	23	2.34	1094.nd2	740.783	2573.7	19489.4	-871.237	0.367347	2864
20	23	2.47	1094.nd2	740.783	2573.7	19489.4	-871.237	0.387755	2628
21	23	2.6	1094.nd2	740.783	2573.7	19489.4	-871.237	0.408163	3049
22	23	2.73	1094.nd2	740.783	2573.7	19489.4	-871.237	0.428571	2097
23	23	2.86	1094.nd2	740.783	2573.7	19489.4	-871.237	0.44898	2430
24	23	2.99	1094.nd2	740.783	2573.7	19489.4	-871.237	0.469388	1699
25	23	3.12	1094.nd2	740.783	2573.7	19489.4	-871.237	0.489796	1991
26	23	3.25	1094.nd2	740.783	2573.7	19489.4	-871.237	0.510204	2873
27	23	3.38	1094.nd2	740.783	2573.7	19489.4	-871.237	0.530612	2586
28	23	3.51	1094.nd2	740.783	2573.7	19489.4	-871.237	0.55102	2984
29	23	3.64	1094.nd2	740.783	2573.7	19489.4	-871.237	0.571429	3396
30	23	3.77	1094.nd2	740.783	2573.7	19489.4	-871.237	0.591837	3006
31	23	3.9	1094.nd2	740.783	2573.7	19489.4	-871.237	0.612245	2648
32	23	4.03	1094.nd2	740.783	2573.7	19489.4	-871.237	0.632653	2995
33	23	4.16	1094.nd2	740.783	2573.7	19489.4	-871.237	0.653061	3065
34	23	4.29	1094.nd2	740.783	2573.7	19489.4	-871.237	0.673469	2739
35	23	4.42	1094.nd2	740.783	2573.7	19489.4	-871.237	0.693878	2484
36	23	4.55	1094.nd2	740.783	2573.7	19489.4	-871.237	0.714286	3042
37	23	4.68	1094.nd2	740.783	2573.7	19489.4	-871.237	0.734694	3045
38	23	4.81	1094.nd2	740.783	2573.7	19489.4	-871.237	0.755102	3361
39	23	4.94	1094.nd2	740.783	2573.7	19489.4	-871.237	0.77551	2952
40	23	5.07	1094.nd2	740.783	2573.7	19489.4	-871.237	0.795918	2541
41	23	5.2	1094.nd2	740.783	2573.7	19489.4	-871.237	0.816327	2126
42	23	5.33	1094.nd2	740.783	2573.7	19489.4	-871.237	0.836735	2327
43	23	5.46	1094.nd2	740.783	2573.7	19489.4	-871.237	0.857143	1708
44	23	5.59	1094.nd2	740.783	2573.7	19489.4	-871.237	0.877551	2314
45	23	5.72	1094.nd2	740.783	2573.7	19489.4	-871.237	0.897959	2122
46	23	5.85	1094.nd2	740.783	2573.7	19489.4	-871.237	0.918367	2440
47	23	5.98	1094.nd2	740.783	2573.7	19489.4	-871.237	0.938776	2370
48	23	6.11	1094.nd2	740.783	2573.7	19489.4	-871.237	0.959184	1445
49	23	6.24	1094.nd2	740.783	2573.7	19489.4	-871.237	0.979592	1387
50	23	6.37	1094.nd2	740.783	2573.7	19489.4	-871.237	1	0
1	24	0	1094.nd2	740.783	2573.7	19489.4	-871.237	0	0
2	24	0.13	1094.nd2	740.783	2573.7	19489.4	-871.237	0.0322581	278
3	24	0.26	1094.nd2	740.783	2573.7	19489.4	-871.237	0.0645161	635
4	24	0.39	1094.nd2	740.783	2573.7	19489.4	-871.237	0.0967742	750
5	24	0.52	1094.nd2	740.783	2573.7	19489.4	-871.237	0.129032	1143
6	24	0.65	1094.nd2	740.783	2573.7	19489.4	-871.237	0.16129	1339
7	24	0.78	1094.nd2	740.783	2573.7	19489.4	-871.237	0.193548	1512
8	24	0.91	1094.nd2	740.783	2573.7	19489.4	-871.237	0.225806	1919
9	24	1.04	1094.nd2	740.783	2573.7	19489.4	-871.237	0.258065	1886
10	24	1.17	1094.nd2	740.783	2573.7	19489.4	-871.237	0.290323	2212
11	24	1.3	1094.nd2	740.783	2573.7	19489.4	-871.237	0.322581	2248
12	24	1.43	1094.nd2	740.783	2573.7	19489.4	-871.237	0.354839	2288
13	24	1.56	1094.nd2	740.783	2573.7	19489.4	-871.237	0.387097	1957
14	24	1.69	1094.nd2	740.783	2573.7	19489.4	-871.237	0.419355	2178
15	24	1.82	1094.nd2	740.783	2573.7	19489.4	-871.237	0.451613	2283
16	24	1.95	1094.nd2	740.783	2573.7	19489.4	-871.237	0.483871	2469
17	24	2.08	1094.nd2	740.783	2573.7	19489.4	-871.237	0.516129	2545
18	24	2.21	1094.nd2	740.783	2573.7	19489.4	-871.237	0.548387	2545
19	24	2.34	1094.nd2	740.783	2573.7	19489.4	-871.237	0.580645	2699
20	24	2.47	1094.nd2	740.783	2573.7	19489.4	-871.237	0.612903	2479
21	24	2.6	1094.nd2	740.783	2573.7	19489.4	-871.237	0.645161	2482
22	24	2.73	1094.nd2	740.783	2573.7	19489.4	-871.237	0.677419	2800
23	24	2.86	1094.nd2	740.783	2573.7	19489.4	-871.237	0.709677	2844
24	24	2.99	1094.nd2	740.783	2573.7	19489.4	-871.237	0.741935	2874
25	24	3.12	1094.nd2	740.783	2573.7	19489.4	-871.237	0.774194	3030
26	24	3.25	1094.nd2	740.783	2573.7	19489.4	-871.237	0.806452	2472
27	24	3.38	1094.nd2	740.783	2573.7	19489.4	-871.237	0.83871	2248
28	24	3.51	1094.nd2	740.783	2573.7	19489.4	-871.237	0.870968	1913
29	24	3.64	1094.nd2	740.783	2573.7	19489.4	-871.237	0.903226	1359
30	24	3.77	1094.nd2	740.783	2573.7	19489.4	-871.237	0.935484	919
31	24	3.9	1094.nd2	740.783	2573.7	19489.4	-871.237	0.967742	593
32	24	4.03	1094.nd2	740.783	2573.7	19489.4	-871.237	1	0
1	25	0	1094.nd2	740.783	2573.7	19489.4	-871.237	0	0
2	25	0.13	1094.nd2	740.783	2573.7	19489.4	-871.237	0.0222222	0
3	25	0.26	1094.nd2	740.783	2573.7	19489.4	-871.237	0.0444444	0
4	25	0.39	1094.nd2	740.783	2573.7	19489.4	-871.237	0.0666667	305
5	25	0.52	1094.nd2	740.783	2573.7	19489.4	-871.237	0.0888889	267
6	25	0.65	1094.nd2	740.783	2573.7	19489.4	-871.237	0.111111	1169
7	25	0.78	1094.nd2	740.783	2573.7	19489.4	-871.237	0.133333	1746
8	25	0.91	1094.nd2	740.783	2573.7	19489.4	-871.237	0.155556	2346
9	25	1.04	1094.nd2	740.783	2573.7	19489.4	-871.237	0.177778	2412
10	25	1.17	1094.nd2	740.783	2573.7	19489.4	-871.237	0.2	2867
11	25	1.3	1094.nd2	740.783	2573.7	19489.4	-871.237	0.222222	2788
12	25	1.43	1094.nd2	740.783	2573.7	19489.4	-871.237	0.244444	2414
13	25	1.56	1094.nd2	740.783	2573.7	19489.4	-871.237	0.266667	2414
14	25	1.69	1094.nd2	740.783	2573.7	19489.4	-871.237	0.288889	2194
15	25	1.82	1094.nd2	740.783	2573.7	19489.4	-871.237	0.311111	2693
16	25	1.95	1094.nd2	740.783	2573.7	19489.4	-871.237	0.333333	2674
17	25	2.08	1094.nd2	740.783	2573.7	19489.4	-871.237	0.355556	2523
18	25	2.21	1094.nd2	740.783	2573.7	19489.4	-871.237	0.377778	2551
19	25	2.34	1094.nd2	740.783	2573.7	19489.4	-871.237	0.4	2791
20	25	2.47	1094.nd2	740.783	2573.7	19489.4	-871.237	0.422222	2641
21	25	2.6	1094.nd2	740.783	2573.7	19489.4	-871.237	0.444444	3041
22	25	2.73	1094.nd2	740.783	2573.7	19489.4	-871.237	0.466667	2445
23	25	2.86	1094.nd2	740.783	2573.7	19489.4	-871.237	0.488889	3139
24	25	2.99	1094.nd2	740.783	2573.7	19489.4	-871.237	0.511111	3112
25	25	3.12	1094.nd2	740.783	2573.7	19489.4	-871.237	0.533333	3112
26	25	3.25	1094.nd2	740.783	2573.7	19489.4	-871.237	0.555556	2534
27	25	3.38	1094.nd2	740.783	2573.7	19489.4	-871.237	0.577778	2585
28	25	3.51	1094.nd2	740.783	2573.7	19489.4	-871.237	0.6	2655
29	25	3.64	1094.nd2	740.783	2573.7	19489.4	-871.237	0.622222	2937
30	25	3.77	1094.nd2	740.783	2573.7	19489.4	-871.237	0.644444	2900
31	25	3.9	1094.nd2	740.783	2573.7	19489.4	-871.237	0.666667	2747
32	25	4.03	1094.nd2	740.783	2573.7	19489.4	-871.237	0.688889	2989
33	25	4.16	1094.nd2	740.783	2573.7	19489.4	-871.237	0.711111	2642
34	25	4.29	1094.nd2	740.783	2573.7	19489.4	-871.237	0.733333	3023
35	25	4.42	1094.nd2	740.783	2573.7	19489.4	-871.237	0.755556	3419
36	25	4.55	1094.nd2	740.783	2573.7	19489.4	-871.237	0.777778	3419
37	25	4.68	1094.nd2	740.783	2573.7	19489.4	-871.237	0.8	3402
38	25	4.81	1094.nd2	740.783	2573.7	19489.4	-871.237	0.822222	2948
39	25	4.94	1094.nd2	740.783	2573.7	19489.4	-871.237	0.844444	2797
40	25	5.07	1094.nd2	740.783	2573.7	19489.4	-871.237	0.866667	2728
41	25	5.2	1094.nd2	740.783	2573.7	19489.4	-871.237	0.888889	2799
42	25	5.33	1094.nd2	740.783	2573.7	19489.4	-871.237	0.911111	2071
43	25	5.46	1094.nd2	740.783	2573.7	19489.4	-871.237	0.933333	505
44	25	5.59	1094.nd2	740.783	2573.7	19489.4	-871.237	0.955556	475
45	25	5.72	1094.nd2	740.783	2573.7	19489.4	-871.237	0.977778	428
46	25	5.85	1094.nd2	740.783	2573.7	19489.4	-871.237	1	0
1	26	0	1094.nd2	740.783	2573.7	19489.4	-871.237	0	0
2	26	0.13	1094.nd2	740.783	2573.7	19489.4	-871.237	0.0222222	0
3	26	0.26	1094.nd2	740.783	2573.7	19489.4	-871.237	0.0444444	157
4	26	0.39	1094.nd2	740.783	2573.7	19489.4	-871.237	0.0666667	289
5	26	0.52	1094.nd2	740.783	2573.7	19489.4	-871.237	0.0888889	10
6	26	0.65	1094.nd2	740.783	2573.7	19489.4	-871.237	0.111111	151
7	26	0.78	1094.nd2	740.783	2573.7	19489.4	-871.237	0.133333	269
8	26	0.91	1094.nd2	740.783	2573.7	19489.4	-871.237	0.155556	553
9	26	1.04	1094.nd2	740.783	2573.7	19489.4	-871.237	0.177778	509
10	26	1.17	1094.nd2	740.783	2573.7	19489.4	-871.237	0.2	1115
11	26	1.3	1094.nd2	740.783	2573.7	19489.4	-871.237	0.222222	1852
12	26	1.43	1094.nd2	740.783	2573.7	19489.4	-871.237	0.244444	2192
13	26	1.56	1094.nd2	740.783	2573.7	19489.4	-871.237	0.266667	1580
14	26	1.69	1094.nd2	740.783	2573.7	19489.4	-871.237	0.288889	1966
15	26	1.82	1094.nd2	740.783	2573.7	19489.4	-871.237	0.311111	2163
16	26	1.95	1094.nd2	740.783	2573.7	19489.4	-871.237	0.333333	2260
17	26	2.08	1094.nd2	740.783	2573.7	19489.4	-871.237	0.355556	2676
18	26	2.21	1094.nd2	740.783	2573.7	19489.4	-871.237	0.377778	2498
19	26	2.34	1094.nd2	740.783	2573.7	19489.4	-871.237	0.4	1872
20	26	2.47	1094.nd2	740.783	2573.7	19489.4	-871.237	0.422222	2591
21	26	2.6	1094.nd2	740.783	2573.7	19489.4	-871.237	0.444444	2689
22	26	2.73	1094.nd2	740.783	2573.7	19489.4	-871.237	0.466667	2575
23	26	2.86	1094.nd2	740.783	2573.7	19489.4	-871.237	0.488889	2821
24	26	2.99	1094.nd2	740.783	2573.7	19489.4	-871.237	0.511111	2684
25	26	3.12	1094.nd2	740.783	2573.7	19489.4	-871.237	0.533333	3411
26	26	3.25	1094.nd2	740.783	2573.7	19489.4	-871.237	0.555556	3016
27	26	3.38	1094.nd2	740.783	2573.7	19489.4	-871.237	0.577778	3037
28	26	3.51	1094.nd2	740.783	2573.7	19489.4	-871.237	0.6	3279
29	26	3.64	1094.nd2	740.783	2573.7	19489.4	-871.237	0.622222	3204
30	26	3.77	1094.nd2	740.783	2573.7	19489.4	-871.237	0.644444	3059
31	26	3.9	1094.nd2	740.783	2573.7	19489.4	-871.237	0.666667	2772
32	26	4.03	1094.nd2	740.783	2573.7	19489.4	-871.237	0.688889	3042
33	26	4.16	1094.nd2	740.783	2573.7	19489.4	-871.237	0.711111	3061
34	26	4.29	1094.nd2	740.783	2573.7	19489.4	-871.237	0.733333	2979
35	26	4.42	1094.nd2	740.783	2573.7	19489.4	-871.237	0.755556	3423
36	26	4.55	1094.nd2	740.783	2573.7	19489.4	-871.237	0.777778	2359
37	26	4.68	1094.nd2	740.783	2573.7	19489.4	-871.237	0.8	2097
38	26	4.81	1094.nd2	740.783	2573.7	19489.4	-871.237	0.822222	2056
39	26	4.94	1094.nd2	740.783	2573.7	19489.4	-871.237	0.844444	1086
40	26	5.07	1094.nd2	740.783	2573.7	19489.4	-871.237	0.866667	996
41	26	5.2	1094.nd2	740.783	2573.7	19489.4	-871.237	0.888889	398
42	26	5.33	1094.nd2	740.783	2573.7	19489.4	-871.237	0.911111	473
43	26	5.46	1094.nd2	740.783	2573.7	19489.4	-871.237	0.933333	132
44	26	5.59	1094.nd2	740.783	2573.7	19489.4	-871.237	0.955556	0
45	26	5.72	1094.nd2	740.783	2573.7	19489.4	-871.237	0.977778	284
46	26	5.85	1094.nd2	740.783	2573.7	19489.4	-871.237	1	0
1	27	0	1094.nd2	740.783	2573.7	19489.4	-871.237	0	0
2	27	0.13	1094.nd2	740.783	2573.7	19489.4	-871.237	0.0222222	16
3	27	0.26	1094.nd2	740.783	2573.7	19489.4	-871.237	0.0444444	251
4	27	0.39	1094.nd2	740.783	2573.7	19489.4	-871.237	0.0666667	913
5	27	0.52	1094.nd2	740.783	2573.7	19489.4	-871.237	0.0888889	562
6	27	0.65	1094.nd2	740.783	2573.7	19489.4	-871.237	0.111111	1132
7	27	0.78	1094.nd2	740.783	2573.7	19489.4	-871.237	0.133333	1328
8	27	0.91	1094.nd2	740.783	2573.7	19489.4	-871.237	0.155556	2076
9	27	1.04	1094.nd2	740.783	2573.7	19489.4	-871.237	0.177778	2083
10	27	1.17	1094.nd2	740.783	2573.7	19489.4	-871.237	0.2	1947
11	27	1.3	1094.nd2	740.783	2573.7	19489.4	-871.237	0.222222	1988
12	27	1.43	1094.nd2	740.783	2573.7	19489.4	-871.237	0.244444	1834
13	27	1.56	1094.nd2	740.783	2573.7	19489.4	-871.237	0.266667	1579
14	27	1.69	1094.nd2	740.783	2573.7	19489.4	-871.237	0.288889	1430
15	27	1.82	1094.nd2	740.783	2573.7	19489.4	-871.237	0.311111	1229
16	27	1.95	1094.nd2	740.783	2573.7	19489.4	-871.237	0.333333	1839
17	27	2.08	1094.nd2	740.783	2573.7	19489.4	-871.237	0.355556	1396
18	27	2.21	1094.nd2	740.783	2573.7	19489.4	-871.237	0.377778	1523
19	27	2.34	1094.nd2	740.783	2573.7	19489.4	-871.237	0.4	2123
20	27	2.47	1094.nd2	740.783	2573.7	19489.4	-871.237	0.422222	1995
21	27	2.6	1094.nd2	740.783	2573.7	19489.4	-871.237	0.444444	1809
22	27	2.73	1094.nd2	740.783	2573.7	19489.4	-871.237	0.466667	1371
23	27	2.86	1094.nd2	740.783	2573.7	19489.4	-871.237	0.488889	1550
24	27	2.99	1094.nd2	740.783	2573.7	19489.4	-871.237	0.511111	1059
25	27	3.12	1094.nd2	740.783	2573.7	19489.4	-871.237	0.533333	1046
26	27	3.25	1094.nd2	740.783	2573.7	19489.4	-871.237	0.555556	1551
27	27	3.38	1094.nd2	740.783	2573.7	19489.4	-871.237	0.577778	2539
28	27	3.51	1094.nd2	740.783	2573.7	19489.4	-871.237	0.6	1762
29	27	3.64	1094.nd2	740.783	2573.7	19489.4	-871.237	0.622222	1753
30	27	3.77	1094.nd2	740.783	2573.7	19489.4	-871.237	0.644444	1991
31	27	3.9	1094.nd2	740.783	2573.7	19489.4	-871.237	0.666667	2100
32	27	4.03	1094.nd2	740.783	2573.7	19489.4	-871.237	0.688889	2144
33	27	4.16	1094.nd2	740.783	2573.7	19489.4	-871.237	0.711111	1943
34	27	4.29	1094.nd2	740.783	2573.7	19489.4	-871.237	0.733333	1798
35	27	4.42	1094.nd2	740.783	2573.7	19489.4	-871.237	0.755556	1627
36	27	4.55	1094.nd2	740.783	2573.7	19489.4	-871.237	0.777778	1961
37	27	4.68	1094.nd2	740.783	2573.7	19489.4	-871.237	0.8	1925
38	27	4.81	1094.nd2	740.783	2573.7	19489.4	-871.237	0.822222	2111
39	27	4.94	1094.nd2	740.783	2573.7	19489.4	-871.237	0.844444	2448
40	27	5.07	1094.nd2	740.783	2573.7	19489.4	-871.237	0.866667	1655
41	27	5.2	1094.nd2	740.783	2573.7	19489.4	-871.237	0.888889	1266
42	27	5.33	1094.nd2	740.783	2573.7	19489.4	-871.237	0.911111	620
43	27	5.46	1094.nd2	740.783	2573.7	19489.4	-871.237	0.933333	1097
44	27	5.59	1094.nd2	740.783	2573.7	19489.4	-871.237	0.955556	459
45	27	5.72	1094.nd2	740.783	2573.7	19489.4	-871.237	0.977778	69
46	27	5.85	1094.nd2	740.783	2573.7	19489.4	-871.237	1	0
1	28	0	1094.nd2	740.783	2573.7	19489.4	-871.237	0	0
2	28	0.13	1094.nd2	740.783	2573.7	19489.4	-871.237	0.0222222	1042
3	28	0.26	1094.nd2	740.783	2573.7	19489.4	-871.237	0.0444444	1684
4	28	0.39	1094.nd2	740.783	2573.7	19489.4	-871.237	0.0666667	1672
5	28	0.52	1094.nd2	740.783	2573.7	19489.4	-871.237	0.0888889	2208
6	28	0.65	1094.nd2	740.783	2573.7	19489.4	-871.237	0.111111	2122
7	28	0.78	1094.nd2	740.783	2573.7	19489.4	-871.237	0.133333	2152
8	28	0.91	1094.nd2	740.783	2573.7	19489.4	-871.237	0.155556	2147
9	28	1.04	1094.nd2	740.783	2573.7	19489.4	-871.237	0.177778	1764
10	28	1.17	1094.nd2	740.783	2573.7	19489.4	-871.237	0.2	1678
11	28	1.3	1094.nd2	740.783	2573.7	19489.4	-871.237	0.222222	1964
12	28	1.43	1094.nd2	740.783	2573.7	19489.4	-871.237	0.244444	2000
13	28	1.56	1094.nd2	740.783	2573.7	19489.4	-871.237	0.266667	1824
14	28	1.69	1094.nd2	740.783	2573.7	19489.4	-871.237	0.288889	1696
15	28	1.82	1094.nd2	740.783	2573.7	19489.4	-871.237	0.311111	1615
16	28	1.95	1094.nd2	740.783	2573.7	19489.4	-871.237	0.333333	1464
17	28	2.08	1094.nd2	740.783	2573.7	19489.4	-871.237	0.355556	1682
18	28	2.21	1094.nd2	740.783	2573.7	19489.4	-871.237	0.377778	1569
19	28	2.34	1094.nd2	740.783	2573.7	19489.4	-871.237	0.4	1626
20	28	2.47	1094.nd2	740.783	2573.7	19489.4	-871.237	0.422222	1886
21	28	2.6	1094.nd2	740.783	2573.7	19489.4	-871.237	0.444444	1595
22	28	2.73	1094.nd2	740.783	2573.7	19489.4	-871.237	0.466667	2133
23	28	2.86	1094.nd2	740.783	2573.7	19489.4	-871.237	0.488889	1852
24	28	2.99	1094.nd2	740.783	2573.7	19489.4	-871.237	0.511111	1499
25	28	3.12	1094.nd2	740.783	2573.7	19489.4	-871.237	0.533333	1856
26	28	3.25	1094.nd2	740.783	2573.7	19489.4	-871.237	0.555556	1369
27	28	3.38	1094.nd2	740.783	2573.7	19489.4	-871.237	0.577778	2005
28	28	3.51	1094.nd2	740.783	2573.7	19489.4	-871.237	0.6	1993
29	28	3.64	1094.nd2	740.783	2573.7	19489.4	-871.237	0.622222	2036
30	28	3.77	1094.nd2	740.783	2573.7	19489.4	-871.237	0.644444	1726
31	28	3.9	1094.nd2	740.783	2573.7	19489.4	-871.237	0.666667	2407
32	28	4.03	1094.nd2	740.783	2573.7	19489.4	-871.237	0.688889	2184
33	28	4.16	1094.nd2	740.783	2573.7	19489.4	-871.237	0.711111	2210
34	28	4.29	1094.nd2	740.783	2573.7	19489.4	-871.237	0.733333	2436
35	28	4.42	1094.nd2	740.783	2573.7	19489.4	-871.237	0.755556	2175
36	28	4.55	1094.nd2	740.783	2573.7	19489.4	-871.237	0.777778	2236
37	28	4.68	1094.nd2	740.783	2573.7	19489.4	-871.237	0.8	2583
38	28	4.81	1094.nd2	740.783	2573.7	19489.4	-871.237	0.822222	1924
39	28	4.94	1094.nd2	740.783	2573.7	19489.4	-871.237	0.844444	1909
40	28	5.07	1094.nd2	740.783	2573.7	19489.4	-871.237	0.866667	2041
41	28	5.2	1094.nd2	740.783	2573.7	19489.4	-871.237	0.888889	2015
42	28	5.33	1094.nd2	740.783	2573.7	19489.4	-871.237	0.911111	2063
43	28	5.46	1094.nd2	740.783	2573.7	19489.4	-871.237	0.933333	2364
44	28	5.59	1094.nd2	740.783	2573.7	19489.4	-871.237	0.955556	1924
45	28	5.72	1094.nd2	740.783	2573.7	19489.4	-871.237	0.977778	1660
46	28	5.85	1094.nd2	740.783	2573.7	19489.4	-871.237	1	0
1	29	0	1094.nd2	740.783	2573.7	19489.4	-871.237	0	0
2	29	0.13	1094.nd2	740.783	2573.7	19489.4	-871.237	0.0178571	642
3	29	0.26	1094.nd2	740.783	2573.7	19489.4	-871.237	0.0357143	382
4	29	0.39	1094.nd2	740.783	2573.7	19489.4	-871.237	0.0535714	878
5	29	0.52	1094.nd2	740.783	2573.7	19489.4	-871.237	0.0714286	1347
6	29	0.65	1094.nd2	740.783	2573.7	19489.4	-871.237	0.0892857	1280
7	29	0.78	1094.nd2	740.783	2573.7	19489.4	-871.237	0.107143	2153
8	29	0.91	1094.nd2	740.783	2573.7	19489.4	-871.237	0.125	2376
9	29	1.04	1094.nd2	740.783	2573.7	19489.4	-871.237	0.142857	2492
10	29	1.17	1094.nd2	740.783	2573.7	19489.4	-871.237	0.160714	1762
11	29	1.3	1094.nd2	740.783	2573.7	19489.4	-871.237	0.178571	2489
12	29	1.43	1094.nd2	740.783	2573.7	19489.4	-871.237	0.196429	2148
13	29	1.56	1094.nd2	740.783	2573.7	19489.4	-871.237	0.214286	2148
14	29	1.69	1094.nd2	740.783	2573.7	19489.4	-871.237	0.232143	2375
15	29	1.82	1094.nd2	740.783	2573.7	19489.4	-871.237	0.25	2299
16	29	1.95	1094.nd2	740.783	2573.7	19489.4	-871.237	0.267857	2086
17	29	2.08	1094.nd2	740.783	2573.7	19489.4	-871.237	0.285714	2423
18	29	2.21	1094.nd2	740.783	2573.7	19489.4	-871.237	0.303571	2067
19	29	2.34	1094.nd2	740.783	2573.7	19489.4	-871.237	0.321429	2675
20	29	2.47	1094.nd2	740.783	2573.7	19489.4	-871.237	0.339286	2275
21	29	2.6	1094.nd2	740.783	2573.7	19489.4	-871.237	0.357143	2238
22	29	2.73	1094.nd2	740.783	2573.7	19489.4	-871.237	0.375	2442
23	29	2.86	1094.nd2	740.783	2573.7	19489.4	-871.237	0.392857	1910
24	29	2.99	1094.nd2	740.783	2573.7	19489.4	-871.237	0.410714	1910
25	29	3.12	1094.nd2	740.783	2573.7	19489.4	-871.237	0.428571	2253
26	29	3.25	1094.nd2	740.783	2573.7	19489.4	-871.237	0.446429	2142
27	29	3.38	1094.nd2	740.783	2573.7	19489.4	-871.237	0.464286	2088
28	29	3.51	1094.nd2	740.783	2573.7	19489.4	-871.237	0.482143	2235
29	29	3.64	1094.nd2	740.783	2573.7	19489.4	-871.237	0.5	1839
30	29	3.77	1094.nd2	740.783	2573.7	19489.4	-871.237	0.517857	1264
31	29	3.9	1094.nd2	740.783	2573.7	19489.4	-871.237	0.535714	1415
32	29	4.03	1094.nd2	740.783	2573.7	19489.4	-871.237	0.553571	2004
33	29	4.16	1094.nd2	740.783	2573.7	19489.4	-871.237	0.571429	1488
34	29	4.29	1094.nd2	740.783	2573.7	19489.4	-871.237	0.589286	1452
35	29	4.42	1094.nd2	740.783	2573.7	19489.4	-871.237	0.607143	843
36	29	4.55	1094.nd2	740.783	2573.7	19489.4	-871.237	0.625	843
37	29	4.68	1094.nd2	740.783	2573.7	19489.4	-871.237	0.642857	782
38	29	4.81	1094.nd2	740.783	2573.7	19489.4	-871.237	0.660714	1178
39	29	4.94	1094.nd2	740.783	2573.7	19489.4	-871.237	0.678571	1746
40	29	5.07	1094.nd2	740.783	2573.7	19489.4	-871.237	0.696429	1515
41	29	5.2	1094.nd2	740.783	2573.7	19489.4	-871.237	0.714286	2158
42	29	5.33	1094.nd2	740.783	2573.7	19489.4	-871.237	0.732143	2117
43	29	5.46	1094.nd2	740.783	2573.7	19489.4	-871.237	0.75	1882
44	29	5.59	1094.nd2	740.783	2573.7	19489.4	-871.237	0.767857	2145
45	29	5.72	1094.nd2	740.783	2573.7	19489.4	-871.237	0.785714	1739
46	29	5.85	1094.nd2	740.783	2573.7	19489.4	-871.237	0.803571	1798
47	29	5.98	1094.nd2	740.783	2573.7	19489.4	-871.237	0.821429	1798
48	29	6.11	1094.nd2	740.783	2573.7	19489.4	-871.237	0.839286	1984
49	29	6.24	1094.nd2	740.783	2573.7	19489.4	-871.237	0.857143	1590
50	29	6.37	1094.nd2	740.783	2573.7	19489.4	-871.237	0.875	2191
51	29	6.5	1094.nd2	740.783	2573.7	19489.4	-871.237	0.892857	2121
52	29	6.63	1094.nd2	740.783	2573.7	19489.4	-871.237	0.910714	1691
53	29	6.76	1094.nd2	740.783	2573.7	19489.4	-871.237	0.928571	1937
54	29	6.89	1094.nd2	740.783	2573.7	19489.4	-871.237	0.946429	1832
55	29	7.02	1094.nd2	740.783	2573.7	19489.4	-871.237	0.964286	1607
56	29	7.15	1094.nd2	740.783	2573.7	19489.4	-871.237	0.982143	1010
57	29	7.28	1094.nd2	740.783	2573.7	19489.4	-871.237	1	0
1	30	0	1094.nd2	740.783	2573.7	19489.4	-871.237	0	0
2	30	0.13	1094.nd2	740.783	2573.7	19489.4	-871.237	0.025641	726
3	30	0.26	1094.nd2	740.783	2573.7	19489.4	-871.237	0.0512821	1169
4	30	0.39	1094.nd2	740.783	2573.7	19489.4	-871.237	0.0769231	1421
5	30	0.52	1094.nd2	740.783	2573.7	19489.4	-871.237	0.102564	1030
6	30	0.65	1094.nd2	740.783	2573.7	19489.4	-871.237	0.128205	2002
7	30	0.78	1094.nd2	740.783	2573.7	19489.4	-871.237	0.153846	2584
8	30	0.91	1094.nd2	740.783	2573.7	19489.4	-871.237	0.179487	2571
9	30	1.04	1094.nd2	740.783	2573.7	19489.4	-871.237	0.205128	3440
10	30	1.17	1094.nd2	740.783	2573.7	19489.4	-871.237	0.230769	3671
11	30	1.3	1094.nd2	740.783	2573.7	19489.4	-871.237	0.25641	3675
12	30	1.43	1094.nd2	740.783	2573.7	19489.4	-871.237	0.282051	3950
13	30	1.56	1094.nd2	740.783	2573.7	19489.4	-871.237	0.307692	3780
14	30	1.69	1094.nd2	740.783	2573.7	19489.4	-871.237	0.333333	3634
15	30	1.82	1094.nd2	740.783	2573.7	19489.4	-871.237	0.358974	3708
16	30	1.95	1094.nd2	740.783	2573.7	19489.4	-871.237	0.384615	4077
17	30	2.08	1094.nd2	740.783	2573.7	19489.4	-871.237	0.410256	3431
18	30	2.21	1094.nd2	740.783	2573.7	19489.4	-871.237	0.435897	4151
19	30	2.34	1094.nd2	740.783	2573.7	19489.4	-871.237	0.461538	3868
20	30	2.47	1094.nd2	740.783	2573.7	19489.4	-871.237	0.487179	4137
21	30	2.6	1094.nd2	740.783	2573.7	19489.4	-871.237	0.512821	3780
22	30	2.73	1094.nd2	740.783	2573.7	19489.4	-871.237	0.538462	3780
23	30	2.86	1094.nd2	740.783	2573.7	19489.4	-871.237	0.564103	3334
24	30	2.99	1094.nd2	740.783	2573.7	19489.4	-871.237	0.589744	3691
25	30	3.12	1094.nd2	740.783	2573.7	19489.4	-871.237	0.615385	3700
26	30	3.25	1094.nd2	740.783	2573.7	19489.4	-871.237	0.641026	3443
27	30	3.38	1094.nd2	740.783	2573.7	19489.4	-871.237	0.666667	3578
28	30	3.51	1094.nd2	740.783	2573.7	19489.4	-871.237	0.692308	3570
29	30	3.64	1094.nd2	740.783	2573.7	19489.4	-871.237	0.717949	3648
30	30	3.77	1094.nd2	740.783	2573.7	19489.4	-871.237	0.74359	4109
31	30	3.9	1094.nd2	740.783	2573.7	19489.4	-871.237	0.769231	3599
32	30	4.03	1094.nd2	740.783	2573.7	19489.4	-871.237	0.794872	3025
33	30	4.16	1094.nd2	740.783	2573.7	19489.4	-871.237	0.820513	2086
34	30	4.29	1094.nd2	740.783	2573.7	19489.4	-871.237	0.846154	1956
35	30	4.42	1094.nd2	740.783	2573.7	19489.4	-871.237	0.871795	948
36	30	4.55	1094.nd2	740.783	2573.7	19489.4	-871.237	0.897436	879
37	30	4.68	1094.nd2	740.783	2573.7	19489.4	-871.237	0.923077	1269
38	30	4.81	1094.nd2	740.783	2573.7	19489.4	-871.237	0.948718	1116
39	30	4.94	1094.nd2	740.783	2573.7	19489.4	-871.237	0.974359	769
40	30	5.07	1094.nd2	740.783	2573.7	19489.4	-871.237	1	0
1	31	0	1094.nd2	740.783	2573.7	19489.4	-871.237	0	0
2	31	0.13	1094.nd2	740.783	2573.7	19489.4	-871.237	0.0192308	766
3	31	0.26	1094.nd2	740.783	2573.7	19489.4	-871.237	0.0384615	820
4	31	0.39	1094.nd2	740.783	2573.7	19489.4	-871.237	0.0576923	1147
5	31	0.52	1094.nd2	740.783	2573.7	19489.4	-871.237	0.0769231	1334
6	31	0.65	1094.nd2	740.783	2573.7	19489.4	-871.237	0.0961538	1445
7	31	0.78	1094.nd2	740.783	2573.7	19489.4	-871.237	0.115385	2436
8	31	0.91	1094.nd2	740.783	2573.7	19489.4	-871.237	0.134615	2456
9	31	1.04	1094.nd2	740.783	2573.7	19489.4	-871.237	0.153846	2122
10	31	1.17	1094.nd2	740.783	2573.7	19489.4	-871.237	0.173077	2041
11	31	1.3	1094.nd2	740.783	2573.7	19489.4	-871.237	0.192308	1708
12	31	1.43	1094.nd2	740.783	2573.7	19489.4	-871.237	0.211538	2193
13	31	1.56	1094.nd2	740.783	2573.7	19489.4	-871.237	0.230769	2193
14	31	1.69	1094.nd2	740.783	2573.7	19489.4	-871.237	0.25	2541
15	31	1.82	1094.nd2	740.783	2573.7	19489.4	-871.237	0.269231	2952
16	31	1.95	1094.nd2	740.783	2573.7	19489.4	-871.237	0.288462	2457
17	31	2.08	1094.nd2	740.783	2573.7	19489.4	-871.237	0.307692	3045
18	31	2.21	1094.nd2	740.783	2573.7	19489.4	-871.237	0.326923	3042
19	31	2.34	1094.nd2	740.783	2573.7	19489.4	-871.237	0.346154	2484
20	31	2.47	1094.nd2	740.783	2573.7	19489.4	-871.237	0.365385	2739
21	31	2.6	1094.nd2	740.783	2573.7	19489.4	-871.237	0.384615	3065
22	31	2.73	1094.nd2	740.783	2573.7	19489.4	-871.237	0.403846	2995
23	31	2.86	1094.nd2	740.783	2573.7	19489.4	-871.237	0.423077	2648
24	31	2.99	1094.nd2	740.783	2573.7	19489.4	-871.237	0.442308	3006
25	31	3.12	1094.nd2	740.783	2573.7	19489.4	-871.237	0.461538	3396
26	31	3.25	1094.nd2	740.783	2573.7	19489.4	-871.237	0.480769	2984
27	31	3.38	1094.nd2	740.783	2573.7	19489.4	-871.237	0.5	2691
28	31	3.51	1094.nd2	740.783	2573.7	19489.4	-871.237	0.519231	2691
29	31	3.64	1094.nd2	740.783	2573.7	19489.4	-871.237	0.538462	1991
30	31	3.77	1094.nd2	740.783	2573.7	19489.4	-871.237	0.557692	2143
31	31	3.9	1094.nd2	740.783	2573.7	19489.4	-871.237	0.576923	2430
32	31	4.03	1094.nd2	740.783	2573.7	19489.4	-871.237	0.596154	2766
33	31	4.16	1094.nd2	740.783	2573.7	19489.4	-871.237	0.615385	2949
34	31	4.29	1094.nd2	740.783	2573.7	19489.4	-871.237	0.634615	2628
35	31	4.42	1094.nd2	740.783	2573.7	19489.4	-871.237	0.653846	2285
36	31	4.55	1094.nd2	740.783	2573.7	19489.4	-871.237	0.673077	3086
37	31	4.68	1094.nd2	740.783	2573.7	19489.4	-871.237	0.692308	3344
38	31	4.81	1094.nd2	740.783	2573.7	19489.4	-871.237	0.711538	2922
39	31	4.94	1094.nd2	740.783	2573.7	19489.4	-871.237	0.730769	2748
40	31	5.07	1094.nd2	740.783	2573.7	19489.4	-871.237	0.75	2884
41	31	5.2	1094.nd2	740.783	2573.7	19489.4	-871.237	0.769231	2837
42	31	5.33	1094.nd2	740.783	2573.7	19489.4	-871.237	0.788462	2418
43	31	5.46	1094.nd2	740.783	2573.7	19489.4	-871.237	0.807692	2418
44	31	5.59	1094.nd2	740.783	2573.7	19489.4	-871.237	0.826923	2349
45	31	5.72	1094.nd2	740.783	2573.7	19489.4	-871.237	0.846154	2983
46	31	5.85	1094.nd2	740.783	2573.7	19489.4	-871.237	0.865385	2951
47	31	5.98	1094.nd2	740.783	2573.7	19489.4	-871.237	0.884615	2771
48	31	6.11	1094.nd2	740.783	2573.7	19489.4	-871.237	0.903846	2593
49	31	6.24	1094.nd2	740.783	2573.7	19489.4	-871.237	0.923077	2498
50	31	6.37	1094.nd2	740.783	2573.7	19489.4	-871.237	0.942308	2040
51	31	6.5	1094.nd2	740.783	2573.7	19489.4	-871.237	0.961538	1942
52	31	6.63	1094.nd2	740.783	2573.7	19489.4	-871.237	0.980769	1318
53	31	6.76	1094.nd2	740.783	2573.7	19489.4	-871.237	1	0
1	32	0	1094.nd2	740.783	2573.7	19489.4	-871.237	0	0
2	32	0.13	1094.nd2	740.783	2573.7	19489.4	-871.237	0.0172414	735
3	32	0.26	1094.nd2	740.783	2573.7	19489.4	-871.237	0.0344828	666
4	32	0.39	1094.nd2	740.783	2573.7	19489.4	-871.237	0.0517241	1904
5	32	0.52	1094.nd2	740.783	2573.7	19489.4	-871.237	0.0689655	2356
6	32	0.65	1094.nd2	740.783	2573.7	19489.4	-871.237	0.0862069	2357
7	32	0.78	1094.nd2	740.783	2573.7	19489.4	-871.237	0.103448	2606
8	32	0.91	1094.nd2	740.783	2573.7	19489.4	-871.237	0.12069	3032
9	32	1.04	1094.nd2	740.783	2573.7	19489.4	-871.237	0.137931	2907
10	32	1.17	1094.nd2	740.783	2573.7	19489.4	-871.237	0.155172	2964
11	32	1.3	1094.nd2	740.783	2573.7	19489.4	-871.237	0.172414	3131
12	32	1.43	1094.nd2	740.783	2573.7	19489.4	-871.237	0.189655	2647
13	32	1.56	1094.nd2	740.783	2573.7	19489.4	-871.237	0.206897	3032
14	32	1.69	1094.nd2	740.783	2573.7	19489.4	-871.237	0.224138	3051
15	32	1.82	1094.nd2	740.783	2573.7	19489.4	-871.237	0.241379	3181
16	32	1.95	1094.nd2	740.783	2573.7	19489.4	-871.237	0.258621	3181
17	32	2.08	1094.nd2	740.783	2573.7	19489.4	-871.237	0.275862	3283
18	32	2.21	1094.nd2	740.783	2573.7	19489.4	-871.237	0.293103	3357
19	32	2.34	1094.nd2	740.783	2573.7	19489.4	-871.237	0.310345	3154
20	32	2.47	1094.nd2	740.783	2573.7	19489.4	-871.237	0.327586	2735
21	32	2.6	1094.nd2	740.783	2573.7	19489.4	-871.237	0.344828	2609
22	32	2.73	1094.nd2	740.783	2573.7	19489.4	-871.237	0.362069	3053
23	32	2.86	1094.nd2	740.783	2573.7	19489.4	-871.237	0.37931	2800
24	32	2.99	1094.nd2	740.783	2573.7	19489.4	-871.237	0.396552	3246
25	32	3.12	1094.nd2	740.783	2573.7	19489.4	-871.237	0.413793	2960
26	32	3.25	1094.nd2	740.783	2573.7	19489.4	-871.237	0.431034	3252
27	32	3.38	1094.nd2	740.783	2573.7	19489.4	-871.237	0.448276	2267
28	32	3.51	1094.nd2	740.783	2573.7	19489.4	-871.237	0.465517	1912
29	32	3.64	1094.nd2	740.783	2573.7	19489.4	-871.237	0.482759	1774
30	32	3.77	1094.nd2	740.783	2573.7	19489.4	-871.237	0.5	2043
31	32	3.9	1094.nd2	740.783	2573.7	19489.4	-871.237	0.517241	2043
32	32	4.03	1094.nd2	740.783	2573.7	19489.4	-871.237	0.534483	2676
33	32	4.16	1094.nd2	740.783	2573.7	19489.4	-871.237	0.551724	3527
34	32	4.29	1094.nd2	740.783	2573.7	19489.4	-871.237	0.568966	4086
35	32	4.42	1094.nd2	740.783	2573.7	19489.4	-871.237	0.586207	3569
36	32	4.55	1094.nd2	740.783	2573.7	19489.4	-871.237	0.603448	3495
37	32	4.68	1094.nd2	740.783	2573.7	19489.4	-871.237	0.62069	3441
38	32	4.81	1094.nd2	740.783	2573.7	19489.4	-871.237	0.637931	2780
39	32	4.94	1094.nd2	740.783	2573.7	19489.4	-871.237	0.655172	3117
40	32	5.07	1094.nd2	740.783	2573.7	19489.4	-871.237	0.672414	3140
41	32	5.2	1094.nd2	740.783	2573.7	19489.4	-871.237	0.689655	3742
42	32	5.33	1094.nd2	740.783	2573.7	19489.4	-871.237	0.706897	3483
43	32	5.46	1094.nd2	740.783	2573.7	19489.4	-871.237	0.724138	3810
44	32	5.59	1094.nd2	740.783	2573.7	19489.4	-871.237	0.741379	3268
45	32	5.72	1094.nd2	740.783	2573.7	19489.4	-871.237	0.758621	3439
46	32	5.85	1094.nd2	740.783	2573.7	19489.4	-871.237	0.775862	3439
47	32	5.98	1094.nd2	740.783	2573.7	19489.4	-871.237	0.793103	2878
48	32	6.11	1094.nd2	740.783	2573.7	19489.4	-871.237	0.810345	3747
49	32	6.24	1094.nd2	740.783	2573.7	19489.4	-871.237	0.827586	3551
50	32	6.37	1094.nd2	740.783	2573.7	19489.4	-871.237	0.844828	3104
51	32	6.5	1094.nd2	740.783	2573.7	19489.4	-871.237	0.862069	3262
52	32	6.63	1094.nd2	740.783	2573.7	19489.4	-871.237	0.87931	3289
53	32	6.76	1094.nd2	740.783	2573.7	19489.4	-871.237	0.896552	3153
54	32	6.89	1094.nd2	740.783	2573.7	19489.4	-871.237	0.913793	3317
55	32	7.02	1094.nd2	740.783	2573.7	19489.4	-871.237	0.931034	3259
56	32	7.15	1094.nd2	740.783	2573.7	19489.4	-871.237	0.948276	3045
57	32	7.28	1094.nd2	740.783	2573.7	19489.4	-871.237	0.965517	2744
58	32	7.41	1094.nd2	740.783	2573.7	19489.4	-871.237	0.982759	1955
59	32	7.54	1094.nd2	740.783	2573.7	19489.4	-871.237	1	0
1	33	0	1094.nd2	740.783	2573.7	19489.4	-871.237	0	0
2	33	0.13	1094.nd2	740.783	2573.7	19489.4	-871.237	0.0222222	2352
3	33	0.26	1094.nd2	740.783	2573.7	19489.4	-871.237	0.0444444	4013
4	33	0.39	1094.nd2	740.783	2573.7	19489.4	-871.237	0.0666667	4453
5	33	0.52	1094.nd2	740.783	2573.7	19489.4	-871.237	0.0888889	4736
6	33	0.65	1094.nd2	740.783	2573.7	19489.4	-871.237	0.111111	5959
7	33	0.78	1094.nd2	740.783	2573.7	19489.4	-871.237	0.133333	6262
8	33	0.91	1094.nd2	740.783	2573.7	19489.4	-871.237	0.155556	6825
9	33	1.04	1094.nd2	740.783	2573.7	19489.4	-871.237	0.177778	7078
10	33	1.17	1094.nd2	740.783	2573.7	19489.4	-871.237	0.2	6921
11	33	1.3	1094.nd2	740.783	2573.7	19489.4	-871.237	0.222222	6816
12	33	1.43	1094.nd2	740.783	2573.7	19489.4	-871.237	0.244444	6584
13	33	1.56	1094.nd2	740.783	2573.7	19489.4	-871.237	0.266667	6584
14	33	1.69	1094.nd2	740.783	2573.7	19489.4	-871.237	0.288889	6397
15	33	1.82	1094.nd2	740.783	2573.7	19489.4	-871.237	0.311111	5883
16	33	1.95	1094.nd2	740.783	2573.7	19489.4	-871.237	0.333333	6422
17	33	2.08	1094.nd2	740.783	2573.7	19489.4	-871.237	0.355556	5668
18	33	2.21	1094.nd2	740.783	2573.7	19489.4	-871.237	0.377778	5457
19	33	2.34	1094.nd2	740.783	2573.7	19489.4	-871.237	0.4	5717
20	33	2.47	1094.nd2	740.783	2573.7	19489.4	-871.237	0.422222	5433
21	33	2.6	1094.nd2	740.783	2573.7	19489.4	-871.237	0.444444	4348
22	33	2.73	1094.nd2	740.783	2573.7	19489.4	-871.237	0.466667	4975
23	33	2.86	1094.nd2	740.783	2573.7	19489.4	-871.237	0.488889	4589
24	33	2.99	1094.nd2	740.783	2573.7	19489.4	-871.237	0.511111	4494
25	33	3.12	1094.nd2	740.783	2573.7	19489.4	-871.237	0.533333	4494
26	33	3.25	1094.nd2	740.783	2573.7	19489.4	-871.237	0.555556	4064
27	33	3.38	1094.nd2	740.783	2573.7	19489.4	-871.237	0.577778	5014
28	33	3.51	1094.nd2	740.783	2573.7	19489.4	-871.237	0.6	4439
29	33	3.64	1094.nd2	740.783	2573.7	19489.4	-871.237	0.622222	4579
30	33	3.77	1094.nd2	740.783	2573.7	19489.4	-871.237	0.644444	5473
31	33	3.9	1094.nd2	740.783	2573.7	19489.4	-871.237	0.666667	5170
32	33	4.03	1094.nd2	740.783	2573.7	19489.4	-871.237	0.688889	4267
33	33	4.16	1094.nd2	740.783	2573.7	19489.4	-871.237	0.711111	4986
34	33	4.29	1094.nd2	740.783	2573.7	19489.4	-871.237	0.733333	4832
35	33	4.42	1094.nd2	740.783	2573.7	19489.4	-871.237	0.755556	5333
36	33	4.55	1094.nd2	740.783	2573.7	19489.4	-871.237	0.777778	5333
37	33	4.68	1094.nd2	740.783	2573.7	19489.4	-871.237	0.8	5712
38	33	4.81	1094.nd2	740.783	2573.7	19489.4	-871.237	0.822222	6245
39	33	4.94	1094.nd2	740.783	2573.7	19489.4	-871.237	0.844444	6881
40	33	5.07	1094.nd2	740.783	2573.7	19489.4	-871.237	0.866667	6202
41	33	5.2	1094.nd2	740.783	2573.7	19489.4	-871.237	0.888889	5206
42	33	5.33	1094.nd2	740.783	2573.7	19489.4	-871.237	0.911111	5565
43	33	5.46	1094.nd2	740.783	2573.7	19489.4	-871.237	0.933333	3804
44	33	5.59	1094.nd2	740.783	2573.7	19489.4	-871.237	0.955556	3340
45	33	5.72	1094.nd2	740.783	2573.7	19489.4	-871.237	0.977778	2444
46	33	5.85	1094.nd2	740.783	2573.7	19489.4	-871.237	1	0
1	34	0	1094.nd2	740.783	2573.7	19489.4	-871.237	0	0
2	34	0.13	1094.nd2	740.783	2573.7	19489.4	-871.237	0.0222222	1113
3	34	0.26	1094.nd2	740.783	2573.7	19489.4	-871.237	0.0444444	824
4	34	0.39	1094.nd2	740.783	2573.7	19489.4	-871.237	0.0666667	1659
5	34	0.52	1094.nd2	740.783	2573.7	19489.4	-871.237	0.0888889	1043
6	34	0.65	1094.nd2	740.783	2573.7	19489.4	-871.237	0.111111	1547
7	34	0.78	1094.nd2	740.783	2573.7	19489.4	-871.237	0.133333	1516
8	34	0.91	1094.nd2	740.783	2573.7	19489.4	-871.237	0.155556	2472
9	34	1.04	1094.nd2	740.783	2573.7	19489.4	-871.237	0.177778	2531
10	34	1.17	1094.nd2	740.783	2573.7	19489.4	-871.237	0.2	2743
11	34	1.3	1094.nd2	740.783	2573.7	19489.4	-871.237	0.222222	2118
12	34	1.43	1094.nd2	740.783	2573.7	19489.4	-871.237	0.244444	2628
13	34	1.56	1094.nd2	740.783	2573.7	19489.4	-871.237	0.266667	2628
14	34	1.69	1094.nd2	740.783	2573.7	19489.4	-871.237	0.288889	3363
15	34	1.82	1094.nd2	740.783	2573.7	19489.4	-871.237	0.311111	3194
16	34	1.95	1094.nd2	740.783	2573.7	19489.4	-871.237	0.333333	3074
17	34	2.08	1094.nd2	740.783	2573.7	19489.4	-871.237	0.355556	3186
18	34	2.21	1094.nd2	740.783	2573.7	19489.4	-871.237	0.377778	2617
19	34	2.34	1094.nd2	740.783	2573.7	19489.4	-871.237	0.4	3056
20	34	2.47	1094.nd2	740.783	2573.7	19489.4	-871.237	0.422222	3064
21	34	2.6	1094.nd2	740.783	2573.7	19489.4	-871.237	0.444444	2288
22	34	2.73	1094.nd2	740.783	2573.7	19489.4	-871.237	0.466667	2218
23	34	2.86	1094.nd2	740.783	2573.7	19489.4	-871.237	0.488889	2452
24	34	2.99	1094.nd2	740.783	2573.7	19489.4	-871.237	0.511111	2172
25	34	3.12	1094.nd2	740.783	2573.7	19489.4	-871.237	0.533333	2172
26	34	3.25	1094.nd2	740.783	2573.7	19489.4	-871.237	0.555556	2069
27	34	3.38	1094.nd2	740.783	2573.7	19489.4	-871.237	0.577778	2478
28	34	3.51	1094.nd2	740.783	2573.7	19489.4	-871.237	0.6	2656
29	34	3.64	1094.nd2	740.783	2573.7	19489.4	-871.237	0.622222	3092
30	34	3.77	1094.nd2	740.783	2573.7	19489.4	-871.237	0.644444	2837
31	34	3.9	1094.nd2	740.783	2573.7	19489.4	-871.237	0.666667	2971
32	34	4.03	1094.nd2	740.783	2573.7	19489.4	-871.237	0.688889	3133
33	34	4.16	1094.nd2	740.783	2573.7	19489.4	-871.237	0.711111	2373
34	34	4.29	1094.nd2	740.783	2573.7	19489.4	-871.237	0.733333	2870
35	34	4.42	1094.nd2	740.783	2573.7	19489.4	-871.237	0.755556	2568
36	34	4.55	1094.nd2	740.783	2573.7	19489.4	-871.237	0.777778	2568
37	34	4.68	1094.nd2	740.783	2573.7	19489.4	-871.237	0.8	2484
38	34	4.81	1094.nd2	740.783	2573.7	19489.4	-871.237	0.822222	2808
39	34	4.94	1094.nd2	740.783	2573.7	19489.4	-871.237	0.844444	2109
40	34	5.07	1094.nd2	740.783	2573.7	19489.4	-871.237	0.866667	3005
41	34	5.2	1094.nd2	740.783	2573.7	19489.4	-871.237	0.888889	2070
42	34	5.33	1094.nd2	740.783	2573.7	19489.4	-871.237	0.911111	1821
43	34	5.46	1094.nd2	740.783	2573.7	19489.4	-871.237	0.933333	1349
44	34	5.59	1094.nd2	740.783	2573.7	19489.4	-871.237	0.955556	767
45	34	5.72	1094.nd2	740.783	2573.7	19489.4	-871.237	0.977778	749
46	34	5.85	1094.nd2	740.783	2573.7	19489.4	-871.237	1	0
1	35	0	1094.nd2	740.783	2573.7	19489.4	-871.237	0	0
2	35	0.13	1094.nd2	740.783	2573.7	19489.4	-871.237	0.0222222	590
3	35	0.26	1094.nd2	740.783	2573.7	19489.4	-871.237	0.0444444	890
4	35	0.39	1094.nd2	740.783	2573.7	19489.4	-871.237	0.0666667	1260
5	35	0.52	1094.nd2	740.783	2573.7	19489.4	-871.237	0.0888889	2090
6	35	0.65	1094.nd2	740.783	2573.7	19489.4	-871.237	0.111111	1800
7	35	0.78	1094.nd2	740.783	2573.7	19489.4	-871.237	0.133333	2108
8	35	0.91	1094.nd2	740.783	2573.7	19489.4	-871.237	0.155556	2360
9	35	1.04	1094.nd2	740.783	2573.7	19489.4	-871.237	0.177778	2512
10	35	1.17	1094.nd2	740.783	2573.7	19489.4	-871.237	0.2	1737
11	35	1.3	1094.nd2	740.783	2573.7	19489.4	-871.237	0.222222	1849
12	35	1.43	1094.nd2	740.783	2573.7	19489.4	-871.237	0.244444	2121
13	35	1.56	1094.nd2	740.783	2573.7	19489.4	-871.237	0.266667	1499
14	35	1.69	1094.nd2	740.783	2573.7	19489.4	-871.237	0.288889	2055
15	35	1.82	1094.nd2	740.783	2573.7	19489.4	-871.237	0.311111	1942
16	35	1.95	1094.nd2	740.783	2573.7	19489.4	-871.237	0.333333	1724
17	35	2.08	1094.nd2	740.783	2573.7	19489.4	-871.237	0.355556	1888
18	35	2.21	1094.nd2	740.783	2573.7	19489.4	-871.237	0.377778	2072
19	35	2.34	1094.nd2	740.783	2573.7	19489.4	-871.237	0.4	2128
20	35	2.47	1094.nd2	740.783	2573.7	19489.4	-871.237	0.422222	1851
21	35	2.6	1094.nd2	740.783	2573.7	19489.4	-871.237	0.444444	1871
22	35	2.73	1094.nd2	740.783	2573.7	19489.4	-871.237	0.466667	1165
23	35	2.86	1094.nd2	740.783	2573.7	19489.4	-871.237	0.488889	1271
24	35	2.99	1094.nd2	740.783	2573.7	19489.4	-871.237	0.511111	1370
25	35	3.12	1094.nd2	740.783	2573.7	19489.4	-871.237	0.533333	1222
26	35	3.25	1094.nd2	740.783	2573.7	19489.4	-871.237	0.555556	1164
27	35	3.38	1094.nd2	740.783	2573.7	19489.4	-871.237	0.577778	1866
28	35	3.51	1094.nd2	740.783	2573.7	19489.4	-871.237	0.6	1791
29	35	3.64	1094.nd2	740.783	2573.7	19489.4	-871.237	0.622222	1722
30	35	3.77	1094.nd2	740.783	2573.7	19489.4	-871.237	0.644444	1294
31	35	3.9	1094.nd2	740.783	2573.7	19489.4	-871.237	0.666667	2090
32	35	4.03	1094.nd2	740.783	2573.7	19489.4	-871.237	0.688889	2107
33	35	4.16	1094.nd2	740.783	2573.7	19489.4	-871.237	0.711111	1979
34	35	4.29	1094.nd2	740.783	2573.7	19489.4	-871.237	0.733333	2221
35	35	4.42	1094.nd2	740.783	2573.7	19489.4	-871.237	0.755556	2162
36	35	4.55	1094.nd2	740.783	2573.7	19489.4	-871.237	0.777778	1794
37	35	4.68	1094.nd2	740.783	2573.7	19489.4	-871.237	0.8	1414
38	35	4.81	1094.nd2	740.783	2573.7	19489.4	-871.237	0.822222	1547
39	35	4.94	1094.nd2	740.783	2573.7	19489.4	-871.237	0.844444	1481
40	35	5.07	1094.nd2	740.783	2573.7	19489.4	-871.237	0.866667	1948
41	35	5.2	1094.nd2	740.783	2573.7	19489.4	-871.237	0.888889	1556
42	35	5.33	1094.nd2	740.783	2573.7	19489.4	-871.237	0.911111	1836
43	35	5.46	1094.nd2	740.783	2573.7	19489.4	-871.237	0.933333	1333
44	35	5.59	1094.nd2	740.783	2573.7	19489.4	-871.237	0.955556	1777
45	35	5.72	1094.nd2	740.783	2573.7	19489.4	-871.237	0.977778	1654
46	35	5.85	1094.nd2	740.783	2573.7	19489.4	-871.237	1	0
1	36	0	1094.nd2	740.783	2573.7	19489.4	-871.237	0	0
2	36	0.13	1094.nd2	740.783	2573.7	19489.4	-871.237	0.0222222	2054
3	36	0.26	1094.nd2	740.783	2573.7	19489.4	-871.237	0.0444444	2440
4	36	0.39	1094.nd2	740.783	2573.7	19489.4	-871.237	0.0666667	2122
5	36	0.52	1094.nd2	740.783	2573.7	19489.4	-871.237	0.0888889	2314
6	36	0.65	1094.nd2	740.783	2573.7	19489.4	-871.237	0.111111	2211
7	36	0.78	1094.nd2	740.783	2573.7	19489.4	-871.237	0.133333	2327
8	36	0.91	1094.nd2	740.783	2573.7	19489.4	-871.237	0.155556	2126
9	36	1.04	1094.nd2	740.783	2573.7	19489.4	-871.237	0.177778	2349
10	36	1.17	1094.nd2	740.783	2573.7	19489.4	-871.237	0.2	2349
11	36	1.3	1094.nd2	740.783	2573.7	19489.4	-871.237	0.222222	3361
12	36	1.43	1094.nd2	740.783	2573.7	19489.4	-871.237	0.244444	3045
13	36	1.56	1094.nd2	740.783	2573.7	19489.4	-871.237	0.266667	3042
14	36	1.69	1094.nd2	740.783	2573.7	19489.4	-871.237	0.288889	3228
15	36	1.82	1094.nd2	740.783	2573.7	19489.4	-871.237	0.311111	2739
16	36	1.95	1094.nd2	740.783	2573.7	19489.4	-871.237	0.333333	3065
17	36	2.08	1094.nd2	740.783	2573.7	19489.4	-871.237	0.355556	2952
18	36	2.21	1094.nd2	740.783	2573.7	19489.4	-871.237	0.377778	2952
19	36	2.34	1094.nd2	740.783	2573.7	19489.4	-871.237	0.4	3006
20	36	2.47	1094.nd2	740.783	2573.7	19489.4	-871.237	0.422222	3396
21	36	2.6	1094.nd2	740.783	2573.7	19489.4	-871.237	0.444444	2984
22	36	2.73	1094.nd2	740.783	2573.7	19489.4	-871.237	0.466667	2991
23	36	2.86	1094.nd2	740.783	2573.7	19489.4	-871.237	0.488889	2691
24	36	2.99	1094.nd2	740.783	2573.7	19489.4	-871.237	0.511111	1991
25	36	3.12	1094.nd2	740.783	2573.7	19489.4	-871.237	0.533333	2143
26	36	3.25	1094.nd2	740.783	2573.7	19489.4	-871.237	0.555556	2430
27	36	3.38	1094.nd2	740.783	2573.7	19489.4	-871.237	0.577778	2766
28	36	3.51	1094.nd2	740.783	2573.7	19489.4	-871.237	0.6	2949
29	36	3.64	1094.nd2	740.783	2573.7	19489.4	-871.237	0.622222	2628
30	36	3.77	1094.nd2	740.783	2573.7	19489.4	-871.237	0.644444	2285
31	36	3.9	1094.nd2	740.783	2573.7	19489.4	-871.237	0.666667	2285
32	36	4.03	1094.nd2	740.783	2573.7	19489.4	-871.237	0.688889	3344
33	36	4.16	1094.nd2	740.783	2573.7	19489.4	-871.237	0.711111	2922
34	36	4.29	1094.nd2	740.783	2573.7	19489.4	-871.237	0.733333	2693
35	36	4.42	1094.nd2	740.783	2573.7	19489.4	-871.237	0.755556	2884
36	36	4.55	1094.nd2	740.783	2573.7	19489.4	-871.237	0.777778	2837
37	36	4.68	1094.nd2	740.783	2573.7	19489.4	-871.237	0.8	2886
38	36	4.81	1094.nd2	740.783	2573.7	19489.4	-871.237	0.822222	2601
39	36	4.94	1094.nd2	740.783	2573.7	19489.4	-871.237	0.844444	2601
40	36	5.07	1094.nd2	740.783	2573.7	19489.4	-871.237	0.866667	2647
41	36	5.2	1094.nd2	740.783	2573.7	19489.4	-871.237	0.888889	2951
42	36	5.33	1094.nd2	740.783	2573.7	19489.4	-871.237	0.911111	2519
43	36	5.46	1094.nd2	740.783	2573.7	19489.4	-871.237	0.933333	2222
44	36	5.59	1094.nd2	740.783	2573.7	19489.4	-871.237	0.955556	2498
45	36	5.72	1094.nd2	740.783	2573.7	19489.4	-871.237	0.977778	2458
46	36	5.85	1094.nd2	740.783	2573.7	19489.4	-871.237	1	0
1	37	0	1094.nd2	740.783	2573.7	19489.4	-871.237	0	0
2	37	0.13	1094.nd2	740.783	2573.7	19489.4	-871.237	0.0238095	637
3	37	0.26	1094.nd2	740.783	2573.7	19489.4	-871.237	0.047619	1380
4	37	0.39	1094.nd2	740.783	2573.7	19489.4	-871.237	0.0714286	1362
5	37	0.52	1094.nd2	740.783	2573.7	19489.4	-871.237	0.0952381	1952
6	37	0.65	1094.nd2	740.783	2573.7	19489.4	-871.237	0.119048	1921
7	37	0.78	1094.nd2	740.783	2573.7	19489.4	-871.237	0.142857	1680
8	37	0.91	1094.nd2	740.783	2573.7	19489.4	-871.237	0.166667	1796
9	37	1.04	1094.nd2	740.783	2573.7	19489.4	-871.237	0.190476	1500
10	37	1.17	1094.nd2	740.783	2573.7	19489.4	-871.237	0.214286	2080
11	37	1.3	1094.nd2	740.783	2573.7	19489.4	-871.237	0.238095	2085
12	37	1.43	1094.nd2	740.783	2573.7	19489.4	-871.237	0.261905	1810
13	37	1.56	1094.nd2	740.783	2573.7	19489.4	-871.237	0.285714	2345
14	37	1.69	1094.nd2	740.783	2573.7	19489.4	-871.237	0.309524	2354
15	37	1.82	1094.nd2	740.783	2573.7	19489.4	-871.237	0.333333	1971
16	37	1.95	1094.nd2	740.783	2573.7	19489.4	-871.237	0.357143	1994
17	37	2.08	1094.nd2	740.783	2573.7	19489.4	-871.237	0.380952	2181
18	37	2.21	1094.nd2	740.783	2573.7	19489.4	-871.237	0.404762	2493
19	37	2.34	1094.nd2	740.783	2573.7	19489.4	-871.237	0.428571	1605
20	37	2.47	1094.nd2	740.783	2573.7	19489.4	-871.237	0.452381	2023
21	37	2.6	1094.nd2	740.783	2573.7	19489.4	-871.237	0.47619	2520
22	37	2.73	1094.nd2	740.783	2573.7	19489.4	-871.237	0.5	2192
23	37	2.86	1094.nd2	740.783	2573.7	19489.4	-871.237	0.52381	2048
24	37	2.99	1094.nd2	740.783	2573.7	19489.4	-871.237	0.547619	2289
25	37	3.12	1094.nd2	740.783	2573.7	19489.4	-871.237	0.571429	2358
26	37	3.25	1094.nd2	740.783	2573.7	19489.4	-871.237	0.595238	2533
27	37	3.38	1094.nd2	740.783	2573.7	19489.4	-871.237	0.619048	2249
28	37	3.51	1094.nd2	740.783	2573.7	19489.4	-871.237	0.642857	1901
29	37	3.64	1094.nd2	740.783	2573.7	19489.4	-871.237	0.666667	2512
30	37	3.77	1094.nd2	740.783	2573.7	19489.4	-871.237	0.690476	2180
31	37	3.9	1094.nd2	740.783	2573.7	19489.4	-871.237	0.714286	2036
32	37	4.03	1094.nd2	740.783	2573.7	19489.4	-871.237	0.738095	1904
33	37	4.16	1094.nd2	740.783	2573.7	19489.4	-871.237	0.761905	2249
34	37	4.29	1094.nd2	740.783	2573.7	19489.4	-871.237	0.785714	1977
35	37	4.42	1094.nd2	740.783	2573.7	19489.4	-871.237	0.809524	1839
36	37	4.55	1094.nd2	740.783	2573.7	19489.4	-871.237	0.833333	2778
37	37	4.68	1094.nd2	740.783	2573.7	19489.4	-871.237	0.857143	2410
38	37	4.81	1094.nd2	740.783	2573.7	19489.4	-871.237	0.880952	2016
39	37	4.94	1094.nd2	740.783	2573.7	19489.4	-871.237	0.904762	2087
40	37	5.07	1094.nd2	740.783	2573.7	19489.4	-871.237	0.928571	1943
41	37	5.2	1094.nd2	740.783	2573.7	19489.4	-871.237	0.952381	1259
42	37	5.33	1094.nd2	740.783	2573.7	19489.4	-871.237	0.97619	1135
43	37	5.46	1094.nd2	740.783	2573.7	19489.4	-871.237	1	0
1	38	0	1094.nd2	740.783	2573.7	19489.4	-871.237	0	0
2	38	0.13	1094.nd2	740.783	2573.7	19489.4	-871.237	0.0222222	549
3	38	0.26	1094.nd2	740.783	2573.7	19489.4	-871.237	0.0444444	627
4	38	0.39	1094.nd2	740.783	2573.7	19489.4	-871.237	0.0666667	637
5	38	0.52	1094.nd2	740.783	2573.7	19489.4	-871.237	0.0888889	1380
6	38	0.65	1094.nd2	740.783	2573.7	19489.4	-871.237	0.111111	1362
7	38	0.78	1094.nd2	740.783	2573.7	19489.4	-871.237	0.133333	1952
8	38	0.91	1094.nd2	740.783	2573.7	19489.4	-871.237	0.155556	1921
9	38	1.04	1094.nd2	740.783	2573.7	19489.4	-871.237	0.177778	1680
10	38	1.17	1094.nd2	740.783	2573.7	19489.4	-871.237	0.2	1796
11	38	1.3	1094.nd2	740.783	2573.7	19489.4	-871.237	0.222222	1500
12	38	1.43	1094.nd2	740.783	2573.7	19489.4	-871.237	0.244444	2080
13	38	1.56	1094.nd2	740.783	2573.7	19489.4	-871.237	0.266667	1976
14	38	1.69	1094.nd2	740.783	2573.7	19489.4	-871.237	0.288889	1810
15	38	1.82	1094.nd2	740.783	2573.7	19489.4	-871.237	0.311111	2345
16	38	1.95	1094.nd2	740.783	2573.7	19489.4	-871.237	0.333333	2354
17	38	2.08	1094.nd2	740.783	2573.7	19489.4	-871.237	0.355556	1971
18	38	2.21	1094.nd2	740.783	2573.7	19489.4	-871.237	0.377778	1994
19	38	2.34	1094.nd2	740.783	2573.7	19489.4	-871.237	0.4	2181
20	38	2.47	1094.nd2	740.783	2573.7	19489.4	-871.237	0.422222	2493
21	38	2.6	1094.nd2	740.783	2573.7	19489.4	-871.237	0.444444	1605
22	38	2.73	1094.nd2	740.783	2573.7	19489.4	-871.237	0.466667	2023
23	38	2.86	1094.nd2	740.783	2573.7	19489.4	-871.237	0.488889	2520
24	38	2.99	1094.nd2	740.783	2573.7	19489.4	-871.237	0.511111	2192
25	38	3.12	1094.nd2	740.783	2573.7	19489.4	-871.237	0.533333	2048
26	38	3.25	1094.nd2	740.783	2573.7	19489.4	-871.237	0.555556	2289
27	38	3.38	1094.nd2	740.783	2573.7	19489.4	-871.237	0.577778	2358
28	38	3.51	1094.nd2	740.783	2573.7	19489.4	-871.237	0.6	2533
29	38	3.64	1094.nd2	740.783	2573.7	19489.4	-871.237	0.622222	2249
30	38	3.77	1094.nd2	740.783	2573.7	19489.4	-871.237	0.644444	1901
31	38	3.9	1094.nd2	740.783	2573.7	19489.4	-871.237	0.666667	2512
32	38	4.03	1094.nd2	740.783	2573.7	19489.4	-871.237	0.688889	2180
33	38	4.16	1094.nd2	740.783	2573.7	19489.4	-871.237	0.711111	2036
34	38	4.29	1094.nd2	740.783	2573.7	19489.4	-871.237	0.733333	1904
35	38	4.42	1094.nd2	740.783	2573.7	19489.4	-871.237	0.755556	2249
36	38	4.55	1094.nd2	740.783	2573.7	19489.4	-871.237	0.777778	1977
37	38	4.68	1094.nd2	740.783	2573.7	19489.4	-871.237	0.8	1839
38	38	4.81	1094.nd2	740.783	2573.7	19489.4	-871.237	0.822222	2778
39	38	4.94	1094.nd2	740.783	2573.7	19489.4	-871.237	0.844444	2410
40	38	5.07	1094.nd2	740.783	2573.7	19489.4	-871.237	0.866667	2016
41	38	5.2	1094.nd2	740.783	2573.7	19489.4	-871.237	0.888889	2087
42	38	5.33	1094.nd2	740.783	2573.7	19489.4	-871.237	0.911111	1943
43	38	5.46	1094.nd2	740.783	2573.7	19489.4	-871.237	0.933333	1259
44	38	5.59	1094.nd2	740.783	2573.7	19489.4	-871.237	0.955556	1135
45	38	5.72	1094.nd2	740.783	2573.7	19489.4	-871.237	0.977778	305
46	38	5.85	1094.nd2	740.783	2573.7	19489.4	-871.237	1	0
1	39	0	1094.nd2	740.783	2573.7	19489.4	-871.237	0	0
2	39	0.13	1094.nd2	740.783	2573.7	19489.4	-871.237	0.0222222	341
3	39	0.26	1094.nd2	740.783	2573.7	19489.4	-871.237	0.0444444	672
4	39	0.39	1094.nd2	740.783	2573.7	19489.4	-871.237	0.0666667	1704
5	39	0.52	1094.nd2	740.783	2573.7	19489.4	-871.237	0.0888889	1612
6	39	0.65	1094.nd2	740.783	2573.7	19489.4	-871.237	0.111111	1795
7	39	0.78	1094.nd2	740.783	2573.7	19489.4	-871.237	0.133333	2183
8	39	0.91	1094.nd2	740.783	2573.7	19489.4	-871.237	0.155556	1856
9	39	1.04	1094.nd2	740.783	2573.7	19489.4	-871.237	0.177778	1030
10	39	1.17	1094.nd2	740.783	2573.7	19489.4	-871.237	0.2	1824
11	39	1.3	1094.nd2	740.783	2573.7	19489.4	-871.237	0.222222	1702
12	39	1.43	1094.nd2	740.783	2573.7	19489.4	-871.237	0.244444	1930
13	39	1.56	1094.nd2	740.783	2573.7	19489.4	-871.237	0.266667	1474
14	39	1.69	1094.nd2	740.783	2573.7	19489.4	-871.237	0.288889	1614
15	39	1.82	1094.nd2	740.783	2573.7	19489.4	-871.237	0.311111	1572
16	39	1.95	1094.nd2	740.783	2573.7	19489.4	-871.237	0.333333	2014
17	39	2.08	1094.nd2	740.783	2573.7	19489.4	-871.237	0.355556	2050
18	39	2.21	1094.nd2	740.783	2573.7	19489.4	-871.237	0.377778	1795
19	39	2.34	1094.nd2	740.783	2573.7	19489.4	-871.237	0.4	1939
20	39	2.47	1094.nd2	740.783	2573.7	19489.4	-871.237	0.422222	2325
21	39	2.6	1094.nd2	740.783	2573.7	19489.4	-871.237	0.444444	2122
22	39	2.73	1094.nd2	740.783	2573.7	19489.4	-871.237	0.466667	2602
23	39	2.86	1094.nd2	740.783	2573.7	19489.4	-871.237	0.488889	2128
24	39	2.99	1094.nd2	740.783	2573.7	19489.4	-871.237	0.511111	1998
25	39	3.12	1094.nd2	740.783	2573.7	19489.4	-871.237	0.533333	2030
26	39	3.25	1094.nd2	740.783	2573.7	19489.4	-871.237	0.555556	1762
27	39	3.38	1094.nd2	740.783	2573.7	19489.4	-871.237	0.577778	1839
28	39	3.51	1094.nd2	740.783	2573.7	19489.4	-871.237	0.6	1908
29	39	3.64	1094.nd2	740.783	2573.7	19489.4	-871.237	0.622222	1865
30	39	3.77	1094.nd2	740.783	2573.7	19489.4	-871.237	0.644444	2143
31	39	3.9	1094.nd2	740.783	2573.7	19489.4	-871.237	0.666667	1658
32	39	4.03	1094.nd2	740.783	2573.7	19489.4	-871.237	0.688889	1979
33	39	4.16	1094.nd2	740.783	2573.7	19489.4	-871.237	0.711111	1715
34	39	4.29	1094.nd2	740.783	2573.7	19489.4	-871.237	0.733333	1967
35	39	4.42	1094.nd2	740.783	2573.7	19489.4	-871.237	0.755556	1647
36	39	4.55	1094.nd2	740.783	2573.7	19489.4	-871.237	0.777778	1568
37	39	4.68	1094.nd2	740.783	2573.7	19489.4	-871.237	0.8	1543
38	39	4.81	1094.nd2	740.783	2573.7	19489.4	-871.237	0.822222	1712
39	39	4.94	1094.nd2	740.783	2573.7	19489.4	-871.237	0.844444	1951
40	39	5.07	1094.nd2	740.783	2573.7	19489.4	-871.237	0.866667	1730
41	39	5.2	1094.nd2	740.783	2573.7	19489.4	-871.237	0.888889	1883
42	39	5.33	1094.nd2	740.783	2573.7	19489.4	-871.237	0.911111	1655
43	39	5.46	1094.nd2	740.783	2573.7	19489.4	-871.237	0.933333	1541
44	39	5.59	1094.nd2	740.783	2573.7	19489.4	-871.237	0.955556	904
45	39	5.72	1094.nd2	740.783	2573.7	19489.4	-871.237	0.977778	1086
46	39	5.85	1094.nd2	740.783	2573.7	19489.4	-871.237	1	0
1	40	0	1094.nd2	740.783	2573.7	19489.4	-871.237	0	0
2	40	0.13	1094.nd2	740.783	2573.7	19489.4	-871.237	0.0222222	1162
3	40	0.26	1094.nd2	740.783	2573.7	19489.4	-871.237	0.0444444	1212
4	40	0.39	1094.nd2	740.783	2573.7	19489.4	-871.237	0.0666667	1508
5	40	0.52	1094.nd2	740.783	2573.7	19489.4	-871.237	0.0888889	1825
6	40	0.65	1094.nd2	740.783	2573.7	19489.4	-871.237	0.111111	1500
7	40	0.78	1094.nd2	740.783	2573.7	19489.4	-871.237	0.133333	1864
8	40	0.91	1094.nd2	740.783	2573.7	19489.4	-871.237	0.155556	1745
9	40	1.04	1094.nd2	740.783	2573.7	19489.4	-871.237	0.177778	2258
10	40	1.17	1094.nd2	740.783	2573.7	19489.4	-871.237	0.2	1861
11	40	1.3	1094.nd2	740.783	2573.7	19489.4	-871.237	0.222222	2086
12	40	1.43	1094.nd2	740.783	2573.7	19489.4	-871.237	0.244444	2085
13	40	1.56	1094.nd2	740.783	2573.7	19489.4	-871.237	0.266667	1970
14	40	1.69	1094.nd2	740.783	2573.7	19489.4	-871.237	0.288889	1784
15	40	1.82	1094.nd2	740.783	2573.7	19489.4	-871.237	0.311111	1789
16	40	1.95	1094.nd2	740.783	2573.7	19489.4	-871.237	0.333333	1747
17	40	2.08	1094.nd2	740.783	2573.7	19489.4	-871.237	0.355556	1747
18	40	2.21	1094.nd2	740.783	2573.7	19489.4	-871.237	0.377778	1758
19	40	2.34	1094.nd2	740.783	2573.7	19489.4	-871.237	0.4	1953
20	40	2.47	1094.nd2	740.783	2573.7	19489.4	-871.237	0.422222	1788
21	40	2.6	1094.nd2	740.783	2573.7	19489.4	-871.237	0.444444	1954
22	40	2.73	1094.nd2	740.783	2573.7	19489.4	-871.237	0.466667	1891
23	40	2.86	1094.nd2	740.783	2573.7	19489.4	-871.237	0.488889	1478
24	40	2.99	1094.nd2	740.783	2573.7	19489.4	-871.237	0.511111	1436
25	40	3.12	1094.nd2	740.783	2573.7	19489.4	-871.237	0.533333	1484
26	40	3.25	1094.nd2	740.783	2573.7	19489.4	-871.237	0.555556	1414
27	40	3.38	1094.nd2	740.783	2573.7	19489.4	-871.237	0.577778	1629
28	40	3.51	1094.nd2	740.783	2573.7	19489.4	-871.237	0.6	1728
29	40	3.64	1094.nd2	740.783	2573.7	19489.4	-871.237	0.622222	1499
30	40	3.77	1094.nd2	740.783	2573.7	19489.4	-871.237	0.644444	1229
31	40	3.9	1094.nd2	740.783	2573.7	19489.4	-871.237	0.666667	1899
32	40	4.03	1094.nd2	740.783	2573.7	19489.4	-871.237	0.688889	1899
33	40	4.16	1094.nd2	740.783	2573.7	19489.4	-871.237	0.711111	2239
34	40	4.29	1094.nd2	740.783	2573.7	19489.4	-871.237	0.733333	1887
35	40	4.42	1094.nd2	740.783	2573.7	19489.4	-871.237	0.755556	1897
36	40	4.55	1094.nd2	740.783	2573.7	19489.4	-871.237	0.777778	1873
37	40	4.68	1094.nd2	740.783	2573.7	19489.4	-871.237	0.8	2136
38	40	4.81	1094.nd2	740.783	2573.7	19489.4	-871.237	0.822222	2070
39	40	4.94	1094.nd2	740.783	2573.7	19489.4	-871.237	0.844444	2475
40	40	5.07	1094.nd2	740.783	2573.7	19489.4	-871.237	0.866667	2040
41	40	5.2	1094.nd2	740.783	2573.7	19489.4	-871.237	0.888889	1712
42	40	5.33	1094.nd2	740.783	2573.7	19489.4	-871.237	0.911111	2002
43	40	5.46	1094.nd2	740.783	2573.7	19489.4	-871.237	0.933333	1855
44	40	5.59	1094.nd2	740.783	2573.7	19489.4	-871.237	0.955556	1703
45	40	5.72	1094.nd2	740.783	2573.7	19489.4	-871.237	0.977778	1493
46	40	5.85	1094.nd2	740.783	2573.7	19489.4	-871.237	1	0
1	41	0	1094.nd2	740.783	2573.7	19489.4	-871.237	0	0
2	41	0.13	1094.nd2	740.783	2573.7	19489.4	-871.237	0.0222222	341
3	41	0.26	1094.nd2	740.783	2573.7	19489.4	-871.237	0.0444444	672
4	41	0.39	1094.nd2	740.783	2573.7	19489.4	-871.237	0.0666667	1704
5	41	0.52	1094.nd2	740.783	2573.7	19489.4	-871.237	0.0888889	1612
6	41	0.65	1094.nd2	740.783	2573.7	19489.4	-871.237	0.111111	1795
7	41	0.78	1094.nd2	740.783	2573.7	19489.4	-871.237	0.133333	1861
8	41	0.91	1094.nd2	740.783	2573.7	19489.4	-871.237	0.155556	1856
9	41	1.04	1094.nd2	740.783	2573.7	19489.4	-871.237	0.177778	1030
10	41	1.17	1094.nd2	740.783	2573.7	19489.4	-871.237	0.2	1824
11	41	1.3	1094.nd2	740.783	2573.7	19489.4	-871.237	0.222222	1702
12	41	1.43	1094.nd2	740.783	2573.7	19489.4	-871.237	0.244444	1930
13	41	1.56	1094.nd2	740.783	2573.7	19489.4	-871.237	0.266667	1700
14	41	1.69	1094.nd2	740.783	2573.7	19489.4	-871.237	0.288889	1640
15	41	1.82	1094.nd2	740.783	2573.7	19489.4	-871.237	0.311111	1572
16	41	1.95	1094.nd2	740.783	2573.7	19489.4	-871.237	0.333333	2014
17	41	2.08	1094.nd2	740.783	2573.7	19489.4	-871.237	0.355556	2050
18	41	2.21	1094.nd2	740.783	2573.7	19489.4	-871.237	0.377778	1795
19	41	2.34	1094.nd2	740.783	2573.7	19489.4	-871.237	0.4	2659
20	41	2.47	1094.nd2	740.783	2573.7	19489.4	-871.237	0.422222	2409
21	41	2.6	1094.nd2	740.783	2573.7	19489.4	-871.237	0.444444	2122
22	41	2.73	1094.nd2	740.783	2573.7	19489.4	-871.237	0.466667	2602
23	41	2.86	1094.nd2	740.783	2573.7	19489.4	-871.237	0.488889	2128
24	41	2.99	1094.nd2	740.783	2573.7	19489.4	-871.237	0.511111	1998
25	41	3.12	1094.nd2	740.783	2573.7	19489.4	-871.237	0.533333	1884
26	41	3.25	1094.nd2	740.783	2573.7	19489.4	-871.237	0.555556	2224
27	41	3.38	1094.nd2	740.783	2573.7	19489.4	-871.237	0.577778	2349
28	41	3.51	1094.nd2	740.783	2573.7	19489.4	-871.237	0.6	1908
29	41	3.64	1094.nd2	740.783	2573.7	19489.4	-871.237	0.622222	1865
30	41	3.77	1094.nd2	740.783	2573.7	19489.4	-871.237	0.644444	1924
31	41	3.9	1094.nd2	740.783	2573.7	19489.4	-871.237	0.666667	2049
32	41	4.03	1094.nd2	740.783	2573.7	19489.4	-871.237	0.688889	1626
33	41	4.16	1094.nd2	740.783	2573.7	19489.4	-871.237	0.711111	1618
34	41	4.29	1094.nd2	740.783	2573.7	19489.4	-871.237	0.733333	1967
35	41	4.42	1094.nd2	740.783	2573.7	19489.4	-871.237	0.755556	1647
36	41	4.55	1094.nd2	740.783	2573.7	19489.4	-871.237	0.777778	1606
37	41	4.68	1094.nd2	740.783	2573.7	19489.4	-871.237	0.8	1369
38	41	4.81	1094.nd2	740.783	2573.7	19489.4	-871.237	0.822222	1652
39	41	4.94	1094.nd2	740.783	2573.7	19489.4	-871.237	0.844444	1594
40	41	5.07	1094.nd2	740.783	2573.7	19489.4	-871.237	0.866667	1794
41	41	5.2	1094.nd2	740.783	2573.7	19489.4	-871.237	0.888889	1883
42	41	5.33	1094.nd2	740.783	2573.7	19489.4	-871.237	0.911111	1861
43	41	5.46	1094.nd2	740.783	2573.7	19489.4	-871.237	0.933333	1245
44	41	5.59	1094.nd2	740.783	2573.7	19489.4	-871.237	0.955556	575
45	41	5.72	1094.nd2	740.783	2573.7	19489.4	-871.237	0.977778	872
46	41	5.85	1094.nd2	740.783	2573.7	19489.4	-871.237	1	4
1	42	0	1094.nd2	740.783	2573.7	19489.4	-871.237	0	0
2	42	0.13	1094.nd2	740.783	2573.7	19489.4	-871.237	0.0222222	835
3	42	0.26	1094.nd2	740.783	2573.7	19489.4	-871.237	0.0444444	1364
4	42	0.39	1094.nd2	740.783	2573.7	19489.4	-871.237	0.0666667	1293
5	42	0.52	1094.nd2	740.783	2573.7	19489.4	-871.237	0.0888889	1451
6	42	0.65	1094.nd2	740.783	2573.7	19489.4	-871.237	0.111111	1722
7	42	0.78	1094.nd2	740.783	2573.7	19489.4	-871.237	0.133333	2087
8	42	0.91	1094.nd2	740.783	2573.7	19489.4	-871.237	0.155556	2046
9	42	1.04	1094.nd2	740.783	2573.7	19489.4	-871.237	0.177778	1187
10	42	1.17	1094.nd2	740.783	2573.7	19489.4	-871.237	0.2	2371
11	42	1.3	1094.nd2	740.783	2573.7	19489.4	-871.237	0.222222	1861
12	42	1.43	1094.nd2	740.783	2573.7	19489.4	-871.237	0.244444	2040
13	42	1.56	1094.nd2	740.783	2573.7	19489.4	-871.237	0.266667	2040
14	42	1.69	1094.nd2	740.783	2573.7	19489.4	-871.237	0.288889	1542
15	42	1.82	1094.nd2	740.783	2573.7	19489.4	-871.237	0.311111	1789
16	42	1.95	1094.nd2	740.783	2573.7	19489.4	-871.237	0.333333	1437
17	42	2.08	1094.nd2	740.783	2573.7	19489.4	-871.237	0.355556	1142
18	42	2.21	1094.nd2	740.783	2573.7	19489.4	-871.237	0.377778	1877
19	42	2.34	1094.nd2	740.783	2573.7	19489.4	-871.237	0.4	1731
20	42	2.47	1094.nd2	740.783	2573.7	19489.4	-871.237	0.422222	1954
21	42	2.6	1094.nd2	740.783	2573.7	19489.4	-871.237	0.444444	1170
22	42	2.73	1094.nd2	740.783	2573.7	19489.4	-871.237	0.466667	1484
23	42	2.86	1094.nd2	740.783	2573.7	19489.4	-871.237	0.488889	1359
24	42	2.99	1094.nd2	740.783	2573.7	19489.4	-871.237	0.511111	1088
25	42	3.12	1094.nd2	740.783	2573.7	19489.4	-871.237	0.533333	1088
26	42	3.25	1094.nd2	740.783	2573.7	19489.4	-871.237	0.555556	1414
27	42	3.38	1094.nd2	740.783	2573.7	19489.4	-871.237	0.577778	1690
28	42	3.51	1094.nd2	740.783	2573.7	19489.4	-871.237	0.6	1549
29	42	3.64	1094.nd2	740.783	2573.7	19489.4	-871.237	0.622222	1499
30	42	3.77	1094.nd2	740.783	2573.7	19489.4	-871.237	0.644444	1885
31	42	3.9	1094.nd2	740.783	2573.7	19489.4	-871.237	0.666667	1899
32	42	4.03	1094.nd2	740.783	2573.7	19489.4	-871.237	0.688889	2030
33	42	4.16	1094.nd2	740.783	2573.7	19489.4	-871.237	0.711111	2238
34	42	4.29	1094.nd2	740.783	2573.7	19489.4	-871.237	0.733333	1897
35	42	4.42	1094.nd2	740.783	2573.7	19489.4	-871.237	0.755556	1877
36	42	4.55	1094.nd2	740.783	2573.7	19489.4	-871.237	0.777778	1877
37	42	4.68	1094.nd2	740.783	2573.7	19489.4	-871.237	0.8	2136
38	42	4.81	1094.nd2	740.783	2573.7	19489.4	-871.237	0.822222	2070
39	42	4.94	1094.nd2	740.783	2573.7	19489.4	-871.237	0.844444	2475
40	42	5.07	1094.nd2	740.783	2573.7	19489.4	-871.237	0.866667	2040
41	42	5.2	1094.nd2	740.783	2573.7	19489.4	-871.237	0.888889	1712
42	42	5.33	1094.nd2	740.783	2573.7	19489.4	-871.237	0.911111	2002
43	42	5.46	1094.nd2	740.783	2573.7	19489.4	-871.237	0.933333	1855
44	42	5.59	1094.nd2	740.783	2573.7	19489.4	-871.237	0.955556	1703
45	42	5.72	1094.nd2	740.783	2573.7	19489.4	-871.237	0.977778	1493
46	42	5.85	1094.nd2	740.783	2573.7	19489.4	-871.237	1	0
1	43	0	1094.nd2	740.783	2573.7	19489.4	-871.237	0	0
2	43	0.13	1094.nd2	740.783	2573.7	19489.4	-871.237	0.0232558	1110
3	43	0.26	1094.nd2	740.783	2573.7	19489.4	-871.237	0.0465116	1251
4	43	0.39	1094.nd2	740.783	2573.7	19489.4	-871.237	0.0697674	1129
5	43	0.52	1094.nd2	740.783	2573.7	19489.4	-871.237	0.0930233	1471
6	43	0.65	1094.nd2	740.783	2573.7	19489.4	-871.237	0.116279	1471
7	43	0.78	1094.nd2	740.783	2573.7	19489.4	-871.237	0.139535	2105
8	43	0.91	1094.nd2	740.783	2573.7	19489.4	-871.237	0.162791	1646
9	43	1.04	1094.nd2	740.783	2573.7	19489.4	-871.237	0.186047	1717
10	43	1.17	1094.nd2	740.783	2573.7	19489.4	-871.237	0.209302	1816
11	43	1.3	1094.nd2	740.783	2573.7	19489.4	-871.237	0.232558	1816
12	43	1.43	1094.nd2	740.783	2573.7	19489.4	-871.237	0.255814	1862
13	43	1.56	1094.nd2	740.783	2573.7	19489.4	-871.237	0.27907	2192
14	43	1.69	1094.nd2	740.783	2573.7	19489.4	-871.237	0.302326	1333
15	43	1.82	1094.nd2	740.783	2573.7	19489.4	-871.237	0.325581	1716
16	43	1.95	1094.nd2	740.783	2573.7	19489.4	-871.237	0.348837	1716
17	43	2.08	1094.nd2	740.783	2573.7	19489.4	-871.237	0.372093	2449
18	43	2.21	1094.nd2	740.783	2573.7	19489.4	-871.237	0.395349	1888
19	43	2.34	1094.nd2	740.783	2573.7	19489.4	-871.237	0.418605	2183
20	43	2.47	1094.nd2	740.783	2573.7	19489.4	-871.237	0.44186	2106
21	43	2.6	1094.nd2	740.783	2573.7	19489.4	-871.237	0.465116	2106
22	43	2.73	1094.nd2	740.783	2573.7	19489.4	-871.237	0.488372	2010
23	43	2.86	1094.nd2	740.783	2573.7	19489.4	-871.237	0.511628	2600
24	43	2.99	1094.nd2	740.783	2573.7	19489.4	-871.237	0.534884	1839
25	43	3.12	1094.nd2	740.783	2573.7	19489.4	-871.237	0.55814	1909
26	43	3.25	1094.nd2	740.783	2573.7	19489.4	-871.237	0.581395	1909
27	43	3.38	1094.nd2	740.783	2573.7	19489.4	-871.237	0.604651	1717
28	43	3.51	1094.nd2	740.783	2573.7	19489.4	-871.237	0.627907	1953
29	43	3.64	1094.nd2	740.783	2573.7	19489.4	-871.237	0.651163	2344
30	43	3.77	1094.nd2	740.783	2573.7	19489.4	-871.237	0.674419	2297
31	43	3.9	1094.nd2	740.783	2573.7	19489.4	-871.237	0.697674	2297
32	43	4.03	1094.nd2	740.783	2573.7	19489.4	-871.237	0.72093	2640
33	43	4.16	1094.nd2	740.783	2573.7	19489.4	-871.237	0.744186	2021
34	43	4.29	1094.nd2	740.783	2573.7	19489.4	-871.237	0.767442	1895
35	43	4.42	1094.nd2	740.783	2573.7	19489.4	-871.237	0.790698	2198
36	43	4.55	1094.nd2	740.783	2573.7	19489.4	-871.237	0.813953	2198
37	43	4.68	1094.nd2	740.783	2573.7	19489.4	-871.237	0.837209	1591
38	43	4.81	1094.nd2	740.783	2573.7	19489.4	-871.237	0.860465	1750
39	43	4.94	1094.nd2	740.783	2573.7	19489.4	-871.237	0.883721	1718
40	43	5.07	1094.nd2	740.783	2573.7	19489.4	-871.237	0.906977	1717
41	43	5.2	1094.nd2	740.783	2573.7	19489.4	-871.237	0.930233	1717
42	43	5.33	1094.nd2	740.783	2573.7	19489.4	-871.237	0.953488	1558
[truncated: 360 more rows]
