# Supplementary material for: MinD-RNase E interplay controls localization of polar mRNAs in E. coli
Source: EMBO J. 2024 Jan 19;43(4):8. doi: 10.1038/s44318-023-00026-9 (PMC10897333; doi:10.1038/s44318-023-00026-9)
Supplement: Supplementary file 7 — Source Data Fig. 1 [file 44318_2023_26_MOESM7_ESM.zip › Figure 1/1A/bglG-WT.xlsx]

## Sheet: Profile Data
No.	ID	Distance	Name	Time	Z Pos	X Pos	Y Pos	CELL AXIS	Ch1
1	1	0	1063 - Deconvolved 4 iterations	35408.9	2626.7	-9091.65	-9232.89	0	407
2	1	0.13	1063 - Deconvolved 4 iterations	35408.9	2626.7	-9091.65	-9232.89	0.0285714	443
3	1	0.26	1063 - Deconvolved 4 iterations	35408.9	2626.7	-9091.65	-9232.89	0.0571429	1160
4	1	0.39	1063 - Deconvolved 4 iterations	35408.9	2626.7	-9091.65	-9232.89	0.0857143	1819
5	1	0.52	1063 - Deconvolved 4 iterations	35408.9	2626.7	-9091.65	-9232.89	0.114286	4170
6	1	0.65	1063 - Deconvolved 4 iterations	35408.9	2626.7	-9091.65	-9232.89	0.142857	4977
7	1	0.78	1063 - Deconvolved 4 iterations	35408.9	2626.7	-9091.65	-9232.89	0.171429	5338
8	1	0.91	1063 - Deconvolved 4 iterations	35408.9	2626.7	-9091.65	-9232.89	0.2	5695
9	1	1.04	1063 - Deconvolved 4 iterations	35408.9	2626.7	-9091.65	-9232.89	0.228571	4026
10	1	1.17	1063 - Deconvolved 4 iterations	35408.9	2626.7	-9091.65	-9232.89	0.257143	4484
11	1	1.3	1063 - Deconvolved 4 iterations	35408.9	2626.7	-9091.65	-9232.89	0.285714	2987
12	1	1.43	1063 - Deconvolved 4 iterations	35408.9	2626.7	-9091.65	-9232.89	0.314286	1786
13	1	1.56	1063 - Deconvolved 4 iterations	35408.9	2626.7	-9091.65	-9232.89	0.342857	1614
14	1	1.69	1063 - Deconvolved 4 iterations	35408.9	2626.7	-9091.65	-9232.89	0.371429	1614
15	1	1.82	1063 - Deconvolved 4 iterations	35408.9	2626.7	-9091.65	-9232.89	0.4	1821
16	1	1.95	1063 - Deconvolved 4 iterations	35408.9	2626.7	-9091.65	-9232.89	0.428571	1586
17	1	2.08	1063 - Deconvolved 4 iterations	35408.9	2626.7	-9091.65	-9232.89	0.457143	1759
18	1	2.21	1063 - Deconvolved 4 iterations	35408.9	2626.7	-9091.65	-9232.89	0.485714	1491
19	1	2.34	1063 - Deconvolved 4 iterations	35408.9	2626.7	-9091.65	-9232.89	0.514286	1808
20	1	2.47	1063 - Deconvolved 4 iterations	35408.9	2626.7	-9091.65	-9232.89	0.542857	1857
21	1	2.6	1063 - Deconvolved 4 iterations	35408.9	2626.7	-9091.65	-9232.89	0.571429	1826
22	1	2.73	1063 - Deconvolved 4 iterations	35408.9	2626.7	-9091.65	-9232.89	0.6	1602
23	1	2.86	1063 - Deconvolved 4 iterations	35408.9	2626.7	-9091.65	-9232.89	0.628571	1739
24	1	2.99	1063 - Deconvolved 4 iterations	35408.9	2626.7	-9091.65	-9232.89	0.657143	1614
25	1	3.12	1063 - Deconvolved 4 iterations	35408.9	2626.7	-9091.65	-9232.89	0.685714	1480
26	1	3.25	1063 - Deconvolved 4 iterations	35408.9	2626.7	-9091.65	-9232.89	0.714286	1431
27	1	3.38	1063 - Deconvolved 4 iterations	35408.9	2626.7	-9091.65	-9232.89	0.742857	1431
28	1	3.51	1063 - Deconvolved 4 iterations	35408.9	2626.7	-9091.65	-9232.89	0.771429	1467
29	1	3.64	1063 - Deconvolved 4 iterations	35408.9	2626.7	-9091.65	-9232.89	0.8	2049
30	1	3.77	1063 - Deconvolved 4 iterations	35408.9	2626.7	-9091.65	-9232.89	0.828571	2358
31	1	3.9	1063 - Deconvolved 4 iterations	35408.9	2626.7	-9091.65	-9232.89	0.857143	1564
32	1	4.03	1063 - Deconvolved 4 iterations	35408.9	2626.7	-9091.65	-9232.89	0.885714	2140
33	1	4.16	1063 - Deconvolved 4 iterations	35408.9	2626.7	-9091.65	-9232.89	0.914286	1721
34	1	4.29	1063 - Deconvolved 4 iterations	35408.9	2626.7	-9091.65	-9232.89	0.942857	1504
35	1	4.42	1063 - Deconvolved 4 iterations	35408.9	2626.7	-9091.65	-9232.89	0.971429	1214
36	1	4.55	1063 - Deconvolved 4 iterations	35408.9	2626.7	-9091.65	-9232.89	1	985
1	2	0	1063 - Deconvolved 4 iterations	35408.9	2626.7	-9091.65	-9232.89	0	157
2	2	0.13	1063 - Deconvolved 4 iterations	35408.9	2626.7	-9091.65	-9232.89	0.0454545	584
3	2	0.26	1063 - Deconvolved 4 iterations	35408.9	2626.7	-9091.65	-9232.89	0.0909091	1009
4	2	0.39	1063 - Deconvolved 4 iterations	35408.9	2626.7	-9091.65	-9232.89	0.136364	1959
5	2	0.52	1063 - Deconvolved 4 iterations	35408.9	2626.7	-9091.65	-9232.89	0.181818	2358
6	2	0.65	1063 - Deconvolved 4 iterations	35408.9	2626.7	-9091.65	-9232.89	0.227273	2305
7	2	0.78	1063 - Deconvolved 4 iterations	35408.9	2626.7	-9091.65	-9232.89	0.272727	1551
8	2	0.91	1063 - Deconvolved 4 iterations	35408.9	2626.7	-9091.65	-9232.89	0.318182	1273
9	2	1.04	1063 - Deconvolved 4 iterations	35408.9	2626.7	-9091.65	-9232.89	0.363636	814
10	2	1.17	1063 - Deconvolved 4 iterations	35408.9	2626.7	-9091.65	-9232.89	0.409091	560
11	2	1.3	1063 - Deconvolved 4 iterations	35408.9	2626.7	-9091.65	-9232.89	0.454545	418
12	2	1.43	1063 - Deconvolved 4 iterations	35408.9	2626.7	-9091.65	-9232.89	0.5	369
13	2	1.56	1063 - Deconvolved 4 iterations	35408.9	2626.7	-9091.65	-9232.89	0.545455	369
14	2	1.69	1063 - Deconvolved 4 iterations	35408.9	2626.7	-9091.65	-9232.89	0.590909	719
15	2	1.82	1063 - Deconvolved 4 iterations	35408.9	2626.7	-9091.65	-9232.89	0.636364	759
16	2	1.95	1063 - Deconvolved 4 iterations	35408.9	2626.7	-9091.65	-9232.89	0.681818	827
17	2	2.08	1063 - Deconvolved 4 iterations	35408.9	2626.7	-9091.65	-9232.89	0.727273	1094
18	2	2.21	1063 - Deconvolved 4 iterations	35408.9	2626.7	-9091.65	-9232.89	0.772727	1336
19	2	2.34	1063 - Deconvolved 4 iterations	35408.9	2626.7	-9091.65	-9232.89	0.818182	2118
20	2	2.47	1063 - Deconvolved 4 iterations	35408.9	2626.7	-9091.65	-9232.89	0.863636	2368
21	2	2.6	1063 - Deconvolved 4 iterations	35408.9	2626.7	-9091.65	-9232.89	0.909091	2065
22	2	2.73	1063 - Deconvolved 4 iterations	35408.9	2626.7	-9091.65	-9232.89	0.954545	1152
23	2	2.86	1063 - Deconvolved 4 iterations	35408.9	2626.7	-9091.65	-9232.89	1	622
1	3	0	1063 - Deconvolved 4 iterations	35408.9	2626.7	-9091.65	-9232.89	0	908
2	3	0.13	1063 - Deconvolved 4 iterations	35408.9	2626.7	-9091.65	-9232.89	0.0384615	1336
3	3	0.26	1063 - Deconvolved 4 iterations	35408.9	2626.7	-9091.65	-9232.89	0.0769231	2118
4	3	0.39	1063 - Deconvolved 4 iterations	35408.9	2626.7	-9091.65	-9232.89	0.115385	2214
5	3	0.52	1063 - Deconvolved 4 iterations	35408.9	2626.7	-9091.65	-9232.89	0.153846	2214
6	3	0.65	1063 - Deconvolved 4 iterations	35408.9	2626.7	-9091.65	-9232.89	0.192308	1286
7	3	0.78	1063 - Deconvolved 4 iterations	35408.9	2626.7	-9091.65	-9232.89	0.230769	702
8	3	0.91	1063 - Deconvolved 4 iterations	35408.9	2626.7	-9091.65	-9232.89	0.269231	702
9	3	1.04	1063 - Deconvolved 4 iterations	35408.9	2626.7	-9091.65	-9232.89	0.307692	913
10	3	1.17	1063 - Deconvolved 4 iterations	35408.9	2626.7	-9091.65	-9232.89	0.346154	956
11	3	1.3	1063 - Deconvolved 4 iterations	35408.9	2626.7	-9091.65	-9232.89	0.384615	852
12	3	1.43	1063 - Deconvolved 4 iterations	35408.9	2626.7	-9091.65	-9232.89	0.423077	852
13	3	1.56	1063 - Deconvolved 4 iterations	35408.9	2626.7	-9091.65	-9232.89	0.461538	906
14	3	1.69	1063 - Deconvolved 4 iterations	35408.9	2626.7	-9091.65	-9232.89	0.5	1119
15	3	1.82	1063 - Deconvolved 4 iterations	35408.9	2626.7	-9091.65	-9232.89	0.538462	1119
16	3	1.95	1063 - Deconvolved 4 iterations	35408.9	2626.7	-9091.65	-9232.89	0.576923	920
17	3	2.08	1063 - Deconvolved 4 iterations	35408.9	2626.7	-9091.65	-9232.89	0.615385	659
18	3	2.21	1063 - Deconvolved 4 iterations	35408.9	2626.7	-9091.65	-9232.89	0.653846	659
19	3	2.34	1063 - Deconvolved 4 iterations	35408.9	2626.7	-9091.65	-9232.89	0.692308	774
20	3	2.47	1063 - Deconvolved 4 iterations	35408.9	2626.7	-9091.65	-9232.89	0.730769	1306
21	3	2.6	1063 - Deconvolved 4 iterations	35408.9	2626.7	-9091.65	-9232.89	0.769231	2049
22	3	2.73	1063 - Deconvolved 4 iterations	35408.9	2626.7	-9091.65	-9232.89	0.807692	2049
23	3	2.86	1063 - Deconvolved 4 iterations	35408.9	2626.7	-9091.65	-9232.89	0.846154	2181
24	3	2.99	1063 - Deconvolved 4 iterations	35408.9	2626.7	-9091.65	-9232.89	0.884615	1324
25	3	3.12	1063 - Deconvolved 4 iterations	35408.9	2626.7	-9091.65	-9232.89	0.923077	1324
26	3	3.25	1063 - Deconvolved 4 iterations	35408.9	2626.7	-9091.65	-9232.89	0.961538	618
27	3	3.38	1063 - Deconvolved 4 iterations	35408.9	2626.7	-9091.65	-9232.89	1	309
1	4	0	1063 - Deconvolved 4 iterations	35408.9	2626.7	-9091.65	-9232.89	0	0
2	4	0.13	1063 - Deconvolved 4 iterations	35408.9	2626.7	-9091.65	-9232.89	0.047619	156
3	4	0.26	1063 - Deconvolved 4 iterations	35408.9	2626.7	-9091.65	-9232.89	0.0952381	1155
4	4	0.39	1063 - Deconvolved 4 iterations	35408.9	2626.7	-9091.65	-9232.89	0.142857	1923
5	4	0.52	1063 - Deconvolved 4 iterations	35408.9	2626.7	-9091.65	-9232.89	0.190476	2175
6	4	0.65	1063 - Deconvolved 4 iterations	35408.9	2626.7	-9091.65	-9232.89	0.238095	1822
7	4	0.78	1063 - Deconvolved 4 iterations	35408.9	2626.7	-9091.65	-9232.89	0.285714	1693
8	4	0.91	1063 - Deconvolved 4 iterations	35408.9	2626.7	-9091.65	-9232.89	0.333333	1403
9	4	1.04	1063 - Deconvolved 4 iterations	35408.9	2626.7	-9091.65	-9232.89	0.380952	1110
10	4	1.17	1063 - Deconvolved 4 iterations	35408.9	2626.7	-9091.65	-9232.89	0.428571	1086
11	4	1.3	1063 - Deconvolved 4 iterations	35408.9	2626.7	-9091.65	-9232.89	0.47619	1104
12	4	1.43	1063 - Deconvolved 4 iterations	35408.9	2626.7	-9091.65	-9232.89	0.52381	1132
13	4	1.56	1063 - Deconvolved 4 iterations	35408.9	2626.7	-9091.65	-9232.89	0.571429	1082
14	4	1.69	1063 - Deconvolved 4 iterations	35408.9	2626.7	-9091.65	-9232.89	0.619048	1056
15	4	1.82	1063 - Deconvolved 4 iterations	35408.9	2626.7	-9091.65	-9232.89	0.666667	1019
16	4	1.95	1063 - Deconvolved 4 iterations	35408.9	2626.7	-9091.65	-9232.89	0.714286	1005
17	4	2.08	1063 - Deconvolved 4 iterations	35408.9	2626.7	-9091.65	-9232.89	0.761905	1101
18	4	2.21	1063 - Deconvolved 4 iterations	35408.9	2626.7	-9091.65	-9232.89	0.809524	1481
19	4	2.34	1063 - Deconvolved 4 iterations	35408.9	2626.7	-9091.65	-9232.89	0.857143	1451
20	4	2.47	1063 - Deconvolved 4 iterations	35408.9	2626.7	-9091.65	-9232.89	0.904762	1201
21	4	2.6	1063 - Deconvolved 4 iterations	35408.9	2626.7	-9091.65	-9232.89	0.952381	888
22	4	2.73	1063 - Deconvolved 4 iterations	35408.9	2626.7	-9091.65	-9232.89	1	613
1	5	0	1063 - Deconvolved 4 iterations	35408.9	2626.7	-9091.65	-9232.89	0	1262
2	5	0.13	1063 - Deconvolved 4 iterations	35408.9	2626.7	-9091.65	-9232.89	0.0526316	1527
3	5	0.26	1063 - Deconvolved 4 iterations	35408.9	2626.7	-9091.65	-9232.89	0.105263	2080
4	5	0.39	1063 - Deconvolved 4 iterations	35408.9	2626.7	-9091.65	-9232.89	0.157895	2524
5	5	0.52	1063 - Deconvolved 4 iterations	35408.9	2626.7	-9091.65	-9232.89	0.210526	1829
6	5	0.65	1063 - Deconvolved 4 iterations	35408.9	2626.7	-9091.65	-9232.89	0.263158	1732
7	5	0.78	1063 - Deconvolved 4 iterations	35408.9	2626.7	-9091.65	-9232.89	0.315789	2131
8	5	0.91	1063 - Deconvolved 4 iterations	35408.9	2626.7	-9091.65	-9232.89	0.368421	2188
9	5	1.04	1063 - Deconvolved 4 iterations	35408.9	2626.7	-9091.65	-9232.89	0.421053	1729
10	5	1.17	1063 - Deconvolved 4 iterations	35408.9	2626.7	-9091.65	-9232.89	0.473684	1938
11	5	1.3	1063 - Deconvolved 4 iterations	35408.9	2626.7	-9091.65	-9232.89	0.526316	1720
12	5	1.43	1063 - Deconvolved 4 iterations	35408.9	2626.7	-9091.65	-9232.89	0.578947	1535
13	5	1.56	1063 - Deconvolved 4 iterations	35408.9	2626.7	-9091.65	-9232.89	0.631579	1535
14	5	1.69	1063 - Deconvolved 4 iterations	35408.9	2626.7	-9091.65	-9232.89	0.684211	1610
15	5	1.82	1063 - Deconvolved 4 iterations	35408.9	2626.7	-9091.65	-9232.89	0.736842	2741
16	5	1.95	1063 - Deconvolved 4 iterations	35408.9	2626.7	-9091.65	-9232.89	0.789474	2959
17	5	2.08	1063 - Deconvolved 4 iterations	35408.9	2626.7	-9091.65	-9232.89	0.842105	3279
18	5	2.21	1063 - Deconvolved 4 iterations	35408.9	2626.7	-9091.65	-9232.89	0.894737	2444
19	5	2.34	1063 - Deconvolved 4 iterations	35408.9	2626.7	-9091.65	-9232.89	0.947368	1601
20	5	2.47	1063 - Deconvolved 4 iterations	35408.9	2626.7	-9091.65	-9232.89	1	834
1	6	0	1063 - Deconvolved 4 iterations	35408.9	2626.7	-9091.65	-9232.89	0	156
2	6	0.13	1063 - Deconvolved 4 iterations	35408.9	2626.7	-9091.65	-9232.89	0.0454545	1155
3	6	0.26	1063 - Deconvolved 4 iterations	35408.9	2626.7	-9091.65	-9232.89	0.0909091	1923
4	6	0.39	1063 - Deconvolved 4 iterations	35408.9	2626.7	-9091.65	-9232.89	0.136364	2175
5	6	0.52	1063 - Deconvolved 4 iterations	35408.9	2626.7	-9091.65	-9232.89	0.181818	2154
6	6	0.65	1063 - Deconvolved 4 iterations	35408.9	2626.7	-9091.65	-9232.89	0.227273	1693
7	6	0.78	1063 - Deconvolved 4 iterations	35408.9	2626.7	-9091.65	-9232.89	0.272727	1403
8	6	0.91	1063 - Deconvolved 4 iterations	35408.9	2626.7	-9091.65	-9232.89	0.318182	1027
9	6	1.04	1063 - Deconvolved 4 iterations	35408.9	2626.7	-9091.65	-9232.89	0.363636	1044
10	6	1.17	1063 - Deconvolved 4 iterations	35408.9	2626.7	-9091.65	-9232.89	0.409091	1141
11	6	1.3	1063 - Deconvolved 4 iterations	35408.9	2626.7	-9091.65	-9232.89	0.454545	1116
12	6	1.43	1063 - Deconvolved 4 iterations	35408.9	2626.7	-9091.65	-9232.89	0.5	1111
13	6	1.56	1063 - Deconvolved 4 iterations	35408.9	2626.7	-9091.65	-9232.89	0.545455	1111
14	6	1.69	1063 - Deconvolved 4 iterations	35408.9	2626.7	-9091.65	-9232.89	0.590909	1127
15	6	1.82	1063 - Deconvolved 4 iterations	35408.9	2626.7	-9091.65	-9232.89	0.636364	1137
16	6	1.95	1063 - Deconvolved 4 iterations	35408.9	2626.7	-9091.65	-9232.89	0.681818	1236
17	6	2.08	1063 - Deconvolved 4 iterations	35408.9	2626.7	-9091.65	-9232.89	0.727273	1400
18	6	2.21	1063 - Deconvolved 4 iterations	35408.9	2626.7	-9091.65	-9232.89	0.772727	1537
19	6	2.34	1063 - Deconvolved 4 iterations	35408.9	2626.7	-9091.65	-9232.89	0.818182	1513
20	6	2.47	1063 - Deconvolved 4 iterations	35408.9	2626.7	-9091.65	-9232.89	0.863636	1294
21	6	2.6	1063 - Deconvolved 4 iterations	35408.9	2626.7	-9091.65	-9232.89	0.909091	844
22	6	2.73	1063 - Deconvolved 4 iterations	35408.9	2626.7	-9091.65	-9232.89	0.954545	519
23	6	2.86	1063 - Deconvolved 4 iterations	35408.9	2626.7	-9091.65	-9232.89	1	368
1	7	0	1063 - Deconvolved 4 iterations	35408.9	2626.7	-9091.65	-9232.89	0	337
2	7	0.13	1063 - Deconvolved 4 iterations	35408.9	2626.7	-9091.65	-9232.89	0.05	337
3	7	0.26	1063 - Deconvolved 4 iterations	35408.9	2626.7	-9091.65	-9232.89	0.1	614
4	7	0.39	1063 - Deconvolved 4 iterations	35408.9	2626.7	-9091.65	-9232.89	0.15	973
5	7	0.52	1063 - Deconvolved 4 iterations	35408.9	2626.7	-9091.65	-9232.89	0.2	1237
6	7	0.65	1063 - Deconvolved 4 iterations	35408.9	2626.7	-9091.65	-9232.89	0.25	1464
7	7	0.78	1063 - Deconvolved 4 iterations	35408.9	2626.7	-9091.65	-9232.89	0.3	1489
8	7	0.91	1063 - Deconvolved 4 iterations	35408.9	2626.7	-9091.65	-9232.89	0.35	1639
9	7	1.04	1063 - Deconvolved 4 iterations	35408.9	2626.7	-9091.65	-9232.89	0.4	1472
10	7	1.17	1063 - Deconvolved 4 iterations	35408.9	2626.7	-9091.65	-9232.89	0.45	2041
11	7	1.3	1063 - Deconvolved 4 iterations	35408.9	2626.7	-9091.65	-9232.89	0.5	1763
12	7	1.43	1063 - Deconvolved 4 iterations	35408.9	2626.7	-9091.65	-9232.89	0.55	1657
13	7	1.56	1063 - Deconvolved 4 iterations	35408.9	2626.7	-9091.65	-9232.89	0.6	2098
14	7	1.69	1063 - Deconvolved 4 iterations	35408.9	2626.7	-9091.65	-9232.89	0.65	1941
15	7	1.82	1063 - Deconvolved 4 iterations	35408.9	2626.7	-9091.65	-9232.89	0.7	3306
16	7	1.95	1063 - Deconvolved 4 iterations	35408.9	2626.7	-9091.65	-9232.89	0.75	3645
17	7	2.08	1063 - Deconvolved 4 iterations	35408.9	2626.7	-9091.65	-9232.89	0.8	4417
18	7	2.21	1063 - Deconvolved 4 iterations	35408.9	2626.7	-9091.65	-9232.89	0.85	3784
19	7	2.34	1063 - Deconvolved 4 iterations	35408.9	2626.7	-9091.65	-9232.89	0.9	3075
20	7	2.47	1063 - Deconvolved 4 iterations	35408.9	2626.7	-9091.65	-9232.89	0.95	1524
21	7	2.6	1063 - Deconvolved 4 iterations	35408.9	2626.7	-9091.65	-9232.89	1	329
1	8	0	1063 - Deconvolved 4 iterations	4944.69	2626.7	-8830.65	-8566.01	0	638
2	8	0.13	1063 - Deconvolved 4 iterations	4944.69	2626.7	-8830.65	-8566.01	0.037037	638
3	8	0.26	1063 - Deconvolved 4 iterations	4944.69	2626.7	-8830.65	-8566.01	0.0740741	1392
4	8	0.39	1063 - Deconvolved 4 iterations	4944.69	2626.7	-8830.65	-8566.01	0.111111	2000
5	8	0.52	1063 - Deconvolved 4 iterations	4944.69	2626.7	-8830.65	-8566.01	0.148148	2377
6	8	0.65	1063 - Deconvolved 4 iterations	4944.69	2626.7	-8830.65	-8566.01	0.185185	3502
7	8	0.78	1063 - Deconvolved 4 iterations	4944.69	2626.7	-8830.65	-8566.01	0.222222	2890
8	8	0.91	1063 - Deconvolved 4 iterations	4944.69	2626.7	-8830.65	-8566.01	0.259259	2338
9	8	1.04	1063 - Deconvolved 4 iterations	4944.69	2626.7	-8830.65	-8566.01	0.296296	2516
10	8	1.17	1063 - Deconvolved 4 iterations	4944.69	2626.7	-8830.65	-8566.01	0.333333	1721
11	8	1.3	1063 - Deconvolved 4 iterations	4944.69	2626.7	-8830.65	-8566.01	0.37037	2424
12	8	1.43	1063 - Deconvolved 4 iterations	4944.69	2626.7	-8830.65	-8566.01	0.407407	3440
13	8	1.56	1063 - Deconvolved 4 iterations	4944.69	2626.7	-8830.65	-8566.01	0.444444	3059
14	8	1.69	1063 - Deconvolved 4 iterations	4944.69	2626.7	-8830.65	-8566.01	0.481481	3542
15	8	1.82	1063 - Deconvolved 4 iterations	4944.69	2626.7	-8830.65	-8566.01	0.518519	2711
16	8	1.95	1063 - Deconvolved 4 iterations	4944.69	2626.7	-8830.65	-8566.01	0.555556	2711
17	8	2.08	1063 - Deconvolved 4 iterations	4944.69	2626.7	-8830.65	-8566.01	0.592593	3878
18	8	2.21	1063 - Deconvolved 4 iterations	4944.69	2626.7	-8830.65	-8566.01	0.62963	3091
19	8	2.34	1063 - Deconvolved 4 iterations	4944.69	2626.7	-8830.65	-8566.01	0.666667	2368
20	8	2.47	1063 - Deconvolved 4 iterations	4944.69	2626.7	-8830.65	-8566.01	0.703704	2408
21	8	2.6	1063 - Deconvolved 4 iterations	4944.69	2626.7	-8830.65	-8566.01	0.740741	3344
22	8	2.73	1063 - Deconvolved 4 iterations	4944.69	2626.7	-8830.65	-8566.01	0.777778	5488
23	8	2.86	1063 - Deconvolved 4 iterations	4944.69	2626.7	-8830.65	-8566.01	0.814815	4475
24	8	2.99	1063 - Deconvolved 4 iterations	4944.69	2626.7	-8830.65	-8566.01	0.851852	3926
25	8	3.12	1063 - Deconvolved 4 iterations	4944.69	2626.7	-8830.65	-8566.01	0.888889	1960
26	8	3.25	1063 - Deconvolved 4 iterations	4944.69	2626.7	-8830.65	-8566.01	0.925926	1114
27	8	3.38	1063 - Deconvolved 4 iterations	4944.69	2626.7	-8830.65	-8566.01	0.962963	682
28	8	3.51	1063 - Deconvolved 4 iterations	4944.69	2626.7	-8830.65	-8566.01	1	334
1	9	0	1063 - Deconvolved 4 iterations	4944.69	2626.7	-8830.65	-8566.01	0	953
2	9	0.13	1063 - Deconvolved 4 iterations	4944.69	2626.7	-8830.65	-8566.01	0.025641	953
3	9	0.26	1063 - Deconvolved 4 iterations	4944.69	2626.7	-8830.65	-8566.01	0.0512821	2491
4	9	0.39	1063 - Deconvolved 4 iterations	4944.69	2626.7	-8830.65	-8566.01	0.0769231	3028
5	9	0.52	1063 - Deconvolved 4 iterations	4944.69	2626.7	-8830.65	-8566.01	0.102564	4115
6	9	0.65	1063 - Deconvolved 4 iterations	4944.69	2626.7	-8830.65	-8566.01	0.128205	4530
7	9	0.78	1063 - Deconvolved 4 iterations	4944.69	2626.7	-8830.65	-8566.01	0.153846	4496
8	9	0.91	1063 - Deconvolved 4 iterations	4944.69	2626.7	-8830.65	-8566.01	0.179487	3418
9	9	1.04	1063 - Deconvolved 4 iterations	4944.69	2626.7	-8830.65	-8566.01	0.205128	2970
10	9	1.17	1063 - Deconvolved 4 iterations	4944.69	2626.7	-8830.65	-8566.01	0.230769	2410
11	9	1.3	1063 - Deconvolved 4 iterations	4944.69	2626.7	-8830.65	-8566.01	0.25641	2056
12	9	1.43	1063 - Deconvolved 4 iterations	4944.69	2626.7	-8830.65	-8566.01	0.282051	1612
13	9	1.56	1063 - Deconvolved 4 iterations	4944.69	2626.7	-8830.65	-8566.01	0.307692	1602
14	9	1.69	1063 - Deconvolved 4 iterations	4944.69	2626.7	-8830.65	-8566.01	0.333333	2044
15	9	1.82	1063 - Deconvolved 4 iterations	4944.69	2626.7	-8830.65	-8566.01	0.358974	1817
16	9	1.95	1063 - Deconvolved 4 iterations	4944.69	2626.7	-8830.65	-8566.01	0.384615	2242
17	9	2.08	1063 - Deconvolved 4 iterations	4944.69	2626.7	-8830.65	-8566.01	0.410256	1857
18	9	2.21	1063 - Deconvolved 4 iterations	4944.69	2626.7	-8830.65	-8566.01	0.435897	2564
19	9	2.34	1063 - Deconvolved 4 iterations	4944.69	2626.7	-8830.65	-8566.01	0.461538	2564
20	9	2.47	1063 - Deconvolved 4 iterations	4944.69	2626.7	-8830.65	-8566.01	0.487179	2430
21	9	2.6	1063 - Deconvolved 4 iterations	4944.69	2626.7	-8830.65	-8566.01	0.512821	3661
22	9	2.73	1063 - Deconvolved 4 iterations	4944.69	2626.7	-8830.65	-8566.01	0.538462	3386
23	9	2.86	1063 - Deconvolved 4 iterations	4944.69	2626.7	-8830.65	-8566.01	0.564103	3829
24	9	2.99	1063 - Deconvolved 4 iterations	4944.69	2626.7	-8830.65	-8566.01	0.589744	3829
25	9	3.12	1063 - Deconvolved 4 iterations	4944.69	2626.7	-8830.65	-8566.01	0.615385	4258
26	9	3.25	1063 - Deconvolved 4 iterations	4944.69	2626.7	-8830.65	-8566.01	0.641026	3479
27	9	3.38	1063 - Deconvolved 4 iterations	4944.69	2626.7	-8830.65	-8566.01	0.666667	2958
28	9	3.51	1063 - Deconvolved 4 iterations	4944.69	2626.7	-8830.65	-8566.01	0.692308	2045
29	9	3.64	1063 - Deconvolved 4 iterations	4944.69	2626.7	-8830.65	-8566.01	0.717949	2273
30	9	3.77	1063 - Deconvolved 4 iterations	4944.69	2626.7	-8830.65	-8566.01	0.74359	2128
31	9	3.9	1063 - Deconvolved 4 iterations	4944.69	2626.7	-8830.65	-8566.01	0.769231	2155
32	9	4.03	1063 - Deconvolved 4 iterations	4944.69	2626.7	-8830.65	-8566.01	0.794872	2769
33	9	4.16	1063 - Deconvolved 4 iterations	4944.69	2626.7	-8830.65	-8566.01	0.820513	2113
34	9	4.29	1063 - Deconvolved 4 iterations	4944.69	2626.7	-8830.65	-8566.01	0.846154	2692
35	9	4.42	1063 - Deconvolved 4 iterations	4944.69	2626.7	-8830.65	-8566.01	0.871795	2389
36	9	4.55	1063 - Deconvolved 4 iterations	4944.69	2626.7	-8830.65	-8566.01	0.897436	3287
37	9	4.68	1063 - Deconvolved 4 iterations	4944.69	2626.7	-8830.65	-8566.01	0.923077	3287
38	9	4.81	1063 - Deconvolved 4 iterations	4944.69	2626.7	-8830.65	-8566.01	0.948718	3294
39	9	4.94	1063 - Deconvolved 4 iterations	4944.69	2626.7	-8830.65	-8566.01	0.974359	2109
40	9	5.07	1063 - Deconvolved 4 iterations	4944.69	2626.7	-8830.65	-8566.01	1	1213
1	10	0	1063 - Deconvolved 4 iterations	4944.69	2626.7	-8830.65	-8566.01	0	62
2	10	0.13	1063 - Deconvolved 4 iterations	4944.69	2626.7	-8830.65	-8566.01	0.030303	1560
3	10	0.26	1063 - Deconvolved 4 iterations	4944.69	2626.7	-8830.65	-8566.01	0.0606061	1953
4	10	0.39	1063 - Deconvolved 4 iterations	4944.69	2626.7	-8830.65	-8566.01	0.0909091	2350
5	10	0.52	1063 - Deconvolved 4 iterations	4944.69	2626.7	-8830.65	-8566.01	0.121212	2350
6	10	0.65	1063 - Deconvolved 4 iterations	4944.69	2626.7	-8830.65	-8566.01	0.151515	2528
7	10	0.78	1063 - Deconvolved 4 iterations	4944.69	2626.7	-8830.65	-8566.01	0.181818	2414
8	10	0.91	1063 - Deconvolved 4 iterations	4944.69	2626.7	-8830.65	-8566.01	0.212121	2414
9	10	1.04	1063 - Deconvolved 4 iterations	4944.69	2626.7	-8830.65	-8566.01	0.242424	2090
10	10	1.17	1063 - Deconvolved 4 iterations	4944.69	2626.7	-8830.65	-8566.01	0.272727	1650
11	10	1.3	1063 - Deconvolved 4 iterations	4944.69	2626.7	-8830.65	-8566.01	0.30303	1547
12	10	1.43	1063 - Deconvolved 4 iterations	4944.69	2626.7	-8830.65	-8566.01	0.333333	1547
13	10	1.56	1063 - Deconvolved 4 iterations	4944.69	2626.7	-8830.65	-8566.01	0.363636	1578
14	10	1.69	1063 - Deconvolved 4 iterations	4944.69	2626.7	-8830.65	-8566.01	0.393939	1465
15	10	1.82	1063 - Deconvolved 4 iterations	4944.69	2626.7	-8830.65	-8566.01	0.424242	1465
16	10	1.95	1063 - Deconvolved 4 iterations	4944.69	2626.7	-8830.65	-8566.01	0.454545	1575
17	10	2.08	1063 - Deconvolved 4 iterations	4944.69	2626.7	-8830.65	-8566.01	0.484848	1769
18	10	2.21	1063 - Deconvolved 4 iterations	4944.69	2626.7	-8830.65	-8566.01	0.515152	1779
19	10	2.34	1063 - Deconvolved 4 iterations	4944.69	2626.7	-8830.65	-8566.01	0.545455	1619
20	10	2.47	1063 - Deconvolved 4 iterations	4944.69	2626.7	-8830.65	-8566.01	0.575758	1435
21	10	2.6	1063 - Deconvolved 4 iterations	4944.69	2626.7	-8830.65	-8566.01	0.606061	1348
22	10	2.73	1063 - Deconvolved 4 iterations	4944.69	2626.7	-8830.65	-8566.01	0.636364	1348
23	10	2.86	1063 - Deconvolved 4 iterations	4944.69	2626.7	-8830.65	-8566.01	0.666667	1409
24	10	2.99	1063 - Deconvolved 4 iterations	4944.69	2626.7	-8830.65	-8566.01	0.69697	1464
25	10	3.12	1063 - Deconvolved 4 iterations	4944.69	2626.7	-8830.65	-8566.01	0.727273	1464
26	10	3.25	1063 - Deconvolved 4 iterations	4944.69	2626.7	-8830.65	-8566.01	0.757576	1502
27	10	3.38	1063 - Deconvolved 4 iterations	4944.69	2626.7	-8830.65	-8566.01	0.787879	2207
28	10	3.51	1063 - Deconvolved 4 iterations	4944.69	2626.7	-8830.65	-8566.01	0.818182	4565
29	10	3.64	1063 - Deconvolved 4 iterations	4944.69	2626.7	-8830.65	-8566.01	0.848485	4565
30	10	3.77	1063 - Deconvolved 4 iterations	4944.69	2626.7	-8830.65	-8566.01	0.878788	5866
31	10	3.9	1063 - Deconvolved 4 iterations	4944.69	2626.7	-8830.65	-8566.01	0.909091	4133
32	10	4.03	1063 - Deconvolved 4 iterations	4944.69	2626.7	-8830.65	-8566.01	0.939394	4133
33	10	4.16	1063 - Deconvolved 4 iterations	4944.69	2626.7	-8830.65	-8566.01	0.969697	3172
34	10	4.29	1063 - Deconvolved 4 iterations	4944.69	2626.7	-8830.65	-8566.01	1	13
1	11	0	1063 - Deconvolved 4 iterations	4944.69	2626.7	-8830.65	-8566.01	0	305
2	11	0.13	1063 - Deconvolved 4 iterations	4944.69	2626.7	-8830.65	-8566.01	0.0322581	2053
3	11	0.26	1063 - Deconvolved 4 iterations	4944.69	2626.7	-8830.65	-8566.01	0.0645161	3571
4	11	0.39	1063 - Deconvolved 4 iterations	4944.69	2626.7	-8830.65	-8566.01	0.0967742	3748
5	11	0.52	1063 - Deconvolved 4 iterations	4944.69	2626.7	-8830.65	-8566.01	0.129032	3748
6	11	0.65	1063 - Deconvolved 4 iterations	4944.69	2626.7	-8830.65	-8566.01	0.16129	2514
7	11	0.78	1063 - Deconvolved 4 iterations	4944.69	2626.7	-8830.65	-8566.01	0.193548	2249
8	11	0.91	1063 - Deconvolved 4 iterations	4944.69	2626.7	-8830.65	-8566.01	0.225806	2049
9	11	1.04	1063 - Deconvolved 4 iterations	4944.69	2626.7	-8830.65	-8566.01	0.258065	2016
10	11	1.17	1063 - Deconvolved 4 iterations	4944.69	2626.7	-8830.65	-8566.01	0.290323	2371
11	11	1.3	1063 - Deconvolved 4 iterations	4944.69	2626.7	-8830.65	-8566.01	0.322581	2996
12	11	1.43	1063 - Deconvolved 4 iterations	4944.69	2626.7	-8830.65	-8566.01	0.354839	1990
13	11	1.56	1063 - Deconvolved 4 iterations	4944.69	2626.7	-8830.65	-8566.01	0.387097	2173
14	11	1.69	1063 - Deconvolved 4 iterations	4944.69	2626.7	-8830.65	-8566.01	0.419355	2598
15	11	1.82	1063 - Deconvolved 4 iterations	4944.69	2626.7	-8830.65	-8566.01	0.451613	2477
16	11	1.95	1063 - Deconvolved 4 iterations	4944.69	2626.7	-8830.65	-8566.01	0.483871	2079
17	11	2.08	1063 - Deconvolved 4 iterations	4944.69	2626.7	-8830.65	-8566.01	0.516129	2080
18	11	2.21	1063 - Deconvolved 4 iterations	4944.69	2626.7	-8830.65	-8566.01	0.548387	1863
19	11	2.34	1063 - Deconvolved 4 iterations	4944.69	2626.7	-8830.65	-8566.01	0.580645	1902
20	11	2.47	1063 - Deconvolved 4 iterations	4944.69	2626.7	-8830.65	-8566.01	0.612903	2544
21	11	2.6	1063 - Deconvolved 4 iterations	4944.69	2626.7	-8830.65	-8566.01	0.645161	3309
22	11	2.73	1063 - Deconvolved 4 iterations	4944.69	2626.7	-8830.65	-8566.01	0.677419	2602
23	11	2.86	1063 - Deconvolved 4 iterations	4944.69	2626.7	-8830.65	-8566.01	0.709677	1704
24	11	2.99	1063 - Deconvolved 4 iterations	4944.69	2626.7	-8830.65	-8566.01	0.741935	2146
25	11	3.12	1063 - Deconvolved 4 iterations	4944.69	2626.7	-8830.65	-8566.01	0.774194	2311
26	11	3.25	1063 - Deconvolved 4 iterations	4944.69	2626.7	-8830.65	-8566.01	0.806452	2940
27	11	3.38	1063 - Deconvolved 4 iterations	4944.69	2626.7	-8830.65	-8566.01	0.83871	3669
28	11	3.51	1063 - Deconvolved 4 iterations	4944.69	2626.7	-8830.65	-8566.01	0.870968	4076
29	11	3.64	1063 - Deconvolved 4 iterations	4944.69	2626.7	-8830.65	-8566.01	0.903226	4359
30	11	3.77	1063 - Deconvolved 4 iterations	4944.69	2626.7	-8830.65	-8566.01	0.935484	4359
31	11	3.9	1063 - Deconvolved 4 iterations	4944.69	2626.7	-8830.65	-8566.01	0.967742	2309
32	11	4.03	1063 - Deconvolved 4 iterations	4944.69	2626.7	-8830.65	-8566.01	1	1
1	12	0	1063 - Deconvolved 4 iterations	4944.69	2626.7	-8830.65	-8566.01	0	101
2	12	0.13	1063 - Deconvolved 4 iterations	4944.69	2626.7	-8830.65	-8566.01	0.0454545	1859
3	12	0.26	1063 - Deconvolved 4 iterations	4944.69	2626.7	-8830.65	-8566.01	0.0909091	2777
4	12	0.39	1063 - Deconvolved 4 iterations	4944.69	2626.7	-8830.65	-8566.01	0.136364	2647
5	12	0.52	1063 - Deconvolved 4 iterations	4944.69	2626.7	-8830.65	-8566.01	0.181818	2421
6	12	0.65	1063 - Deconvolved 4 iterations	4944.69	2626.7	-8830.65	-8566.01	0.227273	1258
7	12	0.78	1063 - Deconvolved 4 iterations	4944.69	2626.7	-8830.65	-8566.01	0.272727	775
8	12	0.91	1063 - Deconvolved 4 iterations	4944.69	2626.7	-8830.65	-8566.01	0.318182	356
9	12	1.04	1063 - Deconvolved 4 iterations	4944.69	2626.7	-8830.65	-8566.01	0.363636	553
10	12	1.17	1063 - Deconvolved 4 iterations	4944.69	2626.7	-8830.65	-8566.01	0.409091	364
11	12	1.3	1063 - Deconvolved 4 iterations	4944.69	2626.7	-8830.65	-8566.01	0.454545	467
12	12	1.43	1063 - Deconvolved 4 iterations	4944.69	2626.7	-8830.65	-8566.01	0.5	371
13	12	1.56	1063 - Deconvolved 4 iterations	4944.69	2626.7	-8830.65	-8566.01	0.545455	371
14	12	1.69	1063 - Deconvolved 4 iterations	4944.69	2626.7	-8830.65	-8566.01	0.590909	227
15	12	1.82	1063 - Deconvolved 4 iterations	4944.69	2626.7	-8830.65	-8566.01	0.636364	0
16	12	1.95	1063 - Deconvolved 4 iterations	4944.69	2626.7	-8830.65	-8566.01	0.681818	316
17	12	2.08	1063 - Deconvolved 4 iterations	4944.69	2626.7	-8830.65	-8566.01	0.727273	696
18	12	2.21	1063 - Deconvolved 4 iterations	4944.69	2626.7	-8830.65	-8566.01	0.772727	1020
19	12	2.34	1063 - Deconvolved 4 iterations	4944.69	2626.7	-8830.65	-8566.01	0.818182	1087
20	12	2.47	1063 - Deconvolved 4 iterations	4944.69	2626.7	-8830.65	-8566.01	0.863636	1477
21	12	2.6	1063 - Deconvolved 4 iterations	4944.69	2626.7	-8830.65	-8566.01	0.909091	1414
22	12	2.73	1063 - Deconvolved 4 iterations	4944.69	2626.7	-8830.65	-8566.01	0.954545	1255
23	12	2.86	1063 - Deconvolved 4 iterations	4944.69	2626.7	-8830.65	-8566.01	1	38
1	13	0	1063 - Deconvolved 4 iterations	4944.69	2626.7	-8830.65	-8566.01	0	390
2	13	0.13	1063 - Deconvolved 4 iterations	4944.69	2626.7	-8830.65	-8566.01	0.0588235	775
3	13	0.26	1063 - Deconvolved 4 iterations	4944.69	2626.7	-8830.65	-8566.01	0.117647	1400
4	13	0.39	1063 - Deconvolved 4 iterations	4944.69	2626.7	-8830.65	-8566.01	0.176471	2441
5	13	0.52	1063 - Deconvolved 4 iterations	4944.69	2626.7	-8830.65	-8566.01	0.235294	3007
6	13	0.65	1063 - Deconvolved 4 iterations	4944.69	2626.7	-8830.65	-8566.01	0.294118	1975
7	13	0.78	1063 - Deconvolved 4 iterations	4944.69	2626.7	-8830.65	-8566.01	0.352941	1857
8	13	0.91	1063 - Deconvolved 4 iterations	4944.69	2626.7	-8830.65	-8566.01	0.411765	1598
9	13	1.04	1063 - Deconvolved 4 iterations	4944.69	2626.7	-8830.65	-8566.01	0.470588	1208
10	13	1.17	1063 - Deconvolved 4 iterations	4944.69	2626.7	-8830.65	-8566.01	0.529412	1208
11	13	1.3	1063 - Deconvolved 4 iterations	4944.69	2626.7	-8830.65	-8566.01	0.588235	1030
12	13	1.43	1063 - Deconvolved 4 iterations	4944.69	2626.7	-8830.65	-8566.01	0.647059	1608
13	13	1.56	1063 - Deconvolved 4 iterations	4944.69	2626.7	-8830.65	-8566.01	0.705882	1577
14	13	1.69	1063 - Deconvolved 4 iterations	4944.69	2626.7	-8830.65	-8566.01	0.764706	2610
15	13	1.82	1063 - Deconvolved 4 iterations	4944.69	2626.7	-8830.65	-8566.01	0.823529	2599
16	13	1.95	1063 - Deconvolved 4 iterations	4944.69	2626.7	-8830.65	-8566.01	0.882353	1517
17	13	2.08	1063 - Deconvolved 4 iterations	4944.69	2626.7	-8830.65	-8566.01	0.941176	748
18	13	2.21	1063 - Deconvolved 4 iterations	4944.69	2626.7	-8830.65	-8566.01	1	120
1	14	0	1063 - Deconvolved 4 iterations	9000.05	2626.7	-8514.46	-8584.32	0	1
2	14	0.13	1063 - Deconvolved 4 iterations	9000.05	2626.7	-8514.46	-8584.32	0.0227273	1590
3	14	0.26	1063 - Deconvolved 4 iterations	9000.05	2626.7	-8514.46	-8584.32	0.0454545	4503
4	14	0.39	1063 - Deconvolved 4 iterations	9000.05	2626.7	-8514.46	-8584.32	0.0681818	5193
5	14	0.52	1063 - Deconvolved 4 iterations	9000.05	2626.7	-8514.46	-8584.32	0.0909091	2673
6	14	0.65	1063 - Deconvolved 4 iterations	9000.05	2626.7	-8514.46	-8584.32	0.113636	1730
7	14	0.78	1063 - Deconvolved 4 iterations	9000.05	2626.7	-8514.46	-8584.32	0.136364	1222
8	14	0.91	1063 - Deconvolved 4 iterations	9000.05	2626.7	-8514.46	-8584.32	0.159091	614
9	14	1.04	1063 - Deconvolved 4 iterations	9000.05	2626.7	-8514.46	-8584.32	0.181818	380
10	14	1.17	1063 - Deconvolved 4 iterations	9000.05	2626.7	-8514.46	-8584.32	0.204545	593
11	14	1.3	1063 - Deconvolved 4 iterations	9000.05	2626.7	-8514.46	-8584.32	0.227273	278
12	14	1.43	1063 - Deconvolved 4 iterations	9000.05	2626.7	-8514.46	-8584.32	0.25	391
13	14	1.56	1063 - Deconvolved 4 iterations	9000.05	2626.7	-8514.46	-8584.32	0.272727	557
14	14	1.69	1063 - Deconvolved 4 iterations	9000.05	2626.7	-8514.46	-8584.32	0.295455	686
15	14	1.82	1063 - Deconvolved 4 iterations	9000.05	2626.7	-8514.46	-8584.32	0.318182	686
16	14	1.95	1063 - Deconvolved 4 iterations	9000.05	2626.7	-8514.46	-8584.32	0.340909	985
17	14	2.08	1063 - Deconvolved 4 iterations	9000.05	2626.7	-8514.46	-8584.32	0.363636	1031
18	14	2.21	1063 - Deconvolved 4 iterations	9000.05	2626.7	-8514.46	-8584.32	0.386364	961
19	14	2.34	1063 - Deconvolved 4 iterations	9000.05	2626.7	-8514.46	-8584.32	0.409091	882
20	14	2.47	1063 - Deconvolved 4 iterations	9000.05	2626.7	-8514.46	-8584.32	0.431818	343
21	14	2.6	1063 - Deconvolved 4 iterations	9000.05	2626.7	-8514.46	-8584.32	0.454545	116
22	14	2.73	1063 - Deconvolved 4 iterations	9000.05	2626.7	-8514.46	-8584.32	0.477273	425
23	14	2.86	1063 - Deconvolved 4 iterations	9000.05	2626.7	-8514.46	-8584.32	0.5	546
24	14	2.99	1063 - Deconvolved 4 iterations	9000.05	2626.7	-8514.46	-8584.32	0.522727	679
25	14	3.12	1063 - Deconvolved 4 iterations	9000.05	2626.7	-8514.46	-8584.32	0.545455	869
26	14	3.25	1063 - Deconvolved 4 iterations	9000.05	2626.7	-8514.46	-8584.32	0.568182	1028
27	14	3.38	1063 - Deconvolved 4 iterations	9000.05	2626.7	-8514.46	-8584.32	0.590909	961
28	14	3.51	1063 - Deconvolved 4 iterations	9000.05	2626.7	-8514.46	-8584.32	0.613636	961
29	14	3.64	1063 - Deconvolved 4 iterations	9000.05	2626.7	-8514.46	-8584.32	0.636364	627
30	14	3.77	1063 - Deconvolved 4 iterations	9000.05	2626.7	-8514.46	-8584.32	0.659091	421
31	14	3.9	1063 - Deconvolved 4 iterations	9000.05	2626.7	-8514.46	-8584.32	0.681818	756
32	14	4.03	1063 - Deconvolved 4 iterations	9000.05	2626.7	-8514.46	-8584.32	0.704545	808
33	14	4.16	1063 - Deconvolved 4 iterations	9000.05	2626.7	-8514.46	-8584.32	0.727273	808
34	14	4.29	1063 - Deconvolved 4 iterations	9000.05	2626.7	-8514.46	-8584.32	0.75	305
35	14	4.42	1063 - Deconvolved 4 iterations	9000.05	2626.7	-8514.46	-8584.32	0.772727	173
36	14	4.55	1063 - Deconvolved 4 iterations	9000.05	2626.7	-8514.46	-8584.32	0.795455	532
37	14	4.68	1063 - Deconvolved 4 iterations	9000.05	2626.7	-8514.46	-8584.32	0.818182	588
38	14	4.81	1063 - Deconvolved 4 iterations	9000.05	2626.7	-8514.46	-8584.32	0.840909	712
39	14	4.94	1063 - Deconvolved 4 iterations	9000.05	2626.7	-8514.46	-8584.32	0.863636	880
40	14	5.07	1063 - Deconvolved 4 iterations	9000.05	2626.7	-8514.46	-8584.32	0.886364	2166
41	14	5.2	1063 - Deconvolved 4 iterations	9000.05	2626.7	-8514.46	-8584.32	0.909091	3688
42	14	5.33	1063 - Deconvolved 4 iterations	9000.05	2626.7	-8514.46	-8584.32	0.931818	4251
43	14	5.46	1063 - Deconvolved 4 iterations	9000.05	2626.7	-8514.46	-8584.32	0.954545	3167
44	14	5.59	1063 - Deconvolved 4 iterations	9000.05	2626.7	-8514.46	-8584.32	0.977273	1679
45	14	5.72	1063 - Deconvolved 4 iterations	9000.05	2626.7	-8514.46	-8584.32	1	2
1	15	0	1063 - Deconvolved 4 iterations	9000.05	2626.7	-8514.46	-8584.32	0	194
2	15	0.13	1063 - Deconvolved 4 iterations	9000.05	2626.7	-8514.46	-8584.32	0.0333333	200
3	15	0.26	1063 - Deconvolved 4 iterations	9000.05	2626.7	-8514.46	-8584.32	0.0666667	781
4	15	0.39	1063 - Deconvolved 4 iterations	9000.05	2626.7	-8514.46	-8584.32	0.1	1422
5	15	0.52	1063 - Deconvolved 4 iterations	9000.05	2626.7	-8514.46	-8584.32	0.133333	2280
6	15	0.65	1063 - Deconvolved 4 iterations	9000.05	2626.7	-8514.46	-8584.32	0.166667	2528
7	15	0.78	1063 - Deconvolved 4 iterations	9000.05	2626.7	-8514.46	-8584.32	0.2	2657
8	15	0.91	1063 - Deconvolved 4 iterations	9000.05	2626.7	-8514.46	-8584.32	0.233333	1906
9	15	1.04	1063 - Deconvolved 4 iterations	9000.05	2626.7	-8514.46	-8584.32	0.266667	1061
10	15	1.17	1063 - Deconvolved 4 iterations	9000.05	2626.7	-8514.46	-8584.32	0.3	841
11	15	1.3	1063 - Deconvolved 4 iterations	9000.05	2626.7	-8514.46	-8584.32	0.333333	620
12	15	1.43	1063 - Deconvolved 4 iterations	9000.05	2626.7	-8514.46	-8584.32	0.366667	515
13	15	1.56	1063 - Deconvolved 4 iterations	9000.05	2626.7	-8514.46	-8584.32	0.4	619
14	15	1.69	1063 - Deconvolved 4 iterations	9000.05	2626.7	-8514.46	-8584.32	0.433333	877
15	15	1.82	1063 - Deconvolved 4 iterations	9000.05	2626.7	-8514.46	-8584.32	0.466667	1038
16	15	1.95	1063 - Deconvolved 4 iterations	9000.05	2626.7	-8514.46	-8584.32	0.5	1077
17	15	2.08	1063 - Deconvolved 4 iterations	9000.05	2626.7	-8514.46	-8584.32	0.533333	1087
18	15	2.21	1063 - Deconvolved 4 iterations	9000.05	2626.7	-8514.46	-8584.32	0.566667	1126
19	15	2.34	1063 - Deconvolved 4 iterations	9000.05	2626.7	-8514.46	-8584.32	0.6	1096
20	15	2.47	1063 - Deconvolved 4 iterations	9000.05	2626.7	-8514.46	-8584.32	0.633333	979
21	15	2.6	1063 - Deconvolved 4 iterations	9000.05	2626.7	-8514.46	-8584.32	0.666667	860
22	15	2.73	1063 - Deconvolved 4 iterations	9000.05	2626.7	-8514.46	-8584.32	0.7	1004
23	15	2.86	1063 - Deconvolved 4 iterations	9000.05	2626.7	-8514.46	-8584.32	0.733333	1284
24	15	2.99	1063 - Deconvolved 4 iterations	9000.05	2626.7	-8514.46	-8584.32	0.766667	2246
25	15	3.12	1063 - Deconvolved 4 iterations	9000.05	2626.7	-8514.46	-8584.32	0.8	4171
26	15	3.25	1063 - Deconvolved 4 iterations	9000.05	2626.7	-8514.46	-8584.32	0.833333	3928
27	15	3.38	1063 - Deconvolved 4 iterations	9000.05	2626.7	-8514.46	-8584.32	0.866667	4352
28	15	3.51	1063 - Deconvolved 4 iterations	9000.05	2626.7	-8514.46	-8584.32	0.9	2627
29	15	3.64	1063 - Deconvolved 4 iterations	9000.05	2626.7	-8514.46	-8584.32	0.933333	1806
30	15	3.77	1063 - Deconvolved 4 iterations	9000.05	2626.7	-8514.46	-8584.32	0.966667	863
31	15	3.9	1063 - Deconvolved 4 iterations	9000.05	2626.7	-8514.46	-8584.32	1	229
1	16	0	1063 - Deconvolved 4 iterations	9000.05	2626.7	-8514.46	-8584.32	0	85
2	16	0.13	1063 - Deconvolved 4 iterations	9000.05	2626.7	-8514.46	-8584.32	0.0333333	996
3	16	0.26	1063 - Deconvolved 4 iterations	9000.05	2626.7	-8514.46	-8584.32	0.0666667	1731
4	16	0.39	1063 - Deconvolved 4 iterations	9000.05	2626.7	-8514.46	-8584.32	0.1	2019
5	16	0.52	1063 - Deconvolved 4 iterations	9000.05	2626.7	-8514.46	-8584.32	0.133333	2923
6	16	0.65	1063 - Deconvolved 4 iterations	9000.05	2626.7	-8514.46	-8584.32	0.166667	2530
7	16	0.78	1063 - Deconvolved 4 iterations	9000.05	2626.7	-8514.46	-8584.32	0.2	2440
8	16	0.91	1063 - Deconvolved 4 iterations	9000.05	2626.7	-8514.46	-8584.32	0.233333	1463
9	16	1.04	1063 - Deconvolved 4 iterations	9000.05	2626.7	-8514.46	-8584.32	0.266667	1092
10	16	1.17	1063 - Deconvolved 4 iterations	9000.05	2626.7	-8514.46	-8584.32	0.3	889
11	16	1.3	1063 - Deconvolved 4 iterations	9000.05	2626.7	-8514.46	-8584.32	0.333333	813
12	16	1.43	1063 - Deconvolved 4 iterations	9000.05	2626.7	-8514.46	-8584.32	0.366667	849
13	16	1.56	1063 - Deconvolved 4 iterations	9000.05	2626.7	-8514.46	-8584.32	0.4	900
14	16	1.69	1063 - Deconvolved 4 iterations	9000.05	2626.7	-8514.46	-8584.32	0.433333	925
15	16	1.82	1063 - Deconvolved 4 iterations	9000.05	2626.7	-8514.46	-8584.32	0.466667	944
16	16	1.95	1063 - Deconvolved 4 iterations	9000.05	2626.7	-8514.46	-8584.32	0.5	1018
17	16	2.08	1063 - Deconvolved 4 iterations	9000.05	2626.7	-8514.46	-8584.32	0.533333	1174
18	16	2.21	1063 - Deconvolved 4 iterations	9000.05	2626.7	-8514.46	-8584.32	0.566667	1176
19	16	2.34	1063 - Deconvolved 4 iterations	9000.05	2626.7	-8514.46	-8584.32	0.6	1110
20	16	2.47	1063 - Deconvolved 4 iterations	9000.05	2626.7	-8514.46	-8584.32	0.633333	1029
21	16	2.6	1063 - Deconvolved 4 iterations	9000.05	2626.7	-8514.46	-8584.32	0.666667	1009
22	16	2.73	1063 - Deconvolved 4 iterations	9000.05	2626.7	-8514.46	-8584.32	0.7	1149
23	16	2.86	1063 - Deconvolved 4 iterations	9000.05	2626.7	-8514.46	-8584.32	0.733333	1278
24	16	2.99	1063 - Deconvolved 4 iterations	9000.05	2626.7	-8514.46	-8584.32	0.766667	2232
25	16	3.12	1063 - Deconvolved 4 iterations	9000.05	2626.7	-8514.46	-8584.32	0.8	4200
26	16	3.25	1063 - Deconvolved 4 iterations	9000.05	2626.7	-8514.46	-8584.32	0.833333	3543
27	16	3.38	1063 - Deconvolved 4 iterations	9000.05	2626.7	-8514.46	-8584.32	0.866667	3249
28	16	3.51	1063 - Deconvolved 4 iterations	9000.05	2626.7	-8514.46	-8584.32	0.9	1504
29	16	3.64	1063 - Deconvolved 4 iterations	9000.05	2626.7	-8514.46	-8584.32	0.933333	920
30	16	3.77	1063 - Deconvolved 4 iterations	9000.05	2626.7	-8514.46	-8584.32	0.966667	262
31	16	3.9	1063 - Deconvolved 4 iterations	9000.05	2626.7	-8514.46	-8584.32	1	0
1	17	0	1063 - Deconvolved 4 iterations	9000.05	2626.7	-8514.46	-8584.32	0	18
2	17	0.13	1063 - Deconvolved 4 iterations	9000.05	2626.7	-8514.46	-8584.32	0.0243902	707
3	17	0.26	1063 - Deconvolved 4 iterations	9000.05	2626.7	-8514.46	-8584.32	0.0487805	2503
4	17	0.39	1063 - Deconvolved 4 iterations	9000.05	2626.7	-8514.46	-8584.32	0.0731707	2921
5	17	0.52	1063 - Deconvolved 4 iterations	9000.05	2626.7	-8514.46	-8584.32	0.097561	3859
6	17	0.65	1063 - Deconvolved 4 iterations	9000.05	2626.7	-8514.46	-8584.32	0.121951	4160
7	17	0.78	1063 - Deconvolved 4 iterations	9000.05	2626.7	-8514.46	-8584.32	0.146341	2916
8	17	0.91	1063 - Deconvolved 4 iterations	9000.05	2626.7	-8514.46	-8584.32	0.170732	2694
9	17	1.04	1063 - Deconvolved 4 iterations	9000.05	2626.7	-8514.46	-8584.32	0.195122	2232
10	17	1.17	1063 - Deconvolved 4 iterations	9000.05	2626.7	-8514.46	-8584.32	0.219512	2232
11	17	1.3	1063 - Deconvolved 4 iterations	9000.05	2626.7	-8514.46	-8584.32	0.243902	1605
12	17	1.43	1063 - Deconvolved 4 iterations	9000.05	2626.7	-8514.46	-8584.32	0.268293	1221
13	17	1.56	1063 - Deconvolved 4 iterations	9000.05	2626.7	-8514.46	-8584.32	0.292683	1156
14	17	1.69	1063 - Deconvolved 4 iterations	9000.05	2626.7	-8514.46	-8584.32	0.317073	1152
15	17	1.82	1063 - Deconvolved 4 iterations	9000.05	2626.7	-8514.46	-8584.32	0.341463	1234
16	17	1.95	1063 - Deconvolved 4 iterations	9000.05	2626.7	-8514.46	-8584.32	0.365854	1244
17	17	2.08	1063 - Deconvolved 4 iterations	9000.05	2626.7	-8514.46	-8584.32	0.390244	1123
18	17	2.21	1063 - Deconvolved 4 iterations	9000.05	2626.7	-8514.46	-8584.32	0.414634	1123
19	17	2.34	1063 - Deconvolved 4 iterations	9000.05	2626.7	-8514.46	-8584.32	0.439024	1014
20	17	2.47	1063 - Deconvolved 4 iterations	9000.05	2626.7	-8514.46	-8584.32	0.463415	1203
21	17	2.6	1063 - Deconvolved 4 iterations	9000.05	2626.7	-8514.46	-8584.32	0.487805	1411
22	17	2.73	1063 - Deconvolved 4 iterations	9000.05	2626.7	-8514.46	-8584.32	0.512195	1607
23	17	2.86	1063 - Deconvolved 4 iterations	9000.05	2626.7	-8514.46	-8584.32	0.536585	1519
24	17	2.99	1063 - Deconvolved 4 iterations	9000.05	2626.7	-8514.46	-8584.32	0.560976	1358
25	17	3.12	1063 - Deconvolved 4 iterations	9000.05	2626.7	-8514.46	-8584.32	0.585366	1188
26	17	3.25	1063 - Deconvolved 4 iterations	9000.05	2626.7	-8514.46	-8584.32	0.609756	1147
27	17	3.38	1063 - Deconvolved 4 iterations	9000.05	2626.7	-8514.46	-8584.32	0.634146	1147
28	17	3.51	1063 - Deconvolved 4 iterations	9000.05	2626.7	-8514.46	-8584.32	0.658537	1027
29	17	3.64	1063 - Deconvolved 4 iterations	9000.05	2626.7	-8514.46	-8584.32	0.682927	1134
30	17	3.77	1063 - Deconvolved 4 iterations	9000.05	2626.7	-8514.46	-8584.32	0.707317	1044
31	17	3.9	1063 - Deconvolved 4 iterations	9000.05	2626.7	-8514.46	-8584.32	0.731707	810
32	17	4.03	1063 - Deconvolved 4 iterations	9000.05	2626.7	-8514.46	-8584.32	0.756098	915
33	17	4.16	1063 - Deconvolved 4 iterations	9000.05	2626.7	-8514.46	-8584.32	0.780488	758
34	17	4.29	1063 - Deconvolved 4 iterations	9000.05	2626.7	-8514.46	-8584.32	0.804878	840
35	17	4.42	1063 - Deconvolved 4 iterations	9000.05	2626.7	-8514.46	-8584.32	0.829268	840
36	17	4.55	1063 - Deconvolved 4 iterations	9000.05	2626.7	-8514.46	-8584.32	0.853659	1068
37	17	4.68	1063 - Deconvolved 4 iterations	9000.05	2626.7	-8514.46	-8584.32	0.878049	1596
38	17	4.81	1063 - Deconvolved 4 iterations	9000.05	2626.7	-8514.46	-8584.32	0.902439	1964
39	17	4.94	1063 - Deconvolved 4 iterations	9000.05	2626.7	-8514.46	-8584.32	0.926829	2335
40	17	5.07	1063 - Deconvolved 4 iterations	9000.05	2626.7	-8514.46	-8584.32	0.95122	1431
41	17	5.2	1063 - Deconvolved 4 iterations	9000.05	2626.7	-8514.46	-8584.32	0.97561	936
42	17	5.33	1063 - Deconvolved 4 iterations	9000.05	2626.7	-8514.46	-8584.32	1	154
1	18	0	1063 - Deconvolved 4 iterations	9000.05	2626.7	-8514.46	-8584.32	0	15
2	18	0.13	1063 - Deconvolved 4 iterations	9000.05	2626.7	-8514.46	-8584.32	0.0263158	1860
3	18	0.26	1063 - Deconvolved 4 iterations	9000.05	2626.7	-8514.46	-8584.32	0.0526316	3586
4	18	0.39	1063 - Deconvolved 4 iterations	9000.05	2626.7	-8514.46	-8584.32	0.0789474	3223
5	18	0.52	1063 - Deconvolved 4 iterations	9000.05	2626.7	-8514.46	-8584.32	0.105263	4296
6	18	0.65	1063 - Deconvolved 4 iterations	9000.05	2626.7	-8514.46	-8584.32	0.131579	4032
7	18	0.78	1063 - Deconvolved 4 iterations	9000.05	2626.7	-8514.46	-8584.32	0.157895	3619
8	18	0.91	1063 - Deconvolved 4 iterations	9000.05	2626.7	-8514.46	-8584.32	0.184211	3619
9	18	1.04	1063 - Deconvolved 4 iterations	9000.05	2626.7	-8514.46	-8584.32	0.210526	2332
10	18	1.17	1063 - Deconvolved 4 iterations	9000.05	2626.7	-8514.46	-8584.32	0.236842	1432
11	18	1.3	1063 - Deconvolved 4 iterations	9000.05	2626.7	-8514.46	-8584.32	0.263158	1300
12	18	1.43	1063 - Deconvolved 4 iterations	9000.05	2626.7	-8514.46	-8584.32	0.289474	1306
13	18	1.56	1063 - Deconvolved 4 iterations	9000.05	2626.7	-8514.46	-8584.32	0.315789	1262
14	18	1.69	1063 - Deconvolved 4 iterations	9000.05	2626.7	-8514.46	-8584.32	0.342105	1262
15	18	1.82	1063 - Deconvolved 4 iterations	9000.05	2626.7	-8514.46	-8584.32	0.368421	1350
16	18	1.95	1063 - Deconvolved 4 iterations	9000.05	2626.7	-8514.46	-8584.32	0.394737	1436
17	18	2.08	1063 - Deconvolved 4 iterations	9000.05	2626.7	-8514.46	-8584.32	0.421053	1547
18	18	2.21	1063 - Deconvolved 4 iterations	9000.05	2626.7	-8514.46	-8584.32	0.447368	1622
19	18	2.34	1063 - Deconvolved 4 iterations	9000.05	2626.7	-8514.46	-8584.32	0.473684	1386
20	18	2.47	1063 - Deconvolved 4 iterations	9000.05	2626.7	-8514.46	-8584.32	0.5	1376
21	18	2.6	1063 - Deconvolved 4 iterations	9000.05	2626.7	-8514.46	-8584.32	0.526316	1277
22	18	2.73	1063 - Deconvolved 4 iterations	9000.05	2626.7	-8514.46	-8584.32	0.552632	1154
23	18	2.86	1063 - Deconvolved 4 iterations	9000.05	2626.7	-8514.46	-8584.32	0.578947	922
24	18	2.99	1063 - Deconvolved 4 iterations	9000.05	2626.7	-8514.46	-8584.32	0.605263	1047
25	18	3.12	1063 - Deconvolved 4 iterations	9000.05	2626.7	-8514.46	-8584.32	0.631579	1066
26	18	3.25	1063 - Deconvolved 4 iterations	9000.05	2626.7	-8514.46	-8584.32	0.657895	1163
27	18	3.38	1063 - Deconvolved 4 iterations	9000.05	2626.7	-8514.46	-8584.32	0.684211	1165
28	18	3.51	1063 - Deconvolved 4 iterations	9000.05	2626.7	-8514.46	-8584.32	0.710526	1289
29	18	3.64	1063 - Deconvolved 4 iterations	9000.05	2626.7	-8514.46	-8584.32	0.736842	1356
30	18	3.77	1063 - Deconvolved 4 iterations	9000.05	2626.7	-8514.46	-8584.32	0.763158	1327
31	18	3.9	1063 - Deconvolved 4 iterations	9000.05	2626.7	-8514.46	-8584.32	0.789474	1357
32	18	4.03	1063 - Deconvolved 4 iterations	9000.05	2626.7	-8514.46	-8584.32	0.815789	1261
33	18	4.16	1063 - Deconvolved 4 iterations	9000.05	2626.7	-8514.46	-8584.32	0.842105	1265
34	18	4.29	1063 - Deconvolved 4 iterations	9000.05	2626.7	-8514.46	-8584.32	0.868421	1265
35	18	4.42	1063 - Deconvolved 4 iterations	9000.05	2626.7	-8514.46	-8584.32	0.894737	1099
36	18	4.55	1063 - Deconvolved 4 iterations	9000.05	2626.7	-8514.46	-8584.32	0.921053	1117
37	18	4.68	1063 - Deconvolved 4 iterations	9000.05	2626.7	-8514.46	-8584.32	0.947368	825
38	18	4.81	1063 - Deconvolved 4 iterations	9000.05	2626.7	-8514.46	-8584.32	0.973684	668
39	18	4.94	1063 - Deconvolved 4 iterations	9000.05	2626.7	-8514.46	-8584.32	1	365
1	19	0	1063 - Deconvolved 4 iterations	9000.05	2626.7	-8514.46	-8584.32	0	136
2	19	0.13	1063 - Deconvolved 4 iterations	9000.05	2626.7	-8514.46	-8584.32	0.0357143	317
3	19	0.26	1063 - Deconvolved 4 iterations	9000.05	2626.7	-8514.46	-8584.32	0.0714286	712
4	19	0.39	1063 - Deconvolved 4 iterations	9000.05	2626.7	-8514.46	-8584.32	0.107143	1007
5	19	0.52	1063 - Deconvolved 4 iterations	9000.05	2626.7	-8514.46	-8584.32	0.142857	1686
6	19	0.65	1063 - Deconvolved 4 iterations	9000.05	2626.7	-8514.46	-8584.32	0.178571	1686
7	19	0.78	1063 - Deconvolved 4 iterations	9000.05	2626.7	-8514.46	-8584.32	0.214286	2274
8	19	0.91	1063 - Deconvolved 4 iterations	9000.05	2626.7	-8514.46	-8584.32	0.25	2098
9	19	1.04	1063 - Deconvolved 4 iterations	9000.05	2626.7	-8514.46	-8584.32	0.285714	2017
10	19	1.17	1063 - Deconvolved 4 iterations	9000.05	2626.7	-8514.46	-8584.32	0.321429	2200
11	19	1.3	1063 - Deconvolved 4 iterations	9000.05	2626.7	-8514.46	-8584.32	0.357143	1597
12	19	1.43	1063 - Deconvolved 4 iterations	9000.05	2626.7	-8514.46	-8584.32	0.392857	1261
13	19	1.56	1063 - Deconvolved 4 iterations	9000.05	2626.7	-8514.46	-8584.32	0.428571	1480
14	19	1.69	1063 - Deconvolved 4 iterations	9000.05	2626.7	-8514.46	-8584.32	0.464286	1603
15	19	1.82	1063 - Deconvolved 4 iterations	9000.05	2626.7	-8514.46	-8584.32	0.5	1539
16	19	1.95	1063 - Deconvolved 4 iterations	9000.05	2626.7	-8514.46	-8584.32	0.535714	1630
17	19	2.08	1063 - Deconvolved 4 iterations	9000.05	2626.7	-8514.46	-8584.32	0.571429	1471
18	19	2.21	1063 - Deconvolved 4 iterations	9000.05	2626.7	-8514.46	-8584.32	0.607143	1361
19	19	2.34	1063 - Deconvolved 4 iterations	9000.05	2626.7	-8514.46	-8584.32	0.642857	1431
20	19	2.47	1063 - Deconvolved 4 iterations	9000.05	2626.7	-8514.46	-8584.32	0.678571	1573
21	19	2.6	1063 - Deconvolved 4 iterations	9000.05	2626.7	-8514.46	-8584.32	0.714286	1640
22	19	2.73	1063 - Deconvolved 4 iterations	9000.05	2626.7	-8514.46	-8584.32	0.75	2513
23	19	2.86	1063 - Deconvolved 4 iterations	9000.05	2626.7	-8514.46	-8584.32	0.785714	4544
24	19	2.99	1063 - Deconvolved 4 iterations	9000.05	2626.7	-8514.46	-8584.32	0.821429	4974
25	19	3.12	1063 - Deconvolved 4 iterations	9000.05	2626.7	-8514.46	-8584.32	0.857143	4062
26	19	3.25	1063 - Deconvolved 4 iterations	9000.05	2626.7	-8514.46	-8584.32	0.892857	4062
27	19	3.38	1063 - Deconvolved 4 iterations	9000.05	2626.7	-8514.46	-8584.32	0.928571	2071
28	19	3.51	1063 - Deconvolved 4 iterations	9000.05	2626.7	-8514.46	-8584.32	0.964286	1707
29	19	3.64	1063 - Deconvolved 4 iterations	9000.05	2626.7	-8514.46	-8584.32	1	12
1	20	0	1063 - Deconvolved 4 iterations	13112.3	2626.7	-8481.25	-8825.32	0	0
2	20	0.13	1063 - Deconvolved 4 iterations	13112.3	2626.7	-8481.25	-8825.32	0.0384615	574
3	20	0.26	1063 - Deconvolved 4 iterations	13112.3	2626.7	-8481.25	-8825.32	0.0769231	902
4	20	0.39	1063 - Deconvolved 4 iterations	13112.3	2626.7	-8481.25	-8825.32	0.115385	1790
5	20	0.52	1063 - Deconvolved 4 iterations	13112.3	2626.7	-8481.25	-8825.32	0.153846	2417
6	20	0.65	1063 - Deconvolved 4 iterations	13112.3	2626.7	-8481.25	-8825.32	0.192308	2264
7	20	0.78	1063 - Deconvolved 4 iterations	13112.3	2626.7	-8481.25	-8825.32	0.230769	1674
8	20	0.91	1063 - Deconvolved 4 iterations	13112.3	2626.7	-8481.25	-8825.32	0.269231	1808
9	20	1.04	1063 - Deconvolved 4 iterations	13112.3	2626.7	-8481.25	-8825.32	0.307692	1346
10	20	1.17	1063 - Deconvolved 4 iterations	13112.3	2626.7	-8481.25	-8825.32	0.346154	1504
11	20	1.3	1063 - Deconvolved 4 iterations	13112.3	2626.7	-8481.25	-8825.32	0.384615	1329
12	20	1.43	1063 - Deconvolved 4 iterations	13112.3	2626.7	-8481.25	-8825.32	0.423077	1448
13	20	1.56	1063 - Deconvolved 4 iterations	13112.3	2626.7	-8481.25	-8825.32	0.461538	1512
14	20	1.69	1063 - Deconvolved 4 iterations	13112.3	2626.7	-8481.25	-8825.32	0.5	1385
15	20	1.82	1063 - Deconvolved 4 iterations	13112.3	2626.7	-8481.25	-8825.32	0.538462	1360
16	20	1.95	1063 - Deconvolved 4 iterations	13112.3	2626.7	-8481.25	-8825.32	0.576923	1862
17	20	2.08	1063 - Deconvolved 4 iterations	13112.3	2626.7	-8481.25	-8825.32	0.615385	2209
18	20	2.21	1063 - Deconvolved 4 iterations	13112.3	2626.7	-8481.25	-8825.32	0.653846	2465
19	20	2.34	1063 - Deconvolved 4 iterations	13112.3	2626.7	-8481.25	-8825.32	0.692308	2465
20	20	2.47	1063 - Deconvolved 4 iterations	13112.3	2626.7	-8481.25	-8825.32	0.730769	2010
21	20	2.6	1063 - Deconvolved 4 iterations	13112.3	2626.7	-8481.25	-8825.32	0.769231	2106
22	20	2.73	1063 - Deconvolved 4 iterations	13112.3	2626.7	-8481.25	-8825.32	0.807692	1773
23	20	2.86	1063 - Deconvolved 4 iterations	13112.3	2626.7	-8481.25	-8825.32	0.846154	774
24	20	2.99	1063 - Deconvolved 4 iterations	13112.3	2626.7	-8481.25	-8825.32	0.884615	352
25	20	3.12	1063 - Deconvolved 4 iterations	13112.3	2626.7	-8481.25	-8825.32	0.923077	248
26	20	3.25	1063 - Deconvolved 4 iterations	13112.3	2626.7	-8481.25	-8825.32	0.961538	277
27	20	3.38	1063 - Deconvolved 4 iterations	13112.3	2626.7	-8481.25	-8825.32	1	0
1	21	0	1063 - Deconvolved 4 iterations	13112.3	2626.7	-8481.25	-8825.32	0	172
2	21	0.13	1063 - Deconvolved 4 iterations	13112.3	2626.7	-8481.25	-8825.32	0.037037	1760
3	21	0.26	1063 - Deconvolved 4 iterations	13112.3	2626.7	-8481.25	-8825.32	0.0740741	1833
4	21	0.39	1063 - Deconvolved 4 iterations	13112.3	2626.7	-8481.25	-8825.32	0.111111	2497
5	21	0.52	1063 - Deconvolved 4 iterations	13112.3	2626.7	-8481.25	-8825.32	0.148148	1948
6	21	0.65	1063 - Deconvolved 4 iterations	13112.3	2626.7	-8481.25	-8825.32	0.185185	1485
7	21	0.78	1063 - Deconvolved 4 iterations	13112.3	2626.7	-8481.25	-8825.32	0.222222	1535
8	21	0.91	1063 - Deconvolved 4 iterations	13112.3	2626.7	-8481.25	-8825.32	0.259259	1375
9	21	1.04	1063 - Deconvolved 4 iterations	13112.3	2626.7	-8481.25	-8825.32	0.296296	1557
10	21	1.17	1063 - Deconvolved 4 iterations	13112.3	2626.7	-8481.25	-8825.32	0.333333	1699
11	21	1.3	1063 - Deconvolved 4 iterations	13112.3	2626.7	-8481.25	-8825.32	0.37037	1551
12	21	1.43	1063 - Deconvolved 4 iterations	13112.3	2626.7	-8481.25	-8825.32	0.407407	1958
13	21	1.56	1063 - Deconvolved 4 iterations	13112.3	2626.7	-8481.25	-8825.32	0.444444	1759
14	21	1.69	1063 - Deconvolved 4 iterations	13112.3	2626.7	-8481.25	-8825.32	0.481481	1431
15	21	1.82	1063 - Deconvolved 4 iterations	13112.3	2626.7	-8481.25	-8825.32	0.518519	1774
16	21	1.95	1063 - Deconvolved 4 iterations	13112.3	2626.7	-8481.25	-8825.32	0.555556	1522
17	21	2.08	1063 - Deconvolved 4 iterations	13112.3	2626.7	-8481.25	-8825.32	0.592593	1795
18	21	2.21	1063 - Deconvolved 4 iterations	13112.3	2626.7	-8481.25	-8825.32	0.62963	2143
19	21	2.34	1063 - Deconvolved 4 iterations	13112.3	2626.7	-8481.25	-8825.32	0.666667	2132
20	21	2.47	1063 - Deconvolved 4 iterations	13112.3	2626.7	-8481.25	-8825.32	0.703704	3667
21	21	2.6	1063 - Deconvolved 4 iterations	13112.3	2626.7	-8481.25	-8825.32	0.740741	4173
22	21	2.73	1063 - Deconvolved 4 iterations	13112.3	2626.7	-8481.25	-8825.32	0.777778	3789
23	21	2.86	1063 - Deconvolved 4 iterations	13112.3	2626.7	-8481.25	-8825.32	0.814815	5196
24	21	2.99	1063 - Deconvolved 4 iterations	13112.3	2626.7	-8481.25	-8825.32	0.851852	3925
25	21	3.12	1063 - Deconvolved 4 iterations	13112.3	2626.7	-8481.25	-8825.32	0.888889	3244
26	21	3.25	1063 - Deconvolved 4 iterations	13112.3	2626.7	-8481.25	-8825.32	0.925926	1492
27	21	3.38	1063 - Deconvolved 4 iterations	13112.3	2626.7	-8481.25	-8825.32	0.962963	971
28	21	3.51	1063 - Deconvolved 4 iterations	13112.3	2626.7	-8481.25	-8825.32	1	26
1	22	0	1063 - Deconvolved 4 iterations	13112.3	2626.7	-8481.25	-8825.32	0	218
2	22	0.13	1063 - Deconvolved 4 iterations	13112.3	2626.7	-8481.25	-8825.32	0.0357143	1418
3	22	0.26	1063 - Deconvolved 4 iterations	13112.3	2626.7	-8481.25	-8825.32	0.0714286	1867
4	22	0.39	1063 - Deconvolved 4 iterations	13112.3	2626.7	-8481.25	-8825.32	0.107143	1773
5	22	0.52	1063 - Deconvolved 4 iterations	13112.3	2626.7	-8481.25	-8825.32	0.142857	2407
6	22	0.65	1063 - Deconvolved 4 iterations	13112.3	2626.7	-8481.25	-8825.32	0.178571	2650
7	22	0.78	1063 - Deconvolved 4 iterations	13112.3	2626.7	-8481.25	-8825.32	0.214286	1930
8	22	0.91	1063 - Deconvolved 4 iterations	13112.3	2626.7	-8481.25	-8825.32	0.25	2157
9	22	1.04	1063 - Deconvolved 4 iterations	13112.3	2626.7	-8481.25	-8825.32	0.285714	2157
10	22	1.17	1063 - Deconvolved 4 iterations	13112.3	2626.7	-8481.25	-8825.32	0.321429	2968
11	22	1.3	1063 - Deconvolved 4 iterations	13112.3	2626.7	-8481.25	-8825.32	0.357143	2464
12	22	1.43	1063 - Deconvolved 4 iterations	13112.3	2626.7	-8481.25	-8825.32	0.392857	2427
13	22	1.56	1063 - Deconvolved 4 iterations	13112.3	2626.7	-8481.25	-8825.32	0.428571	3693
14	22	1.69	1063 - Deconvolved 4 iterations	13112.3	2626.7	-8481.25	-8825.32	0.464286	2614
15	22	1.82	1063 - Deconvolved 4 iterations	13112.3	2626.7	-8481.25	-8825.32	0.5	2792
16	22	1.95	1063 - Deconvolved 4 iterations	13112.3	2626.7	-8481.25	-8825.32	0.535714	2244
17	22	2.08	1063 - Deconvolved 4 iterations	13112.3	2626.7	-8481.25	-8825.32	0.571429	2186
18	22	2.21	1063 - Deconvolved 4 iterations	13112.3	2626.7	-8481.25	-8825.32	0.607143	1971
19	22	2.34	1063 - Deconvolved 4 iterations	13112.3	2626.7	-8481.25	-8825.32	0.642857	1550
20	22	2.47	1063 - Deconvolved 4 iterations	13112.3	2626.7	-8481.25	-8825.32	0.678571	1607
21	22	2.6	1063 - Deconvolved 4 iterations	13112.3	2626.7	-8481.25	-8825.32	0.714286	2160
22	22	2.73	1063 - Deconvolved 4 iterations	13112.3	2626.7	-8481.25	-8825.32	0.75	3281
23	22	2.86	1063 - Deconvolved 4 iterations	13112.3	2626.7	-8481.25	-8825.32	0.785714	3281
24	22	2.99	1063 - Deconvolved 4 iterations	13112.3	2626.7	-8481.25	-8825.32	0.821429	5006
25	22	3.12	1063 - Deconvolved 4 iterations	13112.3	2626.7	-8481.25	-8825.32	0.857143	5443
26	22	3.25	1063 - Deconvolved 4 iterations	13112.3	2626.7	-8481.25	-8825.32	0.892857	3147
27	22	3.38	1063 - Deconvolved 4 iterations	13112.3	2626.7	-8481.25	-8825.32	0.928571	2589
28	22	3.51	1063 - Deconvolved 4 iterations	13112.3	2626.7	-8481.25	-8825.32	0.964286	723
29	22	3.64	1063 - Deconvolved 4 iterations	13112.3	2626.7	-8481.25	-8825.32	1	377
1	23	0	1063 - Deconvolved 4 iterations	13112.3	2626.7	-8481.25	-8825.32	0	75
2	23	0.13	1063 - Deconvolved 4 iterations	13112.3	2626.7	-8481.25	-8825.32	0.0357143	1840
3	23	0.26	1063 - Deconvolved 4 iterations	13112.3	2626.7	-8481.25	-8825.32	0.0714286	3794
4	23	0.39	1063 - Deconvolved 4 iterations	13112.3	2626.7	-8481.25	-8825.32	0.107143	4170
5	23	0.52	1063 - Deconvolved 4 iterations	13112.3	2626.7	-8481.25	-8825.32	0.142857	3670
6	23	0.65	1063 - Deconvolved 4 iterations	13112.3	2626.7	-8481.25	-8825.32	0.178571	3737
7	23	0.78	1063 - Deconvolved 4 iterations	13112.3	2626.7	-8481.25	-8825.32	0.214286	2495
8	23	0.91	1063 - Deconvolved 4 iterations	13112.3	2626.7	-8481.25	-8825.32	0.25	2697
9	23	1.04	1063 - Deconvolved 4 iterations	13112.3	2626.7	-8481.25	-8825.32	0.285714	3004
10	23	1.17	1063 - Deconvolved 4 iterations	13112.3	2626.7	-8481.25	-8825.32	0.321429	2689
11	23	1.3	1063 - Deconvolved 4 iterations	13112.3	2626.7	-8481.25	-8825.32	0.357143	2231
12	23	1.43	1063 - Deconvolved 4 iterations	13112.3	2626.7	-8481.25	-8825.32	0.392857	2621
13	23	1.56	1063 - Deconvolved 4 iterations	13112.3	2626.7	-8481.25	-8825.32	0.428571	2739
14	23	1.69	1063 - Deconvolved 4 iterations	13112.3	2626.7	-8481.25	-8825.32	0.464286	4195
15	23	1.82	1063 - Deconvolved 4 iterations	13112.3	2626.7	-8481.25	-8825.32	0.5	4500
16	23	1.95	1063 - Deconvolved 4 iterations	13112.3	2626.7	-8481.25	-8825.32	0.535714	3674
17	23	2.08	1063 - Deconvolved 4 iterations	13112.3	2626.7	-8481.25	-8825.32	0.571429	2977
18	23	2.21	1063 - Deconvolved 4 iterations	13112.3	2626.7	-8481.25	-8825.32	0.607143	2521
19	23	2.34	1063 - Deconvolved 4 iterations	13112.3	2626.7	-8481.25	-8825.32	0.642857	3207
20	23	2.47	1063 - Deconvolved 4 iterations	13112.3	2626.7	-8481.25	-8825.32	0.678571	2181
21	23	2.6	1063 - Deconvolved 4 iterations	13112.3	2626.7	-8481.25	-8825.32	0.714286	3147
22	23	2.73	1063 - Deconvolved 4 iterations	13112.3	2626.7	-8481.25	-8825.32	0.75	3246
23	23	2.86	1063 - Deconvolved 4 iterations	13112.3	2626.7	-8481.25	-8825.32	0.785714	3578
24	23	2.99	1063 - Deconvolved 4 iterations	13112.3	2626.7	-8481.25	-8825.32	0.821429	3174
25	23	3.12	1063 - Deconvolved 4 iterations	13112.3	2626.7	-8481.25	-8825.32	0.857143	4298
26	23	3.25	1063 - Deconvolved 4 iterations	13112.3	2626.7	-8481.25	-8825.32	0.892857	3421
27	23	3.38	1063 - Deconvolved 4 iterations	13112.3	2626.7	-8481.25	-8825.32	0.928571	2305
28	23	3.51	1063 - Deconvolved 4 iterations	13112.3	2626.7	-8481.25	-8825.32	0.964286	1322
29	23	3.64	1063 - Deconvolved 4 iterations	13112.3	2626.7	-8481.25	-8825.32	1	111
1	24	0	1063 - Deconvolved 4 iterations	13112.3	2626.7	-8481.25	-8825.32	0	129
2	24	0.13	1063 - Deconvolved 4 iterations	13112.3	2626.7	-8481.25	-8825.32	0.027027	953
3	24	0.26	1063 - Deconvolved 4 iterations	13112.3	2626.7	-8481.25	-8825.32	0.0540541	1838
4	24	0.39	1063 - Deconvolved 4 iterations	13112.3	2626.7	-8481.25	-8825.32	0.0810811	2599
5	24	0.52	1063 - Deconvolved 4 iterations	13112.3	2626.7	-8481.25	-8825.32	0.108108	3054
6	24	0.65	1063 - Deconvolved 4 iterations	13112.3	2626.7	-8481.25	-8825.32	0.135135	2838
7	24	0.78	1063 - Deconvolved 4 iterations	13112.3	2626.7	-8481.25	-8825.32	0.162162	2280
8	24	0.91	1063 - Deconvolved 4 iterations	13112.3	2626.7	-8481.25	-8825.32	0.189189	1314
9	24	1.04	1063 - Deconvolved 4 iterations	13112.3	2626.7	-8481.25	-8825.32	0.216216	905
10	24	1.17	1063 - Deconvolved 4 iterations	13112.3	2626.7	-8481.25	-8825.32	0.243243	1083
11	24	1.3	1063 - Deconvolved 4 iterations	13112.3	2626.7	-8481.25	-8825.32	0.27027	1313
12	24	1.43	1063 - Deconvolved 4 iterations	13112.3	2626.7	-8481.25	-8825.32	0.297297	1213
13	24	1.56	1063 - Deconvolved 4 iterations	13112.3	2626.7	-8481.25	-8825.32	0.324324	981
14	24	1.69	1063 - Deconvolved 4 iterations	13112.3	2626.7	-8481.25	-8825.32	0.351351	981
15	24	1.82	1063 - Deconvolved 4 iterations	13112.3	2626.7	-8481.25	-8825.32	0.378378	1016
16	24	1.95	1063 - Deconvolved 4 iterations	13112.3	2626.7	-8481.25	-8825.32	0.405405	1577
17	24	2.08	1063 - Deconvolved 4 iterations	13112.3	2626.7	-8481.25	-8825.32	0.432432	1366
18	24	2.21	1063 - Deconvolved 4 iterations	13112.3	2626.7	-8481.25	-8825.32	0.459459	2081
19	24	2.34	1063 - Deconvolved 4 iterations	13112.3	2626.7	-8481.25	-8825.32	0.486486	1524
20	24	2.47	1063 - Deconvolved 4 iterations	13112.3	2626.7	-8481.25	-8825.32	0.513514	1427
21	24	2.6	1063 - Deconvolved 4 iterations	13112.3	2626.7	-8481.25	-8825.32	0.540541	1457
22	24	2.73	1063 - Deconvolved 4 iterations	13112.3	2626.7	-8481.25	-8825.32	0.567568	1346
23	24	2.86	1063 - Deconvolved 4 iterations	13112.3	2626.7	-8481.25	-8825.32	0.594595	1494
24	24	2.99	1063 - Deconvolved 4 iterations	13112.3	2626.7	-8481.25	-8825.32	0.621622	1350
25	24	3.12	1063 - Deconvolved 4 iterations	13112.3	2626.7	-8481.25	-8825.32	0.648649	1287
26	24	3.25	1063 - Deconvolved 4 iterations	13112.3	2626.7	-8481.25	-8825.32	0.675676	1303
27	24	3.38	1063 - Deconvolved 4 iterations	13112.3	2626.7	-8481.25	-8825.32	0.702703	1303
28	24	3.51	1063 - Deconvolved 4 iterations	13112.3	2626.7	-8481.25	-8825.32	0.72973	1354
29	24	3.64	1063 - Deconvolved 4 iterations	13112.3	2626.7	-8481.25	-8825.32	0.756757	1486
30	24	3.77	1063 - Deconvolved 4 iterations	13112.3	2626.7	-8481.25	-8825.32	0.783784	1699
31	24	3.9	1063 - Deconvolved 4 iterations	13112.3	2626.7	-8481.25	-8825.32	0.810811	1620
32	24	4.03	1063 - Deconvolved 4 iterations	13112.3	2626.7	-8481.25	-8825.32	0.837838	2164
33	24	4.16	1063 - Deconvolved 4 iterations	13112.3	2626.7	-8481.25	-8825.32	0.864865	2632
34	24	4.29	1063 - Deconvolved 4 iterations	13112.3	2626.7	-8481.25	-8825.32	0.891892	2218
35	24	4.42	1063 - Deconvolved 4 iterations	13112.3	2626.7	-8481.25	-8825.32	0.918919	2285
36	24	4.55	1063 - Deconvolved 4 iterations	13112.3	2626.7	-8481.25	-8825.32	0.945946	1157
37	24	4.68	1063 - Deconvolved 4 iterations	13112.3	2626.7	-8481.25	-8825.32	0.972973	693
38	24	4.81	1063 - Deconvolved 4 iterations	13112.3	2626.7	-8481.25	-8825.32	1	38
1	25	0	1063 - Deconvolved 4 iterations	13112.3	2626.7	-8481.25	-8825.32	0	20
2	25	0.13	1063 - Deconvolved 4 iterations	13112.3	2626.7	-8481.25	-8825.32	0.0344828	1614
3	25	0.26	1063 - Deconvolved 4 iterations	13112.3	2626.7	-8481.25	-8825.32	0.0689655	2242
4	25	0.39	1063 - Deconvolved 4 iterations	13112.3	2626.7	-8481.25	-8825.32	0.103448	2939
5	25	0.52	1063 - Deconvolved 4 iterations	13112.3	2626.7	-8481.25	-8825.32	0.137931	2790
6	25	0.65	1063 - Deconvolved 4 iterations	13112.3	2626.7	-8481.25	-8825.32	0.172414	2011
7	25	0.78	1063 - Deconvolved 4 iterations	13112.3	2626.7	-8481.25	-8825.32	0.206897	1993
8	25	0.91	1063 - Deconvolved 4 iterations	13112.3	2626.7	-8481.25	-8825.32	0.241379	1466
9	25	1.04	1063 - Deconvolved 4 iterations	13112.3	2626.7	-8481.25	-8825.32	0.275862	1197
10	25	1.17	1063 - Deconvolved 4 iterations	13112.3	2626.7	-8481.25	-8825.32	0.310345	1121
11	25	1.3	1063 - Deconvolved 4 iterations	13112.3	2626.7	-8481.25	-8825.32	0.344828	1069
12	25	1.43	1063 - Deconvolved 4 iterations	13112.3	2626.7	-8481.25	-8825.32	0.37931	1131
13	25	1.56	1063 - Deconvolved 4 iterations	13112.3	2626.7	-8481.25	-8825.32	0.413793	1308
14	25	1.69	1063 - Deconvolved 4 iterations	13112.3	2626.7	-8481.25	-8825.32	0.448276	1496
15	25	1.82	1063 - Deconvolved 4 iterations	13112.3	2626.7	-8481.25	-8825.32	0.482759	1731
16	25	1.95	1063 - Deconvolved 4 iterations	13112.3	2626.7	-8481.25	-8825.32	0.517241	1714
17	25	2.08	1063 - Deconvolved 4 iterations	13112.3	2626.7	-8481.25	-8825.32	0.551724	2066
18	25	2.21	1063 - Deconvolved 4 iterations	13112.3	2626.7	-8481.25	-8825.32	0.586207	1700
19	25	2.34	1063 - Deconvolved 4 iterations	13112.3	2626.7	-8481.25	-8825.32	0.62069	1374
20	25	2.47	1063 - Deconvolved 4 iterations	13112.3	2626.7	-8481.25	-8825.32	0.655172	1458
21	25	2.6	1063 - Deconvolved 4 iterations	13112.3	2626.7	-8481.25	-8825.32	0.689655	1458
22	25	2.73	1063 - Deconvolved 4 iterations	13112.3	2626.7	-8481.25	-8825.32	0.724138	1868
23	25	2.86	1063 - Deconvolved 4 iterations	13112.3	2626.7	-8481.25	-8825.32	0.758621	2406
24	25	2.99	1063 - Deconvolved 4 iterations	13112.3	2626.7	-8481.25	-8825.32	0.793103	4082
25	25	3.12	1063 - Deconvolved 4 iterations	13112.3	2626.7	-8481.25	-8825.32	0.827586	3814
26	25	3.25	1063 - Deconvolved 4 iterations	13112.3	2626.7	-8481.25	-8825.32	0.862069	2371
27	25	3.38	1063 - Deconvolved 4 iterations	13112.3	2626.7	-8481.25	-8825.32	0.896552	1206
28	25	3.51	1063 - Deconvolved 4 iterations	13112.3	2626.7	-8481.25	-8825.32	0.931034	929
29	25	3.64	1063 - Deconvolved 4 iterations	13112.3	2626.7	-8481.25	-8825.32	0.965517	554
30	25	3.77	1063 - Deconvolved 4 iterations	13112.3	2626.7	-8481.25	-8825.32	1	48
1	26	0	1063 - Deconvolved 4 iterations	13112.3	2626.7	-8481.25	-8825.32	0	654
2	26	0.13	1063 - Deconvolved 4 iterations	13112.3	2626.7	-8481.25	-8825.32	0.0294118	615
3	26	0.26	1063 - Deconvolved 4 iterations	13112.3	2626.7	-8481.25	-8825.32	0.0588235	1323
4	26	0.39	1063 - Deconvolved 4 iterations	13112.3	2626.7	-8481.25	-8825.32	0.0882353	2089
5	26	0.52	1063 - Deconvolved 4 iterations	13112.3	2626.7	-8481.25	-8825.32	0.117647	2234
6	26	0.65	1063 - Deconvolved 4 iterations	13112.3	2626.7	-8481.25	-8825.32	0.147059	1994
7	26	0.78	1063 - Deconvolved 4 iterations	13112.3	2626.7	-8481.25	-8825.32	0.176471	1930
8	26	0.91	1063 - Deconvolved 4 iterations	13112.3	2626.7	-8481.25	-8825.32	0.205882	1438
9	26	1.04	1063 - Deconvolved 4 iterations	13112.3	2626.7	-8481.25	-8825.32	0.235294	1231
10	26	1.17	1063 - Deconvolved 4 iterations	13112.3	2626.7	-8481.25	-8825.32	0.264706	1388
11	26	1.3	1063 - Deconvolved 4 iterations	13112.3	2626.7	-8481.25	-8825.32	0.294118	1286
12	26	1.43	1063 - Deconvolved 4 iterations	13112.3	2626.7	-8481.25	-8825.32	0.323529	1410
13	26	1.56	1063 - Deconvolved 4 iterations	13112.3	2626.7	-8481.25	-8825.32	0.352941	1401
14	26	1.69	1063 - Deconvolved 4 iterations	13112.3	2626.7	-8481.25	-8825.32	0.382353	1383
15	26	1.82	1063 - Deconvolved 4 iterations	13112.3	2626.7	-8481.25	-8825.32	0.411765	1423
16	26	1.95	1063 - Deconvolved 4 iterations	13112.3	2626.7	-8481.25	-8825.32	0.441176	1494
17	26	2.08	1063 - Deconvolved 4 iterations	13112.3	2626.7	-8481.25	-8825.32	0.470588	1569
18	26	2.21	1063 - Deconvolved 4 iterations	13112.3	2626.7	-8481.25	-8825.32	0.5	1719
19	26	2.34	1063 - Deconvolved 4 iterations	13112.3	2626.7	-8481.25	-8825.32	0.529412	1623
20	26	2.47	1063 - Deconvolved 4 iterations	13112.3	2626.7	-8481.25	-8825.32	0.558824	1764
21	26	2.6	1063 - Deconvolved 4 iterations	13112.3	2626.7	-8481.25	-8825.32	0.588235	1604
22	26	2.73	1063 - Deconvolved 4 iterations	13112.3	2626.7	-8481.25	-8825.32	0.617647	1337
23	26	2.86	1063 - Deconvolved 4 iterations	13112.3	2626.7	-8481.25	-8825.32	0.647059	1320
24	26	2.99	1063 - Deconvolved 4 iterations	13112.3	2626.7	-8481.25	-8825.32	0.676471	1124
25	26	3.12	1063 - Deconvolved 4 iterations	13112.3	2626.7	-8481.25	-8825.32	0.705882	1002
26	26	3.25	1063 - Deconvolved 4 iterations	13112.3	2626.7	-8481.25	-8825.32	0.735294	1057
27	26	3.38	1063 - Deconvolved 4 iterations	13112.3	2626.7	-8481.25	-8825.32	0.764706	946
28	26	3.51	1063 - Deconvolved 4 iterations	13112.3	2626.7	-8481.25	-8825.32	0.794118	1097
29	26	3.64	1063 - Deconvolved 4 iterations	13112.3	2626.7	-8481.25	-8825.32	0.823529	1090
30	26	3.77	1063 - Deconvolved 4 iterations	13112.3	2626.7	-8481.25	-8825.32	0.852941	1428
31	26	3.9	1063 - Deconvolved 4 iterations	13112.3	2626.7	-8481.25	-8825.32	0.882353	1845
32	26	4.03	1063 - Deconvolved 4 iterations	13112.3	2626.7	-8481.25	-8825.32	0.911765	2081
33	26	4.16	1063 - Deconvolved 4 iterations	13112.3	2626.7	-8481.25	-8825.32	0.941176	1910
34	26	4.29	1063 - Deconvolved 4 iterations	13112.3	2626.7	-8481.25	-8825.32	0.970588	1407
35	26	4.42	1063 - Deconvolved 4 iterations	13112.3	2626.7	-8481.25	-8825.32	1	832
1	27	0	1063 - Deconvolved 4 iterations	17984.3	2626.7	-8395.21	-9072.67	0	875
2	27	0.13	1063 - Deconvolved 4 iterations	17984.3	2626.7	-8395.21	-9072.67	0.03125	1297
3	27	0.26	1063 - Deconvolved 4 iterations	17984.3	2626.7	-8395.21	-9072.67	0.0625	1613
4	27	0.39	1063 - Deconvolved 4 iterations	17984.3	2626.7	-8395.21	-9072.67	0.09375	2712
5	27	0.52	1063 - Deconvolved 4 iterations	17984.3	2626.7	-8395.21	-9072.67	0.125	2593
6	27	0.65	1063 - Deconvolved 4 iterations	17984.3	2626.7	-8395.21	-9072.67	0.15625	3168
7	27	0.78	1063 - Deconvolved 4 iterations	17984.3	2626.7	-8395.21	-9072.67	0.1875	2639
8	27	0.91	1063 - Deconvolved 4 iterations	17984.3	2626.7	-8395.21	-9072.67	0.21875	2979
9	27	1.04	1063 - Deconvolved 4 iterations	17984.3	2626.7	-8395.21	-9072.67	0.25	2113
10	27	1.17	1063 - Deconvolved 4 iterations	17984.3	2626.7	-8395.21	-9072.67	0.28125	2224
11	27	1.3	1063 - Deconvolved 4 iterations	17984.3	2626.7	-8395.21	-9072.67	0.3125	1572
12	27	1.43	1063 - Deconvolved 4 iterations	17984.3	2626.7	-8395.21	-9072.67	0.34375	1831
13	27	1.56	1063 - Deconvolved 4 iterations	17984.3	2626.7	-8395.21	-9072.67	0.375	1639
14	27	1.69	1063 - Deconvolved 4 iterations	17984.3	2626.7	-8395.21	-9072.67	0.40625	2151
15	27	1.82	1063 - Deconvolved 4 iterations	17984.3	2626.7	-8395.21	-9072.67	0.4375	1835
16	27	1.95	1063 - Deconvolved 4 iterations	17984.3	2626.7	-8395.21	-9072.67	0.46875	2248
17	27	2.08	1063 - Deconvolved 4 iterations	17984.3	2626.7	-8395.21	-9072.67	0.5	1983
18	27	2.21	1063 - Deconvolved 4 iterations	17984.3	2626.7	-8395.21	-9072.67	0.53125	2509
19	27	2.34	1063 - Deconvolved 4 iterations	17984.3	2626.7	-8395.21	-9072.67	0.5625	1758
20	27	2.47	1063 - Deconvolved 4 iterations	17984.3	2626.7	-8395.21	-9072.67	0.59375	1925
21	27	2.6	1063 - Deconvolved 4 iterations	17984.3	2626.7	-8395.21	-9072.67	0.625	1578
22	27	2.73	1063 - Deconvolved 4 iterations	17984.3	2626.7	-8395.21	-9072.67	0.65625	1780
23	27	2.86	1063 - Deconvolved 4 iterations	17984.3	2626.7	-8395.21	-9072.67	0.6875	1626
24	27	2.99	1063 - Deconvolved 4 iterations	17984.3	2626.7	-8395.21	-9072.67	0.71875	1687
25	27	3.12	1063 - Deconvolved 4 iterations	17984.3	2626.7	-8395.21	-9072.67	0.75	1453
26	27	3.25	1063 - Deconvolved 4 iterations	17984.3	2626.7	-8395.21	-9072.67	0.78125	2159
27	27	3.38	1063 - Deconvolved 4 iterations	17984.3	2626.7	-8395.21	-9072.67	0.8125	2588
28	27	3.51	1063 - Deconvolved 4 iterations	17984.3	2626.7	-8395.21	-9072.67	0.84375	3258
29	27	3.64	1063 - Deconvolved 4 iterations	17984.3	2626.7	-8395.21	-9072.67	0.875	2299
30	27	3.77	1063 - Deconvolved 4 iterations	17984.3	2626.7	-8395.21	-9072.67	0.90625	2613
31	27	3.9	1063 - Deconvolved 4 iterations	17984.3	2626.7	-8395.21	-9072.67	0.9375	1792
32	27	4.03	1063 - Deconvolved 4 iterations	17984.3	2626.7	-8395.21	-9072.67	0.96875	1346
33	27	4.16	1063 - Deconvolved 4 iterations	17984.3	2626.7	-8395.21	-9072.67	1	846
1	28	0	1063 - Deconvolved 4 iterations	17984.3	2626.7	-8395.21	-9072.67	0	243
2	28	0.13	1063 - Deconvolved 4 iterations	17984.3	2626.7	-8395.21	-9072.67	0.0232558	479
3	28	0.26	1063 - Deconvolved 4 iterations	17984.3	2626.7	-8395.21	-9072.67	0.0465116	987
4	28	0.39	1063 - Deconvolved 4 iterations	17984.3	2626.7	-8395.21	-9072.67	0.0697674	2364
5	28	0.52	1063 - Deconvolved 4 iterations	17984.3	2626.7	-8395.21	-9072.67	0.0930233	2340
6	28	0.65	1063 - Deconvolved 4 iterations	17984.3	2626.7	-8395.21	-9072.67	0.116279	2779
7	28	0.78	1063 - Deconvolved 4 iterations	17984.3	2626.7	-8395.21	-9072.67	0.139535	2547
8	28	0.91	1063 - Deconvolved 4 iterations	17984.3	2626.7	-8395.21	-9072.67	0.162791	1494
9	28	1.04	1063 - Deconvolved 4 iterations	17984.3	2626.7	-8395.21	-9072.67	0.186047	1494
10	28	1.17	1063 - Deconvolved 4 iterations	17984.3	2626.7	-8395.21	-9072.67	0.209302	998
11	28	1.3	1063 - Deconvolved 4 iterations	17984.3	2626.7	-8395.21	-9072.67	0.232558	966
12	28	1.43	1063 - Deconvolved 4 iterations	17984.3	2626.7	-8395.21	-9072.67	0.255814	1174
13	28	1.56	1063 - Deconvolved 4 iterations	17984.3	2626.7	-8395.21	-9072.67	0.27907	1152
14	28	1.69	1063 - Deconvolved 4 iterations	17984.3	2626.7	-8395.21	-9072.67	0.302326	1228
15	28	1.82	1063 - Deconvolved 4 iterations	17984.3	2626.7	-8395.21	-9072.67	0.325581	1013
16	28	1.95	1063 - Deconvolved 4 iterations	17984.3	2626.7	-8395.21	-9072.67	0.348837	1246
17	28	2.08	1063 - Deconvolved 4 iterations	17984.3	2626.7	-8395.21	-9072.67	0.372093	999
18	28	2.21	1063 - Deconvolved 4 iterations	17984.3	2626.7	-8395.21	-9072.67	0.395349	754
19	28	2.34	1063 - Deconvolved 4 iterations	17984.3	2626.7	-8395.21	-9072.67	0.418605	795
20	28	2.47	1063 - Deconvolved 4 iterations	17984.3	2626.7	-8395.21	-9072.67	0.44186	987
21	28	2.6	1063 - Deconvolved 4 iterations	17984.3	2626.7	-8395.21	-9072.67	0.465116	743
22	28	2.73	1063 - Deconvolved 4 iterations	17984.3	2626.7	-8395.21	-9072.67	0.488372	335
23	28	2.86	1063 - Deconvolved 4 iterations	17984.3	2626.7	-8395.21	-9072.67	0.511628	335
24	28	2.99	1063 - Deconvolved 4 iterations	17984.3	2626.7	-8395.21	-9072.67	0.534884	561
25	28	3.12	1063 - Deconvolved 4 iterations	17984.3	2626.7	-8395.21	-9072.67	0.55814	659
26	28	3.25	1063 - Deconvolved 4 iterations	17984.3	2626.7	-8395.21	-9072.67	0.581395	790
27	28	3.38	1063 - Deconvolved 4 iterations	17984.3	2626.7	-8395.21	-9072.67	0.604651	509
28	28	3.51	1063 - Deconvolved 4 iterations	17984.3	2626.7	-8395.21	-9072.67	0.627907	709
29	28	3.64	1063 - Deconvolved 4 iterations	17984.3	2626.7	-8395.21	-9072.67	0.651163	549
30	28	3.77	1063 - Deconvolved 4 iterations	17984.3	2626.7	-8395.21	-9072.67	0.674419	272
31	28	3.9	1063 - Deconvolved 4 iterations	17984.3	2626.7	-8395.21	-9072.67	0.697674	272
32	28	4.03	1063 - Deconvolved 4 iterations	17984.3	2626.7	-8395.21	-9072.67	0.72093	476
33	28	4.16	1063 - Deconvolved 4 iterations	17984.3	2626.7	-8395.21	-9072.67	0.744186	525
34	28	4.29	1063 - Deconvolved 4 iterations	17984.3	2626.7	-8395.21	-9072.67	0.767442	793
35	28	4.42	1063 - Deconvolved 4 iterations	17984.3	2626.7	-8395.21	-9072.67	0.790698	626
36	28	4.55	1063 - Deconvolved 4 iterations	17984.3	2626.7	-8395.21	-9072.67	0.813953	955
37	28	4.68	1063 - Deconvolved 4 iterations	17984.3	2626.7	-8395.21	-9072.67	0.837209	1096
38	28	4.81	1063 - Deconvolved 4 iterations	17984.3	2626.7	-8395.21	-9072.67	0.860465	1725
39	28	4.94	1063 - Deconvolved 4 iterations	17984.3	2626.7	-8395.21	-9072.67	0.883721	1910
40	28	5.07	1063 - Deconvolved 4 iterations	17984.3	2626.7	-8395.21	-9072.67	0.906977	2764
41	28	5.2	1063 - Deconvolved 4 iterations	17984.3	2626.7	-8395.21	-9072.67	0.930233	2840
42	28	5.33	1063 - Deconvolved 4 iterations	17984.3	2626.7	-8395.21	-9072.67	0.953488	2207
43	28	5.46	1063 - Deconvolved 4 iterations	17984.3	2626.7	-8395.21	-9072.67	0.976744	1037
44	28	5.59	1063 - Deconvolved 4 iterations	17984.3	2626.7	-8395.21	-9072.67	1	355
1	29	0	1063 - Deconvolved 4 iterations	17984.3	2626.7	-8395.21	-9072.67	0	342
2	29	0.13	1063 - Deconvolved 4 iterations	17984.3	2626.7	-8395.21	-9072.67	0.0285714	1071
3	29	0.26	1063 - Deconvolved 4 iterations	17984.3	2626.7	-8395.21	-9072.67	0.0571429	1755
4	29	0.39	1063 - Deconvolved 4 iterations	17984.3	2626.7	-8395.21	-9072.67	0.0857143	2084
5	29	0.52	1063 - Deconvolved 4 iterations	17984.3	2626.7	-8395.21	-9072.67	0.114286	1483
6	29	0.65	1063 - Deconvolved 4 iterations	17984.3	2626.7	-8395.21	-9072.67	0.142857	1096
7	29	0.78	1063 - Deconvolved 4 iterations	17984.3	2626.7	-8395.21	-9072.67	0.171429	788
8	29	0.91	1063 - Deconvolved 4 iterations	17984.3	2626.7	-8395.21	-9072.67	0.2	673
9	29	1.04	1063 - Deconvolved 4 iterations	17984.3	2626.7	-8395.21	-9072.67	0.228571	608
10	29	1.17	1063 - Deconvolved 4 iterations	17984.3	2626.7	-8395.21	-9072.67	0.257143	742
11	29	1.3	1063 - Deconvolved 4 iterations	17984.3	2626.7	-8395.21	-9072.67	0.285714	1245
12	29	1.43	1063 - Deconvolved 4 iterations	17984.3	2626.7	-8395.21	-9072.67	0.314286	1395
13	29	1.56	1063 - Deconvolved 4 iterations	17984.3	2626.7	-8395.21	-9072.67	0.342857	1583
14	29	1.69	1063 - Deconvolved 4 iterations	17984.3	2626.7	-8395.21	-9072.67	0.371429	1469
15	29	1.82	1063 - Deconvolved 4 iterations	17984.3	2626.7	-8395.21	-9072.67	0.4	1611
16	29	1.95	1063 - Deconvolved 4 iterations	17984.3	2626.7	-8395.21	-9072.67	0.428571	1345
17	29	2.08	1063 - Deconvolved 4 iterations	17984.3	2626.7	-8395.21	-9072.67	0.457143	1345
18	29	2.21	1063 - Deconvolved 4 iterations	17984.3	2626.7	-8395.21	-9072.67	0.485714	1225
19	29	2.34	1063 - Deconvolved 4 iterations	17984.3	2626.7	-8395.21	-9072.67	0.514286	1244
20	29	2.47	1063 - Deconvolved 4 iterations	17984.3	2626.7	-8395.21	-9072.67	0.542857	1199
21	29	2.6	1063 - Deconvolved 4 iterations	17984.3	2626.7	-8395.21	-9072.67	0.571429	878
22	29	2.73	1063 - Deconvolved 4 iterations	17984.3	2626.7	-8395.21	-9072.67	0.6	878
23	29	2.86	1063 - Deconvolved 4 iterations	17984.3	2626.7	-8395.21	-9072.67	0.628571	591
24	29	2.99	1063 - Deconvolved 4 iterations	17984.3	2626.7	-8395.21	-9072.67	0.657143	751
25	29	3.12	1063 - Deconvolved 4 iterations	17984.3	2626.7	-8395.21	-9072.67	0.685714	976
26	29	3.25	1063 - Deconvolved 4 iterations	17984.3	2626.7	-8395.21	-9072.67	0.714286	1429
27	29	3.38	1063 - Deconvolved 4 iterations	17984.3	2626.7	-8395.21	-9072.67	0.742857	1408
28	29	3.51	1063 - Deconvolved 4 iterations	17984.3	2626.7	-8395.21	-9072.67	0.771429	2124
29	29	3.64	1063 - Deconvolved 4 iterations	17984.3	2626.7	-8395.21	-9072.67	0.8	2703
30	29	3.77	1063 - Deconvolved 4 iterations	17984.3	2626.7	-8395.21	-9072.67	0.828571	2796
31	29	3.9	1063 - Deconvolved 4 iterations	17984.3	2626.7	-8395.21	-9072.67	0.857143	1914
32	29	4.03	1063 - Deconvolved 4 iterations	17984.3	2626.7	-8395.21	-9072.67	0.885714	1806
33	29	4.16	1063 - Deconvolved 4 iterations	17984.3	2626.7	-8395.21	-9072.67	0.914286	1263
34	29	4.29	1063 - Deconvolved 4 iterations	17984.3	2626.7	-8395.21	-9072.67	0.942857	997
35	29	4.42	1063 - Deconvolved 4 iterations	17984.3	2626.7	-8395.21	-9072.67	0.971429	954
36	29	4.55	1063 - Deconvolved 4 iterations	17984.3	2626.7	-8395.21	-9072.67	1	862
1	30	0	1063 - Deconvolved 4 iterations	17984.3	2626.7	-8395.21	-9072.67	0	338
2	30	0.13	1063 - Deconvolved 4 iterations	17984.3	2626.7	-8395.21	-9072.67	0.0357143	345
3	30	0.26	1063 - Deconvolved 4 iterations	17984.3	2626.7	-8395.21	-9072.67	0.0714286	485
4	30	0.39	1063 - Deconvolved 4 iterations	17984.3	2626.7	-8395.21	-9072.67	0.107143	546
5	30	0.52	1063 - Deconvolved 4 iterations	17984.3	2626.7	-8395.21	-9072.67	0.142857	744
6	30	0.65	1063 - Deconvolved 4 iterations	17984.3	2626.7	-8395.21	-9072.67	0.178571	1309
7	30	0.78	1063 - Deconvolved 4 iterations	17984.3	2626.7	-8395.21	-9072.67	0.214286	1655
8	30	0.91	1063 - Deconvolved 4 iterations	17984.3	2626.7	-8395.21	-9072.67	0.25	1448
9	30	1.04	1063 - Deconvolved 4 iterations	17984.3	2626.7	-8395.21	-9072.67	0.285714	1051
10	30	1.17	1063 - Deconvolved 4 iterations	17984.3	2626.7	-8395.21	-9072.67	0.321429	780
11	30	1.3	1063 - Deconvolved 4 iterations	17984.3	2626.7	-8395.21	-9072.67	0.357143	592
12	30	1.43	1063 - Deconvolved 4 iterations	17984.3	2626.7	-8395.21	-9072.67	0.392857	501
13	30	1.56	1063 - Deconvolved 4 iterations	17984.3	2626.7	-8395.21	-9072.67	0.428571	633
14	30	1.69	1063 - Deconvolved 4 iterations	17984.3	2626.7	-8395.21	-9072.67	0.464286	782
15	30	1.82	1063 - Deconvolved 4 iterations	17984.3	2626.7	-8395.21	-9072.67	0.5	800
16	30	1.95	1063 - Deconvolved 4 iterations	17984.3	2626.7	-8395.21	-9072.67	0.535714	885
17	30	2.08	1063 - Deconvolved 4 iterations	17984.3	2626.7	-8395.21	-9072.67	0.571429	1022
18	30	2.21	1063 - Deconvolved 4 iterations	17984.3	2626.7	-8395.21	-9072.67	0.607143	1056
19	30	2.34	1063 - Deconvolved 4 iterations	17984.3	2626.7	-8395.21	-9072.67	0.642857	1051
20	30	2.47	1063 - Deconvolved 4 iterations	17984.3	2626.7	-8395.21	-9072.67	0.678571	1034
21	30	2.6	1063 - Deconvolved 4 iterations	17984.3	2626.7	-8395.21	-9072.67	0.714286	832
22	30	2.73	1063 - Deconvolved 4 iterations	17984.3	2626.7	-8395.21	-9072.67	0.75	843
23	30	2.86	1063 - Deconvolved 4 iterations	17984.3	2626.7	-8395.21	-9072.67	0.785714	1144
24	30	2.99	1063 - Deconvolved 4 iterations	17984.3	2626.7	-8395.21	-9072.67	0.821429	1593
25	30	3.12	1063 - Deconvolved 4 iterations	17984.3	2626.7	-8395.21	-9072.67	0.857143	1970
26	30	3.25	1063 - Deconvolved 4 iterations	17984.3	2626.7	-8395.21	-9072.67	0.892857	2050
27	30	3.38	1063 - Deconvolved 4 iterations	17984.3	2626.7	-8395.21	-9072.67	0.928571	1587
28	30	3.51	1063 - Deconvolved 4 iterations	17984.3	2626.7	-8395.21	-9072.67	0.964286	929
29	30	3.64	1063 - Deconvolved 4 iterations	17984.3	2626.7	-8395.21	-9072.67	1	505
1	31	0	1063 - Deconvolved 4 iterations	17984.3	2626.7	-8395.21	-9072.67	0	119
2	31	0.13	1063 - Deconvolved 4 iterations	17984.3	2626.7	-8395.21	-9072.67	0.0357143	1425
3	31	0.26	1063 - Deconvolved 4 iterations	17984.3	2626.7	-8395.21	-9072.67	0.0714286	2320
4	31	0.39	1063 - Deconvolved 4 iterations	17984.3	2626.7	-8395.21	-9072.67	0.107143	2617
5	31	0.52	1063 - Deconvolved 4 iterations	17984.3	2626.7	-8395.21	-9072.67	0.142857	2922
6	31	0.65	1063 - Deconvolved 4 iterations	17984.3	2626.7	-8395.21	-9072.67	0.178571	3123
7	31	0.78	1063 - Deconvolved 4 iterations	17984.3	2626.7	-8395.21	-9072.67	0.214286	2078
8	31	0.91	1063 - Deconvolved 4 iterations	17984.3	2626.7	-8395.21	-9072.67	0.25	2110
9	31	1.04	1063 - Deconvolved 4 iterations	17984.3	2626.7	-8395.21	-9072.67	0.285714	1764
10	31	1.17	1063 - Deconvolved 4 iterations	17984.3	2626.7	-8395.21	-9072.67	0.321429	2005
11	31	1.3	1063 - Deconvolved 4 iterations	17984.3	2626.7	-8395.21	-9072.67	0.357143	1580
12	31	1.43	1063 - Deconvolved 4 iterations	17984.3	2626.7	-8395.21	-9072.67	0.392857	1684
13	31	1.56	1063 - Deconvolved 4 iterations	17984.3	2626.7	-8395.21	-9072.67	0.428571	1536
14	31	1.69	1063 - Deconvolved 4 iterations	17984.3	2626.7	-8395.21	-9072.67	0.464286	1461
15	31	1.82	1063 - Deconvolved 4 iterations	17984.3	2626.7	-8395.21	-9072.67	0.5	1448
16	31	1.95	1063 - Deconvolved 4 iterations	17984.3	2626.7	-8395.21	-9072.67	0.535714	1522
17	31	2.08	1063 - Deconvolved 4 iterations	17984.3	2626.7	-8395.21	-9072.67	0.571429	1574
18	31	2.21	1063 - Deconvolved 4 iterations	17984.3	2626.7	-8395.21	-9072.67	0.607143	1386
19	31	2.34	1063 - Deconvolved 4 iterations	17984.3	2626.7	-8395.21	-9072.67	0.642857	1202
20	31	2.47	1063 - Deconvolved 4 iterations	17984.3	2626.7	-8395.21	-9072.67	0.678571	1228
21	31	2.6	1063 - Deconvolved 4 iterations	17984.3	2626.7	-8395.21	-9072.67	0.714286	1528
22	31	2.73	1063 - Deconvolved 4 iterations	17984.3	2626.7	-8395.21	-9072.67	0.75	1668
23	31	2.86	1063 - Deconvolved 4 iterations	17984.3	2626.7	-8395.21	-9072.67	0.785714	2164
24	31	2.99	1063 - Deconvolved 4 iterations	17984.3	2626.7	-8395.21	-9072.67	0.821429	2085
25	31	3.12	1063 - Deconvolved 4 iterations	17984.3	2626.7	-8395.21	-9072.67	0.857143	2116
26	31	3.25	1063 - Deconvolved 4 iterations	17984.3	2626.7	-8395.21	-9072.67	0.892857	1508
27	31	3.38	1063 - Deconvolved 4 iterations	17984.3	2626.7	-8395.21	-9072.67	0.928571	949
28	31	3.51	1063 - Deconvolved 4 iterations	17984.3	2626.7	-8395.21	-9072.67	0.964286	589
29	31	3.64	1063 - Deconvolved 4 iterations	17984.3	2626.7	-8395.21	-9072.67	1	111
1	32	0	1063 - Deconvolved 4 iterations	17984.3	2626.7	-8395.21	-9072.67	0	148
2	32	0.13	1063 - Deconvolved 4 iterations	17984.3	2626.7	-8395.21	-9072.67	0.0666667	1440
3	32	0.26	1063 - Deconvolved 4 iterations	17984.3	2626.7	-8395.21	-9072.67	0.133333	1680
4	32	0.39	1063 - Deconvolved 4 iterations	17984.3	2626.7	-8395.21	-9072.67	0.2	2328
5	32	0.52	1063 - Deconvolved 4 iterations	17984.3	2626.7	-8395.21	-9072.67	0.266667	1837
6	32	0.65	1063 - Deconvolved 4 iterations	17984.3	2626.7	-8395.21	-9072.67	0.333333	1445
7	32	0.78	1063 - Deconvolved 4 iterations	17984.3	2626.7	-8395.21	-9072.67	0.4	1306
8	32	0.91	1063 - Deconvolved 4 iterations	17984.3	2626.7	-8395.21	-9072.67	0.466667	1016
9	32	1.04	1063 - Deconvolved 4 iterations	17984.3	2626.7	-8395.21	-9072.67	0.533333	1025
10	32	1.17	1063 - Deconvolved 4 iterations	17984.3	2626.7	-8395.21	-9072.67	0.6	974
11	32	1.3	1063 - Deconvolved 4 iterations	17984.3	2626.7	-8395.21	-9072.67	0.666667	985
12	32	1.43	1063 - Deconvolved 4 iterations	17984.3	2626.7	-8395.21	-9072.67	0.733333	1111
13	32	1.56	1063 - Deconvolved 4 iterations	17984.3	2626.7	-8395.21	-9072.67	0.8	1471
14	32	1.69	1063 - Deconvolved 4 iterations	17984.3	2626.7	-8395.21	-9072.67	0.866667	1865
15	32	1.82	1063 - Deconvolved 4 iterations	17984.3	2626.7	-8395.21	-9072.67	0.933333	1381
16	32	1.95	1063 - Deconvolved 4 iterations	17984.3	2626.7	-8395.21	-9072.67	1	57
1	33	0	1063 - Deconvolved 4 iterations	17984.3	2626.7	-8395.21	-9072.67	0	40
2	33	0.13	1063 - Deconvolved 4 iterations	17984.3	2626.7	-8395.21	-9072.67	0.05	813
3	33	0.26	1063 - Deconvolved 4 iterations	17984.3	2626.7	-8395.21	-9072.67	0.1	1513
4	33	0.39	1063 - Deconvolved 4 iterations	17984.3	2626.7	-8395.21	-9072.67	0.15	2046
5	33	0.52	1063 - Deconvolved 4 iterations	17984.3	2626.7	-8395.21	-9072.67	0.2	2018
6	33	0.65	1063 - Deconvolved 4 iterations	17984.3	2626.7	-8395.21	-9072.67	0.25	1657
7	33	0.78	1063 - Deconvolved 4 iterations	17984.3	2626.7	-8395.21	-9072.67	0.3	1489
8	33	0.91	1063 - Deconvolved 4 iterations	17984.3	2626.7	-8395.21	-9072.67	0.35	1283
9	33	1.04	1063 - Deconvolved 4 iterations	17984.3	2626.7	-8395.21	-9072.67	0.4	1012
10	33	1.17	1063 - Deconvolved 4 iterations	17984.3	2626.7	-8395.21	-9072.67	0.45	919
11	33	1.3	1063 - Deconvolved 4 iterations	17984.3	2626.7	-8395.21	-9072.67	0.5	762
12	33	1.43	1063 - Deconvolved 4 iterations	17984.3	2626.7	-8395.21	-9072.67	0.55	762
13	33	1.56	1063 - Deconvolved 4 iterations	17984.3	2626.7	-8395.21	-9072.67	0.6	894
14	33	1.69	1063 - Deconvolved 4 iterations	17984.3	2626.7	-8395.21	-9072.67	0.65	968
15	33	1.82	1063 - Deconvolved 4 iterations	17984.3	2626.7	-8395.21	-9072.67	0.7	1281
16	33	1.95	1063 - Deconvolved 4 iterations	17984.3	2626.7	-8395.21	-9072.67	0.75	1794
17	33	2.08	1063 - Deconvolved 4 iterations	17984.3	2626.7	-8395.21	-9072.67	0.8	1920
18	33	2.21	1063 - Deconvolved 4 iterations	17984.3	2626.7	-8395.21	-9072.67	0.85	2521
19	33	2.34	1063 - Deconvolved 4 iterations	17984.3	2626.7	-8395.21	-9072.67	0.9	2409
20	33	2.47	1063 - Deconvolved 4 iterations	17984.3	2626.7	-8395.21	-9072.67	0.95	1957
21	33	2.6	1063 - Deconvolved 4 iterations	17984.3	2626.7	-8395.21	-9072.67	1	129
1	34	0	1063 - Deconvolved 4 iterations	17984.3	2626.7	-8395.21	-9072.67	0	180
2	34	0.13	1063 - Deconvolved 4 iterations	17984.3	2626.7	-8395.21	-9072.67	0.0416667	435
3	34	0.26	1063 - Deconvolved 4 iterations	17984.3	2626.7	-8395.21	-9072.67	0.0833333	1630
4	34	0.39	1063 - Deconvolved 4 iterations	17984.3	2626.7	-8395.21	-9072.67	0.125	2104
5	34	0.52	1063 - Deconvolved 4 iterations	17984.3	2626.7	-8395.21	-9072.67	0.166667	1712
6	34	0.65	1063 - Deconvolved 4 iterations	17984.3	2626.7	-8395.21	-9072.67	0.208333	1712
7	34	0.78	1063 - Deconvolved 4 iterations	17984.3	2626.7	-8395.21	-9072.67	0.25	1271
8	34	0.91	1063 - Deconvolved 4 iterations	17984.3	2626.7	-8395.21	-9072.67	0.291667	1046
9	34	1.04	1063 - Deconvolved 4 iterations	17984.3	2626.7	-8395.21	-9072.67	0.333333	858
10	34	1.17	1063 - Deconvolved 4 iterations	17984.3	2626.7	-8395.21	-9072.67	0.375	759
11	34	1.3	1063 - Deconvolved 4 iterations	17984.3	2626.7	-8395.21	-9072.67	0.416667	721
12	34	1.43	1063 - Deconvolved 4 iterations	17984.3	2626.7	-8395.21	-9072.67	0.458333	702
13	34	1.56	1063 - Deconvolved 4 iterations	17984.3	2626.7	-8395.21	-9072.67	0.5	628
14	34	1.69	1063 - Deconvolved 4 iterations	17984.3	2626.7	-8395.21	-9072.67	0.541667	628
15	34	1.82	1063 - Deconvolved 4 iterations	17984.3	2626.7	-8395.21	-9072.67	0.583333	625
16	34	1.95	1063 - Deconvolved 4 iterations	17984.3	2626.7	-8395.21	-9072.67	0.625	784
17	34	2.08	1063 - Deconvolved 4 iterations	17984.3	2626.7	-8395.21	-9072.67	0.666667	582
18	34	2.21	1063 - Deconvolved 4 iterations	17984.3	2626.7	-8395.21	-9072.67	0.708333	743
19	34	2.34	1063 - Deconvolved 4 iterations	17984.3	2626.7	-8395.21	-9072.67	0.75	937
20	34	2.47	1063 - Deconvolved 4 iterations	17984.3	2626.7	-8395.21	-9072.67	0.791667	1334
21	34	2.6	1063 - Deconvolved 4 iterations	17984.3	2626.7	-8395.21	-9072.67	0.833333	1658
22	34	2.73	1063 - Deconvolved 4 iterations	17984.3	2626.7	-8395.21	-9072.67	0.875	1691
23	34	2.86	1063 - Deconvolved 4 iterations	17984.3	2626.7	-8395.21	-9072.67	0.916667	1428
24	34	2.99	1063 - Deconvolved 4 iterations	17984.3	2626.7	-8395.21	-9072.67	0.958333	1106
25	34	3.12	1063 - Deconvolved 4 iterations	17984.3	2626.7	-8395.21	-9072.67	1	80
1	35	0	1063 - Deconvolved 4 iterations	17984.3	2626.7	-8395.21	-9072.67	0	0
2	35	0.13	1063 - Deconvolved 4 iterations	17984.3	2626.7	-8395.21	-9072.67	0.0285714	573
3	35	0.26	1063 - Deconvolved 4 iterations	17984.3	2626.7	-8395.21	-9072.67	0.0571429	1407
4	35	0.39	1063 - Deconvolved 4 iterations	17984.3	2626.7	-8395.21	-9072.67	0.0857143	1976
5	35	0.52	1063 - Deconvolved 4 iterations	17984.3	2626.7	-8395.21	-9072.67	0.114286	2343
6	35	0.65	1063 - Deconvolved 4 iterations	17984.3	2626.7	-8395.21	-9072.67	0.142857	1805
7	35	0.78	1063 - Deconvolved 4 iterations	17984.3	2626.7	-8395.21	-9072.67	0.171429	1411
8	35	0.91	1063 - Deconvolved 4 iterations	17984.3	2626.7	-8395.21	-9072.67	0.2	1195
9	35	1.04	1063 - Deconvolved 4 iterations	17984.3	2626.7	-8395.21	-9072.67	0.228571	1084
10	35	1.17	1063 - Deconvolved 4 iterations	17984.3	2626.7	-8395.21	-9072.67	0.257143	1084
11	35	1.3	1063 - Deconvolved 4 iterations	17984.3	2626.7	-8395.21	-9072.67	0.285714	1108
12	35	1.43	1063 - Deconvolved 4 iterations	17984.3	2626.7	-8395.21	-9072.67	0.314286	1168
13	35	1.56	1063 - Deconvolved 4 iterations	17984.3	2626.7	-8395.21	-9072.67	0.342857	1013
14	35	1.69	1063 - Deconvolved 4 iterations	17984.3	2626.7	-8395.21	-9072.67	0.371429	983
15	35	1.82	1063 - Deconvolved 4 iterations	17984.3	2626.7	-8395.21	-9072.67	0.4	1075
16	35	1.95	1063 - Deconvolved 4 iterations	17984.3	2626.7	-8395.21	-9072.67	0.428571	1266
17	35	2.08	1063 - Deconvolved 4 iterations	17984.3	2626.7	-8395.21	-9072.67	0.457143	1011
18	35	2.21	1063 - Deconvolved 4 iterations	17984.3	2626.7	-8395.21	-9072.67	0.485714	976
19	35	2.34	1063 - Deconvolved 4 iterations	17984.3	2626.7	-8395.21	-9072.67	0.514286	976
20	35	2.47	1063 - Deconvolved 4 iterations	17984.3	2626.7	-8395.21	-9072.67	0.542857	1162
21	35	2.6	1063 - Deconvolved 4 iterations	17984.3	2626.7	-8395.21	-9072.67	0.571429	1220
22	35	2.73	1063 - Deconvolved 4 iterations	17984.3	2626.7	-8395.21	-9072.67	0.6	1150
23	35	2.86	1063 - Deconvolved 4 iterations	17984.3	2626.7	-8395.21	-9072.67	0.628571	1240
24	35	2.99	1063 - Deconvolved 4 iterations	17984.3	2626.7	-8395.21	-9072.67	0.657143	1319
25	35	3.12	1063 - Deconvolved 4 iterations	17984.3	2626.7	-8395.21	-9072.67	0.685714	1268
26	35	3.25	1063 - Deconvolved 4 iterations	17984.3	2626.7	-8395.21	-9072.67	0.714286	1284
27	35	3.38	1063 - Deconvolved 4 iterations	17984.3	2626.7	-8395.21	-9072.67	0.742857	1455
28	35	3.51	1063 - Deconvolved 4 iterations	17984.3	2626.7	-8395.21	-9072.67	0.771429	1360
29	35	3.64	1063 - Deconvolved 4 iterations	17984.3	2626.7	-8395.21	-9072.67	0.8	1453
30	35	3.77	1063 - Deconvolved 4 iterations	17984.3	2626.7	-8395.21	-9072.67	0.828571	1571
31	35	3.9	1063 - Deconvolved 4 iterations	17984.3	2626.7	-8395.21	-9072.67	0.857143	2164
32	35	4.03	1063 - Deconvolved 4 iterations	17984.3	2626.7	-8395.21	-9072.67	0.885714	1899
33	35	4.16	1063 - Deconvolved 4 iterations	17984.3	2626.7	-8395.21	-9072.67	0.914286	1402
34	35	4.29	1063 - Deconvolved 4 iterations	17984.3	2626.7	-8395.21	-9072.67	0.942857	1000
35	35	4.42	1063 - Deconvolved 4 iterations	17984.3	2626.7	-8395.21	-9072.67	0.971429	274
36	35	4.55	1063 - Deconvolved 4 iterations	17984.3	2626.7	-8395.21	-9072.67	1	28
1	36	0	1063 - Deconvolved 4 iterations	17984.3	2626.7	-8395.21	-9072.67	0	0
2	36	0.13	1063 - Deconvolved 4 iterations	17984.3	2626.7	-8395.21	-9072.67	0.030303	222
3	36	0.26	1063 - Deconvolved 4 iterations	17984.3	2626.7	-8395.21	-9072.67	0.0606061	1034
4	36	0.39	1063 - Deconvolved 4 iterations	17984.3	2626.7	-8395.21	-9072.67	0.0909091	1556
5	36	0.52	1063 - Deconvolved 4 iterations	17984.3	2626.7	-8395.21	-9072.67	0.121212	2632
6	36	0.65	1063 - Deconvolved 4 iterations	17984.3	2626.7	-8395.21	-9072.67	0.151515	3545
7	36	0.78	1063 - Deconvolved 4 iterations	17984.3	2626.7	-8395.21	-9072.67	0.181818	3229
8	36	0.91	1063 - Deconvolved 4 iterations	17984.3	2626.7	-8395.21	-9072.67	0.212121	3226
9	36	1.04	1063 - Deconvolved 4 iterations	17984.3	2626.7	-8395.21	-9072.67	0.242424	2087
10	36	1.17	1063 - Deconvolved 4 iterations	17984.3	2626.7	-8395.21	-9072.67	0.272727	1396
11	36	1.3	1063 - Deconvolved 4 iterations	17984.3	2626.7	-8395.21	-9072.67	0.30303	1307
12	36	1.43	1063 - Deconvolved 4 iterations	17984.3	2626.7	-8395.21	-9072.67	0.333333	1207
13	36	1.56	1063 - Deconvolved 4 iterations	17984.3	2626.7	-8395.21	-9072.67	0.363636	1211
14	36	1.69	1063 - Deconvolved 4 iterations	17984.3	2626.7	-8395.21	-9072.67	0.393939	1387
15	36	1.82	1063 - Deconvolved 4 iterations	17984.3	2626.7	-8395.21	-9072.67	0.424242	1572
16	36	1.95	1063 - Deconvolved 4 iterations	17984.3	2626.7	-8395.21	-9072.67	0.454545	1609
17	36	2.08	1063 - Deconvolved 4 iterations	17984.3	2626.7	-8395.21	-9072.67	0.484848	1426
18	36	2.21	1063 - Deconvolved 4 iterations	17984.3	2626.7	-8395.21	-9072.67	0.515152	1229
19	36	2.34	1063 - Deconvolved 4 iterations	17984.3	2626.7	-8395.21	-9072.67	0.545455	1183
20	36	2.47	1063 - Deconvolved 4 iterations	17984.3	2626.7	-8395.21	-9072.67	0.575758	793
21	36	2.6	1063 - Deconvolved 4 iterations	17984.3	2626.7	-8395.21	-9072.67	0.606061	687
22	36	2.73	1063 - Deconvolved 4 iterations	17984.3	2626.7	-8395.21	-9072.67	0.636364	834
23	36	2.86	1063 - Deconvolved 4 iterations	17984.3	2626.7	-8395.21	-9072.67	0.666667	1199
24	36	2.99	1063 - Deconvolved 4 iterations	17984.3	2626.7	-8395.21	-9072.67	0.69697	1229
25	36	3.12	1063 - Deconvolved 4 iterations	17984.3	2626.7	-8395.21	-9072.67	0.727273	1272
26	36	3.25	1063 - Deconvolved 4 iterations	17984.3	2626.7	-8395.21	-9072.67	0.757576	1158
27	36	3.38	1063 - Deconvolved 4 iterations	17984.3	2626.7	-8395.21	-9072.67	0.787879	1176
28	36	3.51	1063 - Deconvolved 4 iterations	17984.3	2626.7	-8395.21	-9072.67	0.818182	1293
29	36	3.64	1063 - Deconvolved 4 iterations	17984.3	2626.7	-8395.21	-9072.67	0.848485	1731
30	36	3.77	1063 - Deconvolved 4 iterations	17984.3	2626.7	-8395.21	-9072.67	0.878788	1663
31	36	3.9	1063 - Deconvolved 4 iterations	17984.3	2626.7	-8395.21	-9072.67	0.909091	1651
32	36	4.03	1063 - Deconvolved 4 iterations	17984.3	2626.7	-8395.21	-9072.67	0.939394	1227
33	36	4.16	1063 - Deconvolved 4 iterations	17984.3	2626.7	-8395.21	-9072.67	0.969697	58
34	36	4.29	1063 - Deconvolved 4 iterations	17984.3	2626.7	-8395.21	-9072.67	1	0
1	37	0	1063 - Deconvolved 4 iterations	22552.8	2626.7	-8764.75	-9011.6	0	69
2	37	0.13	1063 - Deconvolved 4 iterations	22552.8	2626.7	-8764.75	-9011.6	0.025	1976
3	37	0.26	1063 - Deconvolved 4 iterations	22552.8	2626.7	-8764.75	-9011.6	0.05	4185
4	37	0.39	1063 - Deconvolved 4 iterations	22552.8	2626.7	-8764.75	-9011.6	0.075	4598
5	37	0.52	1063 - Deconvolved 4 iterations	22552.8	2626.7	-8764.75	-9011.6	0.1	5712
6	37	0.65	1063 - Deconvolved 4 iterations	22552.8	2626.7	-8764.75	-9011.6	0.125	5602
7	37	0.78	1063 - Deconvolved 4 iterations	22552.8	2626.7	-8764.75	-9011.6	0.15	3293
8	37	0.91	1063 - Deconvolved 4 iterations	22552.8	2626.7	-8764.75	-9011.6	0.175	3293
9	37	1.04	1063 - Deconvolved 4 iterations	22552.8	2626.7	-8764.75	-9011.6	0.2	2104
10	37	1.17	1063 - Deconvolved 4 iterations	22552.8	2626.7	-8764.75	-9011.6	0.225	2372
11	37	1.3	1063 - Deconvolved 4 iterations	22552.8	2626.7	-8764.75	-9011.6	0.25	2292
12	37	1.43	1063 - Deconvolved 4 iterations	22552.8	2626.7	-8764.75	-9011.6	0.275	1872
13	37	1.56	1063 - Deconvolved 4 iterations	22552.8	2626.7	-8764.75	-9011.6	0.3	2245
14	37	1.69	1063 - Deconvolved 4 iterations	22552.8	2626.7	-8764.75	-9011.6	0.325	2123
15	37	1.82	1063 - Deconvolved 4 iterations	22552.8	2626.7	-8764.75	-9011.6	0.35	2243
16	37	1.95	1063 - Deconvolved 4 iterations	22552.8	2626.7	-8764.75	-9011.6	0.375	2389
17	37	2.08	1063 - Deconvolved 4 iterations	22552.8	2626.7	-8764.75	-9011.6	0.4	3256
18	37	2.21	1063 - Deconvolved 4 iterations	22552.8	2626.7	-8764.75	-9011.6	0.425	4156
19	37	2.34	1063 - Deconvolved 4 iterations	22552.8	2626.7	-8764.75	-9011.6	0.45	3978
20	37	2.47	1063 - Deconvolved 4 iterations	22552.8	2626.7	-8764.75	-9011.6	0.475	3468
21	37	2.6	1063 - Deconvolved 4 iterations	22552.8	2626.7	-8764.75	-9011.6	0.5	2739
22	37	2.73	1063 - Deconvolved 4 iterations	22552.8	2626.7	-8764.75	-9011.6	0.525	2739
23	37	2.86	1063 - Deconvolved 4 iterations	22552.8	2626.7	-8764.75	-9011.6	0.55	3170
24	37	2.99	1063 - Deconvolved 4 iterations	22552.8	2626.7	-8764.75	-9011.6	0.575	3016
25	37	3.12	1063 - Deconvolved 4 iterations	22552.8	2626.7	-8764.75	-9011.6	0.6	2209
26	37	3.25	1063 - Deconvolved 4 iterations	22552.8	2626.7	-8764.75	-9011.6	0.625	2245
27	37	3.38	1063 - Deconvolved 4 iterations	22552.8	2626.7	-8764.75	-9011.6	0.65	2304
28	37	3.51	1063 - Deconvolved 4 iterations	22552.8	2626.7	-8764.75	-9011.6	0.675	2433
29	37	3.64	1063 - Deconvolved 4 iterations	22552.8	2626.7	-8764.75	-9011.6	0.7	3039
30	37	3.77	1063 - Deconvolved 4 iterations	22552.8	2626.7	-8764.75	-9011.6	0.725	2644
31	37	3.9	1063 - Deconvolved 4 iterations	22552.8	2626.7	-8764.75	-9011.6	0.75	2382
32	37	4.03	1063 - Deconvolved 4 iterations	22552.8	2626.7	-8764.75	-9011.6	0.775	2233
33	37	4.16	1063 - Deconvolved 4 iterations	22552.8	2626.7	-8764.75	-9011.6	0.8	2486
34	37	4.29	1063 - Deconvolved 4 iterations	22552.8	2626.7	-8764.75	-9011.6	0.825	2229
35	37	4.42	1063 - Deconvolved 4 iterations	22552.8	2626.7	-8764.75	-9011.6	0.85	3746
36	37	4.55	1063 - Deconvolved 4 iterations	22552.8	2626.7	-8764.75	-9011.6	0.875	3746
37	37	4.68	1063 - Deconvolved 4 iterations	22552.8	2626.7	-8764.75	-9011.6	0.9	3954
38	37	4.81	1063 - Deconvolved 4 iterations	22552.8	2626.7	-8764.75	-9011.6	0.925	3091
39	37	4.94	1063 - Deconvolved 4 iterations	22552.8	2626.7	-8764.75	-9011.6	0.95	1810
40	37	5.07	1063 - Deconvolved 4 iterations	22552.8	2626.7	-8764.75	-9011.6	0.975	1760
41	37	5.2	1063 - Deconvolved 4 iterations	22552.8	2626.7	-8764.75	-9011.6	1	112
1	38	0	1063 - Deconvolved 4 iterations	22552.8	2626.7	-8764.75	-9011.6	0	91
2	38	0.13	1063 - Deconvolved 4 iterations	22552.8	2626.7	-8764.75	-9011.6	0.047619	2119
3	38	0.26	1063 - Deconvolved 4 iterations	22552.8	2626.7	-8764.75	-9011.6	0.0952381	5194
4	38	0.39	1063 - Deconvolved 4 iterations	22552.8	2626.7	-8764.75	-9011.6	0.142857	7163
5	38	0.52	1063 - Deconvolved 4 iterations	22552.8	2626.7	-8764.75	-9011.6	0.190476	7390
6	38	0.65	1063 - Deconvolved 4 iterations	22552.8	2626.7	-8764.75	-9011.6	0.238095	5090
7	38	0.78	1063 - Deconvolved 4 iterations	22552.8	2626.7	-8764.75	-9011.6	0.285714	4250
8	38	0.91	1063 - Deconvolved 4 iterations	22552.8	2626.7	-8764.75	-9011.6	0.333333	2462
9	38	1.04	1063 - Deconvolved 4 iterations	22552.8	2626.7	-8764.75	-9011.6	0.380952	2179
10	38	1.17	1063 - Deconvolved 4 iterations	22552.8	2626.7	-8764.75	-9011.6	0.428571	2008
11	38	1.3	1063 - Deconvolved 4 iterations	22552.8	2626.7	-8764.75	-9011.6	0.47619	2215
12	38	1.43	1063 - Deconvolved 4 iterations	22552.8	2626.7	-8764.75	-9011.6	0.52381	2215
13	38	1.56	1063 - Deconvolved 4 iterations	22552.8	2626.7	-8764.75	-9011.6	0.571429	2024
14	38	1.69	1063 - Deconvolved 4 iterations	22552.8	2626.7	-8764.75	-9011.6	0.619048	2160
15	38	1.82	1063 - Deconvolved 4 iterations	22552.8	2626.7	-8764.75	-9011.6	0.666667	1899
16	38	1.95	1063 - Deconvolved 4 iterations	22552.8	2626.7	-8764.75	-9011.6	0.714286	2407
17	38	2.08	1063 - Deconvolved 4 iterations	22552.8	2626.7	-8764.75	-9011.6	0.761905	2743
18	38	2.21	1063 - Deconvolved 4 iterations	22552.8	2626.7	-8764.75	-9011.6	0.809524	2426
19	38	2.34	1063 - Deconvolved 4 iterations	22552.8	2626.7	-8764.75	-9011.6	0.857143	2566
20	38	2.47	1063 - Deconvolved 4 iterations	22552.8	2626.7	-8764.75	-9011.6	0.904762	2027
21	38	2.6	1063 - Deconvolved 4 iterations	22552.8	2626.7	-8764.75	-9011.6	0.952381	1757
22	38	2.73	1063 - Deconvolved 4 iterations	22552.8	2626.7	-8764.75	-9011.6	1	124
1	39	0	1063 - Deconvolved 4 iterations	22552.8	2626.7	-8764.75	-9011.6	0	184
2	39	0.13	1063 - Deconvolved 4 iterations	22552.8	2626.7	-8764.75	-9011.6	0.0434783	3766
3	39	0.26	1063 - Deconvolved 4 iterations	22552.8	2626.7	-8764.75	-9011.6	0.0869565	6902
4	39	0.39	1063 - Deconvolved 4 iterations	22552.8	2626.7	-8764.75	-9011.6	0.130435	6049
5	39	0.52	1063 - Deconvolved 4 iterations	22552.8	2626.7	-8764.75	-9011.6	0.173913	4161
6	39	0.65	1063 - Deconvolved 4 iterations	22552.8	2626.7	-8764.75	-9011.6	0.217391	4161
7	39	0.78	1063 - Deconvolved 4 iterations	22552.8	2626.7	-8764.75	-9011.6	0.26087	2857
8	39	0.91	1063 - Deconvolved 4 iterations	22552.8	2626.7	-8764.75	-9011.6	0.304348	2901
9	39	1.04	1063 - Deconvolved 4 iterations	22552.8	2626.7	-8764.75	-9011.6	0.347826	2809
10	39	1.17	1063 - Deconvolved 4 iterations	22552.8	2626.7	-8764.75	-9011.6	0.391304	1913
11	39	1.3	1063 - Deconvolved 4 iterations	22552.8	2626.7	-8764.75	-9011.6	0.434783	2465
12	39	1.43	1063 - Deconvolved 4 iterations	22552.8	2626.7	-8764.75	-9011.6	0.478261	2463
13	39	1.56	1063 - Deconvolved 4 iterations	22552.8	2626.7	-8764.75	-9011.6	0.521739	2494
14	39	1.69	1063 - Deconvolved 4 iterations	22552.8	2626.7	-8764.75	-9011.6	0.565217	1844
15	39	1.82	1063 - Deconvolved 4 iterations	22552.8	2626.7	-8764.75	-9011.6	0.608696	1557
16	39	1.95	1063 - Deconvolved 4 iterations	22552.8	2626.7	-8764.75	-9011.6	0.652174	1534
17	39	2.08	1063 - Deconvolved 4 iterations	22552.8	2626.7	-8764.75	-9011.6	0.695652	2038
18	39	2.21	1063 - Deconvolved 4 iterations	22552.8	2626.7	-8764.75	-9011.6	0.73913	3447
19	39	2.34	1063 - Deconvolved 4 iterations	22552.8	2626.7	-8764.75	-9011.6	0.782609	3859
20	39	2.47	1063 - Deconvolved 4 iterations	22552.8	2626.7	-8764.75	-9011.6	0.826087	3980
21	39	2.6	1063 - Deconvolved 4 iterations	22552.8	2626.7	-8764.75	-9011.6	0.869565	3980
22	39	2.73	1063 - Deconvolved 4 iterations	22552.8	2626.7	-8764.75	-9011.6	0.913043	2337
23	39	2.86	1063 - Deconvolved 4 iterations	22552.8	2626.7	-8764.75	-9011.6	0.956522	1207
24	39	2.99	1063 - Deconvolved 4 iterations	22552.8	2626.7	-8764.75	-9011.6	1	264
1	40	0	1063 - Deconvolved 4 iterations	22552.8	2626.7	-8764.75	-9011.6	0	123
2	40	0.13	1063 - Deconvolved 4 iterations	22552.8	2626.7	-8764.75	-9011.6	0.0434783	2105
3	40	0.26	1063 - Deconvolved 4 iterations	22552.8	2626.7	-8764.75	-9011.6	0.0869565	3281
4	40	0.39	1063 - Deconvolved 4 iterations	22552.8	2626.7	-8764.75	-9011.6	0.130435	3686
5	40	0.52	1063 - Deconvolved 4 iterations	22552.8	2626.7	-8764.75	-9011.6	0.173913	3965
6	40	0.65	1063 - Deconvolved 4 iterations	22552.8	2626.7	-8764.75	-9011.6	0.217391	3965
7	40	0.78	1063 - Deconvolved 4 iterations	22552.8	2626.7	-8764.75	-9011.6	0.26087	3657
8	40	0.91	1063 - Deconvolved 4 iterations	22552.8	2626.7	-8764.75	-9011.6	0.304348	1890
9	40	1.04	1063 - Deconvolved 4 iterations	22552.8	2626.7	-8764.75	-9011.6	0.347826	1338
10	40	1.17	1063 - Deconvolved 4 iterations	22552.8	2626.7	-8764.75	-9011.6	0.391304	1182
11	40	1.3	1063 - Deconvolved 4 iterations	22552.8	2626.7	-8764.75	-9011.6	0.434783	1080
12	40	1.43	1063 - Deconvolved 4 iterations	22552.8	2626.7	-8764.75	-9011.6	0.478261	1139
13	40	1.56	1063 - Deconvolved 4 iterations	22552.8	2626.7	-8764.75	-9011.6	0.521739	1410
14	40	1.69	1063 - Deconvolved 4 iterations	22552.8	2626.7	-8764.75	-9011.6	0.565217	1279
15	40	1.82	1063 - Deconvolved 4 iterations	22552.8	2626.7	-8764.75	-9011.6	0.608696	1255
16	40	1.95	1063 - Deconvolved 4 iterations	22552.8	2626.7	-8764.75	-9011.6	0.652174	1214
17	40	2.08	1063 - Deconvolved 4 iterations	22552.8	2626.7	-8764.75	-9011.6	0.695652	1283
18	40	2.21	1063 - Deconvolved 4 iterations	22552.8	2626.7	-8764.75	-9011.6	0.73913	1887
19	40	2.34	1063 - Deconvolved 4 iterations	22552.8	2626.7	-8764.75	-9011.6	0.782609	2550
20	40	2.47	1063 - Deconvolved 4 iterations	22552.8	2626.7	-8764.75	-9011.6	0.826087	2517
21	40	2.6	1063 - Deconvolved 4 iterations	22552.8	2626.7	-8764.75	-9011.6	0.869565	2517
22	40	2.73	1063 - Deconvolved 4 iterations	22552.8	2626.7	-8764.75	-9011.6	0.913043	1618
23	40	2.86	1063 - Deconvolved 4 iterations	22552.8	2626.7	-8764.75	-9011.6	0.956522	1115
24	40	2.99	1063 - Deconvolved 4 iterations	22552.8	2626.7	-8764.75	-9011.6	1	97
1	41	0	1063 - Deconvolved 4 iterations	22552.8	2626.7	-8764.75	-9011.6	0	401
2	41	0.13	1063 - Deconvolved 4 iterations	22552.8	2626.7	-8764.75	-9011.6	0.0238095	1306
3	41	0.26	1063 - Deconvolved 4 iterations	22552.8	2626.7	-8764.75	-9011.6	0.047619	2933
4	41	0.39	1063 - Deconvolved 4 iterations	22552.8	2626.7	-8764.75	-9011.6	0.0714286	4573
5	41	0.52	1063 - Deconvolved 4 iterations	22552.8	2626.7	-8764.75	-9011.6	0.0952381	6639
6	41	0.65	1063 - Deconvolved 4 iterations	22552.8	2626.7	-8764.75	-9011.6	0.119048	6031
7	41	0.78	1063 - Deconvolved 4 iterations	22552.8	2626.7	-8764.75	-9011.6	0.142857	5729
8	41	0.91	1063 - Deconvolved 4 iterations	22552.8	2626.7	-8764.75	-9011.6	0.166667	5729
9	41	1.04	1063 - Deconvolved 4 iterations	22552.8	2626.7	-8764.75	-9011.6	0.190476	3067
10	41	1.17	1063 - Deconvolved 4 iterations	22552.8	2626.7	-8764.75	-9011.6	0.214286	2536
11	41	1.3	1063 - Deconvolved 4 iterations	22552.8	2626.7	-8764.75	-9011.6	0.238095	1906
12	41	1.43	1063 - Deconvolved 4 iterations	22552.8	2626.7	-8764.75	-9011.6	0.261905	1654
13	41	1.56	1063 - Deconvolved 4 iterations	22552.8	2626.7	-8764.75	-9011.6	0.285714	2006
14	41	1.69	1063 - Deconvolved 4 iterations	22552.8	2626.7	-8764.75	-9011.6	0.309524	2006
15	41	1.82	1063 - Deconvolved 4 iterations	22552.8	2626.7	-8764.75	-9011.6	0.333333	1668
16	41	1.95	1063 - Deconvolved 4 iterations	22552.8	2626.7	-8764.75	-9011.6	0.357143	2056
17	41	2.08	1063 - Deconvolved 4 iterations	22552.8	2626.7	-8764.75	-9011.6	0.380952	2227
18	41	2.21	1063 - Deconvolved 4 iterations	22552.8	2626.7	-8764.75	-9011.6	0.404762	1662
19	41	2.34	1063 - Deconvolved 4 iterations	22552.8	2626.7	-8764.75	-9011.6	0.428571	2238
20	41	2.47	1063 - Deconvolved 4 iterations	22552.8	2626.7	-8764.75	-9011.6	0.452381	2238
21	41	2.6	1063 - Deconvolved 4 iterations	22552.8	2626.7	-8764.75	-9011.6	0.47619	2649
22	41	2.73	1063 - Deconvolved 4 iterations	22552.8	2626.7	-8764.75	-9011.6	0.5	2756
23	41	2.86	1063 - Deconvolved 4 iterations	22552.8	2626.7	-8764.75	-9011.6	0.52381	1918
24	41	2.99	1063 - Deconvolved 4 iterations	22552.8	2626.7	-8764.75	-9011.6	0.547619	1819
25	41	3.12	1063 - Deconvolved 4 iterations	22552.8	2626.7	-8764.75	-9011.6	0.571429	1831
26	41	3.25	1063 - Deconvolved 4 iterations	22552.8	2626.7	-8764.75	-9011.6	0.595238	1831
27	41	3.38	1063 - Deconvolved 4 iterations	22552.8	2626.7	-8764.75	-9011.6	0.619048	2069
28	41	3.51	1063 - Deconvolved 4 iterations	22552.8	2626.7	-8764.75	-9011.6	0.642857	2161
29	41	3.64	1063 - Deconvolved 4 iterations	22552.8	2626.7	-8764.75	-9011.6	0.666667	1881
30	41	3.77	1063 - Deconvolved 4 iterations	22552.8	2626.7	-8764.75	-9011.6	0.690476	2029
31	41	3.9	1063 - Deconvolved 4 iterations	22552.8	2626.7	-8764.75	-9011.6	0.714286	1948
32	41	4.03	1063 - Deconvolved 4 iterations	22552.8	2626.7	-8764.75	-9011.6	0.738095	1948
33	41	4.16	1063 - Deconvolved 4 iterations	22552.8	2626.7	-8764.75	-9011.6	0.761905	1870
34	41	4.29	1063 - Deconvolved 4 iterations	22552.8	2626.7	-8764.75	-9011.6	0.785714	2444
35	41	4.42	1063 - Deconvolved 4 iterations	22552.8	2626.7	-8764.75	-9011.6	0.809524	2881
36	41	4.55	1063 - Deconvolved 4 iterations	22552.8	2626.7	-8764.75	-9011.6	0.833333	2671
37	41	4.68	1063 - Deconvolved 4 iterations	22552.8	2626.7	-8764.75	-9011.6	0.857143	3482
38	41	4.81	1063 - Deconvolved 4 iterations	22552.8	2626.7	-8764.75	-9011.6	0.880952	3482
39	41	4.94	1063 - Deconvolved 4 iterations	22552.8	2626.7	-8764.75	-9011.6	0.904762	4097
40	41	5.07	1063 - Deconvolved 4 iterations	22552.8	2626.7	-8764.75	-9011.6	0.928571	3227
41	41	5.2	1063 - Deconvolved 4 iterations	22552.8	2626.7	-8764.75	-9011.6	0.952381	1746
42	41	5.33	1063 - Deconvolved 4 iterations	22552.8	2626.7	-8764.75	-9011.6	0.97619	1539
43	41	5.46	1063 - Deconvolved 4 iterations	22552.8	2626.7	-8764.75	-9011.6	1	75
1	42	0	1063 - Deconvolved 4 iterations	22552.8	2626.7	-8764.75	-9011.6	0	26
2	42	0.13	1063 - Deconvolved 4 iterations	22552.8	2626.7	-8764.75	-9011.6	0.0243902	126
3	42	0.26	1063 - Deconvolved 4 iterations	22552.8	2626.7	-8764.75	-9011.6	0.0487805	557
4	42	0.39	1063 - Deconvolved 4 iterations	22552.8	2626.7	-8764.75	-9011.6	0.0731707	1017
5	42	0.52	1063 - Deconvolved 4 iterations	22552.8	2626.7	-8764.75	-9011.6	0.097561	3265
6	42	0.65	1063 - Deconvolved 4 iterations	22552.8	2626.7	-8764.75	-9011.6	0.121951	3796
7	42	0.78	1063 - Deconvolved 4 iterations	22552.8	2626.7	-8764.75	-9011.6	0.146341	4385
8	42	0.91	1063 - Deconvolved 4 iterations	22552.8	2626.7	-8764.75	-9011.6	0.170732	3293
9	42	1.04	1063 - Deconvolved 4 iterations	22552.8	2626.7	-8764.75	-9011.6	0.195122	2861
10	42	1.17	1063 - Deconvolved 4 iterations	22552.8	2626.7	-8764.75	-9011.6	0.219512	2861
11	42	1.3	1063 - Deconvolved 4 iterations	22552.8	2626.7	-8764.75	-9011.6	0.243902	3347
12	42	1.43	1063 - Deconvolved 4 iterations	22552.8	2626.7	-8764.75	-9011.6	0.268293	2795
13	42	1.56	1063 - Deconvolved 4 iterations	22552.8	2626.7	-8764.75	-9011.6	0.292683	1723
14	42	1.69	1063 - Deconvolved 4 iterations	22552.8	2626.7	-8764.75	-9011.6	0.317073	2582
15	42	1.82	1063 - Deconvolved 4 iterations	22552.8	2626.7	-8764.75	-9011.6	0.341463	1530
16	42	1.95	1063 - Deconvolved 4 iterations	22552.8	2626.7	-8764.75	-9011.6	0.365854	1317
17	42	2.08	1063 - Deconvolved 4 iterations	22552.8	2626.7	-8764.75	-9011.6	0.390244	1224
18	42	2.21	1063 - Deconvolved 4 iterations	22552.8	2626.7	-8764.75	-9011.6	0.414634	1224
19	42	2.34	1063 - Deconvolved 4 iterations	22552.8	2626.7	-8764.75	-9011.6	0.439024	1120
20	42	2.47	1063 - Deconvolved 4 iterations	22552.8	2626.7	-8764.75	-9011.6	0.463415	1107
21	42	2.6	1063 - Deconvolved 4 iterations	22552.8	2626.7	-8764.75	-9011.6	0.487805	987
22	42	2.73	1063 - Deconvolved 4 iterations	22552.8	2626.7	-8764.75	-9011.6	0.512195	1143
23	42	2.86	1063 - Deconvolved 4 iterations	22552.8	2626.7	-8764.75	-9011.6	0.536585	1194
24	42	2.99	1063 - Deconvolved 4 iterations	22552.8	2626.7	-8764.75	-9011.6	0.560976	1418
25	42	3.12	1063 - Deconvolved 4 iterations	22552.8	2626.7	-8764.75	-9011.6	0.585366	1532
26	42	3.25	1063 - Deconvolved 4 iterations	22552.8	2626.7	-8764.75	-9011.6	0.609756	1507
27	42	3.38	1063 - Deconvolved 4 iterations	22552.8	2626.7	-8764.75	-9011.6	0.634146	1507
28	42	3.51	1063 - Deconvolved 4 iterations	22552.8	2626.7	-8764.75	-9011.6	0.658537	1562
29	42	3.64	1063 - Deconvolved 4 iterations	22552.8	2626.7	-8764.75	-9011.6	0.682927	2021
30	42	3.77	1063 - Deconvolved 4 iterations	22552.8	2626.7	-8764.75	-9011.6	0.707317	2486
31	42	3.9	1063 - Deconvolved 4 iterations	22552.8	2626.7	-8764.75	-9011.6	0.731707	1982
32	42	4.03	1063 - Deconvolved 4 iterations	22552.8	2626.7	-8764.75	-9011.6	0.756098	2659
33	42	4.16	1063 - Deconvolved 4 iterations	22552.8	2626.7	-8764.75	-9011.6	0.780488	5963
34	42	4.29	1063 - Deconvolved 4 iterations	22552.8	2626.7	-8764.75	-9011.6	0.804878	7221
35	42	4.42	1063 - Deconvolved 4 iterations	22552.8	2626.7	-8764.75	-9011.6	0.829268	7221
36	42	4.55	1063 - Deconvolved 4 iterations	22552.8	2626.7	-8764.75	-9011.6	0.853659	4621
37	42	4.68	1063 - Deconvolved 4 iterations	22552.8	2626.7	-8764.75	-9011.6	0.878049	2031
38	42	4.81	1063 - Deconvolved 4 iterations	22552.8	2626.7	-8764.75	-9011.6	0.902439	1614
39	42	4.94	1063 - Deconvolved 4 iterations	22552.8	2626.7	-8764.75	-9011.6	0.926829	1024
40	42	5.07	1063 - Deconvolved 4 iterations	22552.8	2626.7	-8764.75	-9011.6	0.95122	828
41	42	5.2	1063 - Deconvolved 4 iterations	22552.8	2626.7	-8764.75	-9011.6	0.97561	650
42	42	5.33	1063 - Deconvolved 4 iterations	22552.8	2626.7	-8764.75	-9011.6	1	32
1	43	0	1063 - Deconvolved 4 iterations	22552.8	2626.7	-8764.75	-9011.6	0	0
2	43	0.13	1063 - Deconvolved 4 iterations	22552.8	2626.7	-8764.75	-9011.6	0.0185185	151
3	43	0.26	1063 - Deconvolved 4 iterations	22552.8	2626.7	-8764.75	-9011.6	0.037037	859
4	43	0.39	1063 - Deconvolved 4 iterations	22552.8	2626.7	-8764.75	-9011.6	0.0555556	1717
5	43	0.52	1063 - Deconvolved 4 iterations	22552.8	2626.7	-8764.75	-9011.6	0.0740741	2396
6	43	0.65	1063 - Deconvolved 4 iterations	22552.8	2626.7	-8764.75	-9011.6	0.0925926	2561
7	43	0.78	1063 - Deconvolved 4 iterations	22552.8	2626.7	-8764.75	-9011.6	0.111111	1996
8	43	0.91	1063 - Deconvolved 4 iterations	22552.8	2626.7	-8764.75	-9011.6	0.12963	1205
9	43	1.04	1063 - Deconvolved 4 iterations	22552.8	2626.7	-8764.75	-9011.6	0.148148	568
10	43	1.17	1063 - Deconvolved 4 iterations	22552.8	2626.7	-8764.75	-9011.6	0.166667	303
11	43	1.3	1063 - Deconvolved 4 iterations	22552.8	2626.7	-8764.75	-9011.6	0.185185	340
12	43	1.43	1063 - Deconvolved 4 iterations	22552.8	2626.7	-8764.75	-9011.6	0.203704	456
13	43	1.56	1063 - Deconvolved 4 iterations	22552.8	2626.7	-8764.75	-9011.6	0.222222	717
14	43	1.69	1063 - Deconvolved 4 iterations	22552.8	2626.7	-8764.75	-9011.6	0.240741	1076
15	43	1.82	1063 - Deconvolved 4 iterations	22552.8	2626.7	-8764.75	-9011.6	0.259259	1357
16	43	1.95	1063 - Deconvolved 4 iterations	22552.8	2626.7	-8764.75	-9011.6	0.277778	1450
17	43	2.08	1063 - Deconvolved 4 iterations	22552.8	2626.7	-8764.75	-9011.6	0.296296	1707
18	43	2.21	1063 - Deconvolved 4 iterations	22552.8	2626.7	-8764.75	-9011.6	0.314815	1488
19	43	2.34	1063 - Deconvolved 4 iterations	22552.8	2626.7	-8764.75	-9011.6	0.333333	1475
20	43	2.47	1063 - Deconvolved 4 iterations	22552.8	2626.7	-8764.75	-9011.6	0.351852	1353
21	43	2.6	1063 - Deconvolved 4 iterations	22552.8	2626.7	-8764.75	-9011.6	0.37037	1384
22	43	2.73	1063 - Deconvolved 4 iterations	22552.8	2626.7	-8764.75	-9011.6	0.388889	1392
23	43	2.86	1063 - Deconvolved 4 iterations	22552.8	2626.7	-8764.75	-9011.6	0.407407	1351
24	43	2.99	1063 - Deconvolved 4 iterations	22552.8	2626.7	-8764.75	-9011.6	0.425926	1272
25	43	3.12	1063 - Deconvolved 4 iterations	22552.8	2626.7	-8764.75	-9011.6	0.444444	1260
26	43	3.25	1063 - Deconvolved 4 iterations	22552.8	2626.7	-8764.75	-9011.6	0.462963	1336
27	43	3.38	1063 - Deconvolved 4 iterations	22552.8	2626.7	-8764.75	-9011.6	0.481481	1450
28	43	3.51	1063 - Deconvolved 4 iterations	22552.8	2626.7	-8764.75	-9011.6	0.5	1472
29	43	3.64	1063 - Deconvolved 4 iterations	22552.8	2626.7	-8764.75	-9011.6	0.518519	1383
30	43	3.77	1063 - Deconvolved 4 iterations	22552.8	2626.7	-8764.75	-9011.6	0.537037	1273
31	43	3.9	1063 - Deconvolved 4 iterations	22552.8	2626.7	-8764.75	-9011.6	0.555556	1077
32	43	4.03	1063 - Deconvolved 4 iterations	22552.8	2626.7	-8764.75	-9011.6	0.574074	945
33	43	4.16	1063 - Deconvolved 4 iterations	22552.8	2626.7	-8764.75	-9011.6	0.592593	975
34	43	4.29	1063 - Deconvolved 4 iterations	22552.8	2626.7	-8764.75	-9011.6	0.611111	1070
35	43	4.42	1063 - Deconvolved 4 iterations	22552.8	2626.7	-8764.75	-9011.6	0.62963	1165
36	43	4.55	1063 - Deconvolved 4 iterations	22552.8	2626.7	-8764.75	-9011.6	0.648148	1269
37	43	4.68	1063 - Deconvolved 4 iterations	22552.8	2626.7	-8764.75	-9011.6	0.666667	1386
38	43	4.81	1063 - Deconvolved 4 iterations	22552.8	2626.7	-8764.75	-9011.6	0.685185	1414
39	43	4.94	1063 - Deconvolved 4 iterations	22552.8	2626.7	-8764.75	-9011.6	0.703704	1460
40	43	5.07	1063 - Deconvolved 4 iterations	22552.8	2626.7	-8764.75	-9011.6	0.722222	1536
41	43	5.2	1063 - Deconvolved 4 iterations	22552.8	2626.7	-8764.75	-9011.6	0.740741	1693
42	43	5.33	1063 - Deconvolved 4 iterations	22552.8	2626.7	-8764.75	-9011.6	0.759259	1568
43	43	5.46	1063 - Deconvolved 4 iterations	22552.8	2626.7	-8764.75	-9011.6	0.777778	1393
44	43	5.59	1063 - Deconvolved 4 iterations	22552.8	2626.7	-8764.75	-9011.6	0.796296	1159
45	43	5.72	1063 - Deconvolved 4 iterations	22552.8	2626.7	-8764.75	-9011.6	0.814815	1134
46	43	5.85	1063 - Deconvolved 4 iterations	22552.8	2626.7	-8764.75	-9011.6	0.833333	1195
47	43	5.98	1063 - Deconvolved 4 iterations	22552.8	2626.7	-8764.75	-9011.6	0.851852	1550
48	43	6.11	1063 - Deconvolved 4 iterations	22552.8	2626.7	-8764.75	-9011.6	0.87037	1634
49	43	6.24	1063 - Deconvolved 4 iterations	22552.8	2626.7	-8764.75	-9011.6	0.888889	2703
50	43	6.37	1063 - Deconvolved 4 iterations	22552.8	2626.7	-8764.75	-9011.6	0.907407	2938
51	43	6.5	1063 - Deconvolved 4 iterations	22552.8	2626.7	-8764.75	-9011.6	0.925926	3328
52	43	6.63	1063 - Deconvolved 4 iterations	22552.8	2626.7	-8764.75	-9011.6	0.944444	2818
53	43	6.76	1063 - Deconvolved 4 iterations	22552.8	2626.7	-8764.75	-9011.6	0.962963	1938
54	43	6.89	1063 - Deconvolved 4 iterations	22552.8	2626.7	-8764.75	-9011.6	0.981481	663
55	43	7.02	1063 - Deconvolved 4 iterations	22552.8	2626.7	-8764.75	-9011.6	1	16
1	44	0	1063 - Deconvolved 4 iterations	22552.8	2626.7	-8764.75	-9011.6	0	79
2	44	0.13	1063 - Deconvolved 4 iterations	22552.8	2626.7	-8764.75	-9011.6	0.0555556	1025
3	44	0.26	1063 - Deconvolved 4 iterations	22552.8	2626.7	-8764.75	-9011.6	0.111111	1957
4	44	0.39	1063 - Deconvolved 4 iterations	22552.8	2626.7	-8764.75	-9011.6	0.166667	3340
5	44	0.52	1063 - Deconvolved 4 iterations	22552.8	2626.7	-8764.75	-9011.6	0.222222	3067
6	44	0.65	1063 - Deconvolved 4 iterations	22552.8	2626.7	-8764.75	-9011.6	0.277778	2468
7	44	0.78	1063 - Deconvolved 4 iterations	22552.8	2626.7	-8764.75	-9011.6	0.333333	2211
8	44	0.91	1063 - Deconvolved 4 iterations	22552.8	2626.7	-8764.75	-9011.6	0.388889	1517
9	44	1.04	1063 - Deconvolved 4 iterations	22552.8	2626.7	-8764.75	-9011.6	0.444444	1474
10	44	1.17	1063 - Deconvolved 4 iterations	22552.8	2626.7	-8764.75	-9011.6	0.5	1859
11	44	1.3	1063 - Deconvolved 4 iterations	22552.8	2626.7	-8764.75	-9011.6	0.555556	1698
12	44	1.43	1063 - Deconvolved 4 iterations	22552.8	2626.7	-8764.75	-9011.6	0.611111	2089
13	44	1.56	1063 - Deconvolved 4 iterations	22552.8	2626.7	-8764.75	-9011.6	0.666667	2993
14	44	1.69	1063 - Deconvolved 4 iterations	22552.8	2626.7	-8764.75	-9011.6	0.722222	2207
15	44	1.82	1063 - Deconvolved 4 iterations	22552.8	2626.7	-8764.75	-9011.6	0.777778	2882
16	44	1.95	1063 - Deconvolved 4 iterations	22552.8	2626.7	-8764.75	-9011.6	0.833333	3660
17	44	2.08	1063 - Deconvolved 4 iterations	22552.8	2626.7	-8764.75	-9011.6	0.888889	2839
18	44	2.21	1063 - Deconvolved 4 iterations	22552.8	2626.7	-8764.75	-9011.6	0.944444	2549
19	44	2.34	1063 - Deconvolved 4 iterations	22552.8	2626.7	-8764.75	-9011.6	1	11
1	45	0	1063 - Deconvolved 4 iterations	22552.8	2626.7	-8764.75	-9011.6	0	36
2	45	0.13	1063 - Deconvolved 4 iterations	22552.8	2626.7	-8764.75	-9011.6	0.0188679	686
3	45	0.26	1063 - Deconvolved 4 iterations	22552.8	2626.7	-8764.75	-9011.6	0.0377358	1720
4	45	0.39	1063 - Deconvolved 4 iterations	22552.8	2626.7	-8764.75	-9011.6	0.0566038	2878
5	45	0.52	1063 - Deconvolved 4 iterations	22552.8	2626.7	-8764.75	-9011.6	0.0754717	3466
6	45	0.65	1063 - Deconvolved 4 iterations	22552.8	2626.7	-8764.75	-9011.6	0.0943396	2484
7	45	0.78	1063 - Deconvolved 4 iterations	22552.8	2626.7	-8764.75	-9011.6	0.113208	1586
8	45	0.91	1063 - Deconvolved 4 iterations	22552.8	2626.7	-8764.75	-9011.6	0.132075	821
9	45	1.04	1063 - Deconvolved 4 iterations	22552.8	2626.7	-8764.75	-9011.6	0.150943	493
10	45	1.17	1063 - Deconvolved 4 iterations	22552.8	2626.7	-8764.75	-9011.6	0.169811	498
11	45	1.3	1063 - Deconvolved 4 iterations	22552.8	2626.7	-8764.75	-9011.6	0.188679	636
12	45	1.43	1063 - Deconvolved 4 iterations	22552.8	2626.7	-8764.75	-9011.6	0.207547	882
13	45	1.56	1063 - Deconvolved 4 iterations	22552.8	2626.7	-8764.75	-9011.6	0.226415	1121
14	45	1.69	1063 - Deconvolved 4 iterations	22552.8	2626.7	-8764.75	-9011.6	0.245283	1175
15	45	1.82	1063 - Deconvolved 4 iterations	22552.8	2626.7	-8764.75	-9011.6	0.264151	1204
16	45	1.95	1063 - Deconvolved 4 iterations	22552.8	2626.7	-8764.75	-9011.6	0.283019	1234
17	45	2.08	1063 - Deconvolved 4 iterations	22552.8	2626.7	-8764.75	-9011.6	0.301887	1354
18	45	2.21	1063 - Deconvolved 4 iterations	22552.8	2626.7	-8764.75	-9011.6	0.320755	1308
19	45	2.34	1063 - Deconvolved 4 iterations	22552.8	2626.7	-8764.75	-9011.6	0.339623	1345
20	45	2.47	1063 - Deconvolved 4 iterations	22552.8	2626.7	-8764.75	-9011.6	0.358491	1350
21	45	2.6	1063 - Deconvolved 4 iterations	22552.8	2626.7	-8764.75	-9011.6	0.377358	1352
22	45	2.73	1063 - Deconvolved 4 iterations	22552.8	2626.7	-8764.75	-9011.6	0.396226	1350
23	45	2.86	1063 - Deconvolved 4 iterations	22552.8	2626.7	-8764.75	-9011.6	0.415094	1372
24	45	2.99	1063 - Deconvolved 4 iterations	22552.8	2626.7	-8764.75	-9011.6	0.433962	1353
25	45	3.12	1063 - Deconvolved 4 iterations	22552.8	2626.7	-8764.75	-9011.6	0.45283	1329
26	45	3.25	1063 - Deconvolved 4 iterations	22552.8	2626.7	-8764.75	-9011.6	0.471698	1426
27	45	3.38	1063 - Deconvolved 4 iterations	22552.8	2626.7	-8764.75	-9011.6	0.490566	1455
28	45	3.51	1063 - Deconvolved 4 iterations	22552.8	2626.7	-8764.75	-9011.6	0.509434	1343
29	45	3.64	1063 - Deconvolved 4 iterations	22552.8	2626.7	-8764.75	-9011.6	0.528302	1252
30	45	3.77	1063 - Deconvolved 4 iterations	22552.8	2626.7	-8764.75	-9011.6	0.54717	1180
31	45	3.9	1063 - Deconvolved 4 iterations	22552.8	2626.7	-8764.75	-9011.6	0.566038	1095
32	45	4.03	1063 - Deconvolved 4 iterations	22552.8	2626.7	-8764.75	-9011.6	0.584906	1097
33	45	4.16	1063 - Deconvolved 4 iterations	22552.8	2626.7	-8764.75	-9011.6	0.603774	1159
34	45	4.29	1063 - Deconvolved 4 iterations	22552.8	2626.7	-8764.75	-9011.6	0.622642	1188
35	45	4.42	1063 - Deconvolved 4 iterations	22552.8	2626.7	-8764.75	-9011.6	0.641509	1172
36	45	4.55	1063 - Deconvolved 4 iterations	22552.8	2626.7	-8764.75	-9011.6	0.660377	1168
37	45	4.68	1063 - Deconvolved 4 iterations	22552.8	2626.7	-8764.75	-9011.6	0.679245	1208
38	45	4.81	1063 - Deconvolved 4 iterations	22552.8	2626.7	-8764.75	-9011.6	0.698113	1226
39	45	4.94	1063 - Deconvolved 4 iterations	22552.8	2626.7	-8764.75	-9011.6	0.716981	1334
40	45	5.07	1063 - Deconvolved 4 iterations	22552.8	2626.7	-8764.75	-9011.6	0.735849	1413
41	45	5.2	1063 - Deconvolved 4 iterations	22552.8	2626.7	-8764.75	-9011.6	0.754717	1434
42	45	5.33	1063 - Deconvolved 4 iterations	22552.8	2626.7	-8764.75	-9011.6	0.773585	1306
43	45	5.46	1063 - Deconvolved 4 iterations	22552.8	2626.7	-8764.75	-9011.6	0.792453	1282
44	45	5.59	1063 - Deconvolved 4 iterations	22552.8	2626.7	-8764.75	-9011.6	0.811321	1304
45	45	5.72	1063 - Deconvolved 4 iterations	22552.8	2626.7	-8764.75	-9011.6	0.830189	1435
46	45	5.85	1063 - Deconvolved 4 iterations	22552.8	2626.7	-8764.75	-9011.6	0.849057	1382
47	45	5.98	1063 - Deconvolved 4 iterations	22552.8	2626.7	-8764.75	-9011.6	0.867925	1982
48	45	6.11	1063 - Deconvolved 4 iterations	22552.8	2626.7	-8764.75	-9011.6	0.886792	2197
49	45	6.24	1063 - Deconvolved 4 iterations	22552.8	2626.7	-8764.75	-9011.6	0.90566	3553
50	45	6.37	1063 - Deconvolved 4 iterations	22552.8	2626.7	-8764.75	-9011.6	0.924528	3649
51	45	6.5	1063 - Deconvolved 4 iterations	22552.8	2626.7	-8764.75	-9011.6	0.943396	3425
52	45	6.63	1063 - Deconvolved 4 iterations	22552.8	2626.7	-8764.75	-9011.6	0.962264	2079
53	45	6.76	1063 - Deconvolved 4 iterations	22552.8	2626.7	-8764.75	-9011.6	0.981132	874
54	45	6.89	1063 - Deconvolved 4 iterations	22552.8	2626.7	-8764.75	-9011.6	1	58
1	46	0	1063 - Deconvolved 4 iterations	22552.8	2626.7	-8764.75	-9011.6	0	173
2	46	0.13	1063 - Deconvolved 4 iterations	22552.8	2626.7	-8764.75	-9011.6	0.0434783	1099
3	46	0.26	1063 - Deconvolved 4 iterations	22552.8	2626.7	-8764.75	-9011.6	0.0869565	1729
4	46	0.39	1063 - Deconvolved 4 iterations	22552.8	2626.7	-8764.75	-9011.6	0.130435	1903
5	46	0.52	1063 - Deconvolved 4 iterations	22552.8	2626.7	-8764.75	-9011.6	0.173913	2074
6	46	0.65	1063 - Deconvolved 4 iterations	22552.8	2626.7	-8764.75	-9011.6	0.217391	1550
7	46	0.78	1063 - Deconvolved 4 iterations	22552.8	2626.7	-8764.75	-9011.6	0.26087	901
8	46	0.91	1063 - Deconvolved 4 iterations	22552.8	2626.7	-8764.75	-9011.6	0.304348	521
9	46	1.04	1063 - Deconvolved 4 iterations	22552.8	2626.7	-8764.75	-9011.6	0.347826	287
10	46	1.17	1063 - Deconvolved 4 iterations	22552.8	2626.7	-8764.75	-9011.6	0.391304	241
11	46	1.3	1063 - Deconvolved 4 iterations	22552.8	2626.7	-8764.75	-9011.6	0.434783	377
12	46	1.43	1063 - Deconvolved 4 iterations	22552.8	2626.7	-8764.75	-9011.6	0.478261	115
13	46	1.56	1063 - Deconvolved 4 iterations	22552.8	2626.7	-8764.75	-9011.6	0.521739	115
14	46	1.69	1063 - Deconvolved 4 iterations	22552.8	2626.7	-8764.75	-9011.6	0.565217	287
15	46	1.82	1063 - Deconvolved 4 iterations	22552.8	2626.7	-8764.75	-9011.6	0.608696	65
16	46	1.95	1063 - Deconvolved 4 iterations	22552.8	2626.7	-8764.75	-9011.6	0.652174	5
17	46	2.08	1063 - Deconvolved 4 iterations	22552.8	2626.7	-8764.75	-9011.6	0.695652	104
18	46	2.21	1063 - Deconvolved 4 iterations	22552.8	2626.7	-8764.75	-9011.6	0.73913	491
19	46	2.34	1063 - Deconvolved 4 iterations	22552.8	2626.7	-8764.75	-9011.6	0.782609	1180
20	46	2.47	1063 - Deconvolved 4 iterations	22552.8	2626.7	-8764.75	-9011.6	0.826087	1394
21	46	2.6	1063 - Deconvolved 4 iterations	22552.8	2626.7	-8764.75	-9011.6	0.869565	1517
22	46	2.73	1063 - Deconvolved 4 iterations	22552.8	2626.7	-8764.75	-9011.6	0.913043	1061
23	46	2.86	1063 - Deconvolved 4 iterations	22552.8	2626.7	-8764.75	-9011.6	0.956522	852
24	46	2.99	1063 - Deconvolved 4 iterations	22552.8	2626.7	-8764.75	-9011.6	1	0
1	47	0	1063 - Deconvolved 4 iterations	22552.8	2626.7	-8764.75	-9011.6	0	287
2	47	0.13	1063 - Deconvolved 4 iterations	22552.8	2626.7	-8764.75	-9011.6	0.0416667	215
3	47	0.26	1063 - Deconvolved 4 iterations	22552.8	2626.7	-8764.75	-9011.6	0.0833333	441
4	47	0.39	1063 - Deconvolved 4 iterations	22552.8	2626.7	-8764.75	-9011.6	0.125	690
5	47	0.52	1063 - Deconvolved 4 iterations	22552.8	2626.7	-8764.75	-9011.6	0.166667	718
6	47	0.65	1063 - Deconvolved 4 iterations	22552.8	2626.7	-8764.75	-9011.6	0.208333	625
7	47	0.78	1063 - Deconvolved 4 iterations	22552.8	2626.7	-8764.75	-9011.6	0.25	472
8	47	0.91	1063 - Deconvolved 4 iterations	22552.8	2626.7	-8764.75	-9011.6	0.291667	294
9	47	1.04	1063 - Deconvolved 4 iterations	22552.8	2626.7	-8764.75	-9011.6	0.333333	305
10	47	1.17	1063 - Deconvolved 4 iterations	22552.8	2626.7	-8764.75	-9011.6	0.375	570
11	47	1.3	1063 - Deconvolved 4 iterations	22552.8	2626.7	-8764.75	-9011.6	0.416667	967
12	47	1.43	1063 - Deconvolved 4 iterations	22552.8	2626.7	-8764.75	-9011.6	0.458333	1106
13	47	1.56	1063 - Deconvolved 4 iterations	22552.8	2626.7	-8764.75	-9011.6	0.5	927
14	47	1.69	1063 - Deconvolved 4 iterations	22552.8	2626.7	-8764.75	-9011.6	0.541667	704
15	47	1.82	1063 - Deconvolved 4 iterations	22552.8	2626.7	-8764.75	-9011.6	0.583333	568
16	47	1.95	1063 - Deconvolved 4 iterations	22552.8	2626.7	-8764.75	-9011.6	0.625	531
17	47	2.08	1063 - Deconvolved 4 iterations	22552.8	2626.7	-8764.75	-9011.6	0.666667	533
18	47	2.21	1063 - Deconvolved 4 iterations	22552.8	2626.7	-8764.75	-9011.6	0.708333	597
19	47	2.34	1063 - Deconvolved 4 iterations	22552.8	2626.7	-8764.75	-9011.6	0.75	1000
20	47	2.47	1063 - Deconvolved 4 iterations	22552.8	2626.7	-8764.75	-9011.6	0.791667	1818
21	47	2.6	1063 - Deconvolved 4 iterations	22552.8	2626.7	-8764.75	-9011.6	0.833333	2697
22	47	2.73	1063 - Deconvolved 4 iterations	22552.8	2626.7	-8764.75	-9011.6	0.875	3020
23	47	2.86	1063 - Deconvolved 4 iterations	22552.8	2626.7	-8764.75	-9011.6	0.916667	2590
24	47	2.99	1063 - Deconvolved 4 iterations	22552.8	2626.7	-8764.75	-9011.6	0.958333	1869
25	47	3.12	1063 - Deconvolved 4 iterations	22552.8	2626.7	-8764.75	-9011.6	1	0
1	48	0	1063 - Deconvolved 4 iterations	27017.8	2626.7	-8497.33	-9240.48	0	298
2	48	0.13	1063 - Deconvolved 4 iterations	27017.8	2626.7	-8497.33	-9240.48	0.0232558	298
3	48	0.26	1063 - Deconvolved 4 iterations	27017.8	2626.7	-8497.33	-9240.48	0.0465116	817
4	48	0.39	1063 - Deconvolved 4 iterations	27017.8	2626.7	-8497.33	-9240.48	0.0697674	1932
5	48	0.52	1063 - Deconvolved 4 iterations	27017.8	2626.7	-8497.33	-9240.48	0.0930233	2106
6	48	0.65	1063 - Deconvolved 4 iterations	27017.8	2626.7	-8497.33	-9240.48	0.116279	2594
7	48	0.78	1063 - Deconvolved 4 iterations	27017.8	2626.7	-8497.33	-9240.48	0.139535	2542
8	48	0.91	1063 - Deconvolved 4 iterations	27017.8	2626.7	-8497.33	-9240.48	0.162791	2278
9	48	1.04	1063 - Deconvolved 4 iterations	27017.8	2626.7	-8497.33	-9240.48	0.186047	1737
10	48	1.17	1063 - Deconvolved 4 iterations	27017.8	2626.7	-8497.33	-9240.48	0.209302	1126
11	48	1.3	1063 - Deconvolved 4 iterations	27017.8	2626.7	-8497.33	-9240.48	0.232558	885
12	48	1.43	1063 - Deconvolved 4 iterations	27017.8	2626.7	-8497.33	-9240.48	0.255814	794
13	48	1.56	1063 - Deconvolved 4 iterations	27017.8	2626.7	-8497.33	-9240.48	0.27907	794
14	48	1.69	1063 - Deconvolved 4 iterations	27017.8	2626.7	-8497.33	-9240.48	0.302326	824
15	48	1.82	1063 - Deconvolved 4 iterations	27017.8	2626.7	-8497.33	-9240.48	0.325581	873
16	48	1.95	1063 - Deconvolved 4 iterations	27017.8	2626.7	-8497.33	-9240.48	0.348837	900
17	48	2.08	1063 - Deconvolved 4 iterations	27017.8	2626.7	-8497.33	-9240.48	0.372093	1089
18	48	2.21	1063 - Deconvolved 4 iterations	27017.8	2626.7	-8497.33	-9240.48	0.395349	1047
19	48	2.34	1063 - Deconvolved 4 iterations	27017.8	2626.7	-8497.33	-9240.48	0.418605	975
20	48	2.47	1063 - Deconvolved 4 iterations	27017.8	2626.7	-8497.33	-9240.48	0.44186	748
21	48	2.6	1063 - Deconvolved 4 iterations	27017.8	2626.7	-8497.33	-9240.48	0.465116	686
22	48	2.73	1063 - Deconvolved 4 iterations	27017.8	2626.7	-8497.33	-9240.48	0.488372	780
23	48	2.86	1063 - Deconvolved 4 iterations	27017.8	2626.7	-8497.33	-9240.48	0.511628	900
24	48	2.99	1063 - Deconvolved 4 iterations	27017.8	2626.7	-8497.33	-9240.48	0.534884	900
25	48	3.12	1063 - Deconvolved 4 iterations	27017.8	2626.7	-8497.33	-9240.48	0.55814	1033
26	48	3.25	1063 - Deconvolved 4 iterations	27017.8	2626.7	-8497.33	-9240.48	0.581395	934
27	48	3.38	1063 - Deconvolved 4 iterations	27017.8	2626.7	-8497.33	-9240.48	0.604651	938
28	48	3.51	1063 - Deconvolved 4 iterations	27017.8	2626.7	-8497.33	-9240.48	0.627907	1094
29	48	3.64	1063 - Deconvolved 4 iterations	27017.8	2626.7	-8497.33	-9240.48	0.651163	1326
30	48	3.77	1063 - Deconvolved 4 iterations	27017.8	2626.7	-8497.33	-9240.48	0.674419	1405
31	48	3.9	1063 - Deconvolved 4 iterations	27017.8	2626.7	-8497.33	-9240.48	0.697674	1409
32	48	4.03	1063 - Deconvolved 4 iterations	27017.8	2626.7	-8497.33	-9240.48	0.72093	1400
33	48	4.16	1063 - Deconvolved 4 iterations	27017.8	2626.7	-8497.33	-9240.48	0.744186	1445
34	48	4.29	1063 - Deconvolved 4 iterations	27017.8	2626.7	-8497.33	-9240.48	0.767442	1329
35	48	4.42	1063 - Deconvolved 4 iterations	27017.8	2626.7	-8497.33	-9240.48	0.790698	1329
36	48	4.55	1063 - Deconvolved 4 iterations	27017.8	2626.7	-8497.33	-9240.48	0.813953	1389
37	48	4.68	1063 - Deconvolved 4 iterations	27017.8	2626.7	-8497.33	-9240.48	0.837209	2095
38	48	4.81	1063 - Deconvolved 4 iterations	27017.8	2626.7	-8497.33	-9240.48	0.860465	3731
39	48	4.94	1063 - Deconvolved 4 iterations	27017.8	2626.7	-8497.33	-9240.48	0.883721	3575
40	48	5.07	1063 - Deconvolved 4 iterations	27017.8	2626.7	-8497.33	-9240.48	0.906977	4079
41	48	5.2	1063 - Deconvolved 4 iterations	27017.8	2626.7	-8497.33	-9240.48	0.930233	2914
42	48	5.33	1063 - Deconvolved 4 iterations	27017.8	2626.7	-8497.33	-9240.48	0.953488	1822
43	48	5.46	1063 - Deconvolved 4 iterations	27017.8	2626.7	-8497.33	-9240.48	0.976744	1029
44	48	5.59	1063 - Deconvolved 4 iterations	27017.8	2626.7	-8497.33	-9240.48	1	665
1	49	0	1063 - Deconvolved 4 iterations	27017.8	2626.7	-8497.33	-9240.48	0	135
2	49	0.13	1063 - Deconvolved 4 iterations	27017.8	2626.7	-8497.33	-9240.48	0.030303	135
3	49	0.26	1063 - Deconvolved 4 iterations	27017.8	2626.7	-8497.33	-9240.48	0.0606061	862
4	49	0.39	1063 - Deconvolved 4 iterations	27017.8	2626.7	-8497.33	-9240.48	0.0909091	2691
5	49	0.52	1063 - Deconvolved 4 iterations	27017.8	2626.7	-8497.33	-9240.48	0.121212	2884
6	49	0.65	1063 - Deconvolved 4 iterations	27017.8	2626.7	-8497.33	-9240.48	0.151515	1838
7	49	0.78	1063 - Deconvolved 4 iterations	27017.8	2626.7	-8497.33	-9240.48	0.181818	1273
8	49	0.91	1063 - Deconvolved 4 iterations	27017.8	2626.7	-8497.33	-9240.48	0.212121	670
9	49	1.04	1063 - Deconvolved 4 iterations	27017.8	2626.7	-8497.33	-9240.48	0.242424	729
10	49	1.17	1063 - Deconvolved 4 iterations	27017.8	2626.7	-8497.33	-9240.48	0.272727	729
11	49	1.3	1063 - Deconvolved 4 iterations	27017.8	2626.7	-8497.33	-9240.48	0.30303	1055
12	49	1.43	1063 - Deconvolved 4 iterations	27017.8	2626.7	-8497.33	-9240.48	0.333333	834
13	49	1.56	1063 - Deconvolved 4 iterations	27017.8	2626.7	-8497.33	-9240.48	0.363636	682
14	49	1.69	1063 - Deconvolved 4 iterations	27017.8	2626.7	-8497.33	-9240.48	0.393939	1145
15	49	1.82	1063 - Deconvolved 4 iterations	27017.8	2626.7	-8497.33	-9240.48	0.424242	1154
16	49	1.95	1063 - Deconvolved 4 iterations	27017.8	2626.7	-8497.33	-9240.48	0.454545	1389
17	49	2.08	1063 - Deconvolved 4 iterations	27017.8	2626.7	-8497.33	-9240.48	0.484848	1244
18	49	2.21	1063 - Deconvolved 4 iterations	27017.8	2626.7	-8497.33	-9240.48	0.515152	1165
19	49	2.34	1063 - Deconvolved 4 iterations	27017.8	2626.7	-8497.33	-9240.48	0.545455	1300
20	49	2.47	1063 - Deconvolved 4 iterations	27017.8	2626.7	-8497.33	-9240.48	0.575758	1274
21	49	2.6	1063 - Deconvolved 4 iterations	27017.8	2626.7	-8497.33	-9240.48	0.606061	1174
22	49	2.73	1063 - Deconvolved 4 iterations	27017.8	2626.7	-8497.33	-9240.48	0.636364	1085
23	49	2.86	1063 - Deconvolved 4 iterations	27017.8	2626.7	-8497.33	-9240.48	0.666667	1094
24	49	2.99	1063 - Deconvolved 4 iterations	27017.8	2626.7	-8497.33	-9240.48	0.69697	1512
25	49	3.12	1063 - Deconvolved 4 iterations	27017.8	2626.7	-8497.33	-9240.48	0.727273	1268
26	49	3.25	1063 - Deconvolved 4 iterations	27017.8	2626.7	-8497.33	-9240.48	0.757576	1123
27	49	3.38	1063 - Deconvolved 4 iterations	27017.8	2626.7	-8497.33	-9240.48	0.787879	1737
28	49	3.51	1063 - Deconvolved 4 iterations	27017.8	2626.7	-8497.33	-9240.48	0.818182	1737
29	49	3.64	1063 - Deconvolved 4 iterations	27017.8	2626.7	-8497.33	-9240.48	0.848485	2618
30	49	3.77	1063 - Deconvolved 4 iterations	27017.8	2626.7	-8497.33	-9240.48	0.878788	2660
31	49	3.9	1063 - Deconvolved 4 iterations	27017.8	2626.7	-8497.33	-9240.48	0.909091	1392
32	49	4.03	1063 - Deconvolved 4 iterations	27017.8	2626.7	-8497.33	-9240.48	0.939394	629
33	49	4.16	1063 - Deconvolved 4 iterations	27017.8	2626.7	-8497.33	-9240.48	0.969697	44
34	49	4.29	1063 - Deconvolved 4 iterations	27017.8	2626.7	-8497.33	-9240.48	1	0
1	50	0	1063 - Deconvolved 4 iterations	27017.8	2626.7	-8497.33	-9240.48	0	652
2	50	0.13	1063 - Deconvolved 4 iterations	27017.8	2626.7	-8497.33	-9240.48	0.0322581	652
3	50	0.26	1063 - Deconvolved 4 iterations	27017.8	2626.7	-8497.33	-9240.48	0.0645161	1236
4	50	0.39	1063 - Deconvolved 4 iterations	27017.8	2626.7	-8497.33	-9240.48	0.0967742	1525
5	50	0.52	1063 - Deconvolved 4 iterations	27017.8	2626.7	-8497.33	-9240.48	0.129032	1886
6	50	0.65	1063 - Deconvolved 4 iterations	27017.8	2626.7	-8497.33	-9240.48	0.16129	1886
7	50	0.78	1063 - Deconvolved 4 iterations	27017.8	2626.7	-8497.33	-9240.48	0.193548	1370
8	50	0.91	1063 - Deconvolved 4 iterations	27017.8	2626.7	-8497.33	-9240.48	0.225806	1012
9	50	1.04	1063 - Deconvolved 4 iterations	27017.8	2626.7	-8497.33	-9240.48	0.258065	862
10	50	1.17	1063 - Deconvolved 4 iterations	27017.8	2626.7	-8497.33	-9240.48	0.290323	968
11	50	1.3	1063 - Deconvolved 4 iterations	27017.8	2626.7	-8497.33	-9240.48	0.322581	968
12	50	1.43	1063 - Deconvolved 4 iterations	27017.8	2626.7	-8497.33	-9240.48	0.354839	1164
13	50	1.56	1063 - Deconvolved 4 iterations	27017.8	2626.7	-8497.33	-9240.48	0.387097	1239
14	50	1.69	1063 - Deconvolved 4 iterations	27017.8	2626.7	-8497.33	-9240.48	0.419355	1262
15	50	1.82	1063 - Deconvolved 4 iterations	27017.8	2626.7	-8497.33	-9240.48	0.451613	1326
16	50	1.95	1063 - Deconvolved 4 iterations	27017.8	2626.7	-8497.33	-9240.48	0.483871	1264
17	50	2.08	1063 - Deconvolved 4 iterations	27017.8	2626.7	-8497.33	-9240.48	0.516129	1269
18	50	2.21	1063 - Deconvolved 4 iterations	27017.8	2626.7	-8497.33	-9240.48	0.548387	1246
19	50	2.34	1063 - Deconvolved 4 iterations	27017.8	2626.7	-8497.33	-9240.48	0.580645	1216
20	50	2.47	1063 - Deconvolved 4 iterations	27017.8	2626.7	-8497.33	-9240.48	0.612903	1215
21	50	2.6	1063 - Deconvolved 4 iterations	27017.8	2626.7	-8497.33	-9240.48	0.645161	1155
22	50	2.73	1063 - Deconvolved 4 iterations	27017.8	2626.7	-8497.33	-9240.48	0.677419	1125
23	50	2.86	1063 - Deconvolved 4 iterations	27017.8	2626.7	-8497.33	-9240.48	0.709677	1233
24	50	2.99	1063 - Deconvolved 4 iterations	27017.8	2626.7	-8497.33	-9240.48	0.741935	1233
25	50	3.12	1063 - Deconvolved 4 iterations	27017.8	2626.7	-8497.33	-9240.48	0.774194	1311
26	50	3.25	1063 - Deconvolved 4 iterations	27017.8	2626.7	-8497.33	-9240.48	0.806452	1729
27	50	3.38	1063 - Deconvolved 4 iterations	27017.8	2626.7	-8497.33	-9240.48	0.83871	2485
28	50	3.51	1063 - Deconvolved 4 iterations	27017.8	2626.7	-8497.33	-9240.48	0.870968	3123
29	50	3.64	1063 - Deconvolved 4 iterations	27017.8	2626.7	-8497.33	-9240.48	0.903226	3123
30	50	3.77	1063 - Deconvolved 4 iterations	27017.8	2626.7	-8497.33	-9240.48	0.935484	2623
31	50	3.9	1063 - Deconvolved 4 iterations	27017.8	2626.7	-8497.33	-9240.48	0.967742	1701
32	50	4.03	1063 - Deconvolved 4 iterations	27017.8	2626.7	-8497.33	-9240.48	1	0
1	51	0	1063 - Deconvolved 4 iterations	35408.9	2626.7	-9091.65	-9232.89	0	1923
2	51	0.13	1063 - Deconvolved 4 iterations	35408.9	2626.7	-9091.65	-9232.89	0.030303	1923
3	51	0.26	1063 - Deconvolved 4 iterations	35408.9	2626.7	-9091.65	-9232.89	0.0606061	2579
4	51	0.39	1063 - Deconvolved 4 iterations	35408.9	2626.7	-9091.65	-9232.89	0.0909091	3709
5	51	0.52	1063 - Deconvolved 4 iterations	35408.9	2626.7	-9091.65	-9232.89	0.121212	4763
6	51	0.65	1063 - Deconvolved 4 iterations	35408.9	2626.7	-9091.65	-9232.89	0.151515	4763
7	51	0.78	1063 - Deconvolved 4 iterations	35408.9	2626.7	-9091.65	-9232.89	0.181818	6535
8	51	0.91	1063 - Deconvolved 4 iterations	35408.9	2626.7	-9091.65	-9232.89	0.212121	7347
9	51	1.04	1063 - Deconvolved 4 iterations	35408.9	2626.7	-9091.65	-9232.89	0.242424	3797
10	51	1.17	1063 - Deconvolved 4 iterations	35408.9	2626.7	-9091.65	-9232.89	0.272727	2645
11	51	1.3	1063 - Deconvolved 4 iterations	35408.9	2626.7	-9091.65	-9232.89	0.30303	2645
12	51	1.43	1063 - Deconvolved 4 iterations	35408.9	2626.7	-9091.65	-9232.89	0.333333	3014
13	51	1.56	1063 - Deconvolved 4 iterations	35408.9	2626.7	-9091.65	-9232.89	0.363636	2491
14	51	1.69	1063 - Deconvolved 4 iterations	35408.9	2626.7	-9091.65	-9232.89	0.393939	2043
15	51	1.82	1063 - Deconvolved 4 iterations	35408.9	2626.7	-9091.65	-9232.89	0.424242	1930
16	51	1.95	1063 - Deconvolved 4 iterations	35408.9	2626.7	-9091.65	-9232.89	0.454545	2296
17	51	2.08	1063 - Deconvolved 4 iterations	35408.9	2626.7	-9091.65	-9232.89	0.484848	1971
18	51	2.21	1063 - Deconvolved 4 iterations	35408.9	2626.7	-9091.65	-9232.89	0.515152	2119
19	51	2.34	1063 - Deconvolved 4 iterations	35408.9	2626.7	-9091.65	-9232.89	0.545455	1938
20	51	2.47	1063 - Deconvolved 4 iterations	35408.9	2626.7	-9091.65	-9232.89	0.575758	2348
21	51	2.6	1063 - Deconvolved 4 iterations	35408.9	2626.7	-9091.65	-9232.89	0.606061	2171
22	51	2.73	1063 - Deconvolved 4 iterations	35408.9	2626.7	-9091.65	-9232.89	0.636364	2603
23	51	2.86	1063 - Deconvolved 4 iterations	35408.9	2626.7	-9091.65	-9232.89	0.666667	2082
24	51	2.99	1063 - Deconvolved 4 iterations	35408.9	2626.7	-9091.65	-9232.89	0.69697	2372
25	51	3.12	1063 - Deconvolved 4 iterations	35408.9	2626.7	-9091.65	-9232.89	0.727273	2462
26	51	3.25	1063 - Deconvolved 4 iterations	35408.9	2626.7	-9091.65	-9232.89	0.757576	2462
27	51	3.38	1063 - Deconvolved 4 iterations	35408.9	2626.7	-9091.65	-9232.89	0.787879	2448
28	51	3.51	1063 - Deconvolved 4 iterations	35408.9	2626.7	-9091.65	-9232.89	0.818182	4073
29	51	3.64	1063 - Deconvolved 4 iterations	35408.9	2626.7	-9091.65	-9232.89	0.848485	5038
30	51	3.77	1063 - Deconvolved 4 iterations	35408.9	2626.7	-9091.65	-9232.89	0.878788	5141
31	51	3.9	1063 - Deconvolved 4 iterations	35408.9	2626.7	-9091.65	-9232.89	0.909091	5141
32	51	4.03	1063 - Deconvolved 4 iterations	35408.9	2626.7	-9091.65	-9232.89	0.939394	3264
33	51	4.16	1063 - Deconvolved 4 iterations	35408.9	2626.7	-9091.65	-9232.89	0.969697	2632
34	51	4.29	1063 - Deconvolved 4 iterations	35408.9	2626.7	-9091.65	-9232.89	1	0
