# Supplementary material for: MinD-RNase E interplay controls localization of polar mRNAs in E. coli
Source: EMBO J. 2024 Jan 19;43(4):8. doi: 10.1038/s44318-023-00026-9 (PMC10897333; doi:10.1038/s44318-023-00026-9)
Supplement: Supplementary file 7 — Source Data Fig. 1 [file 44318_2023_26_MOESM7_ESM.zip › Figure 1/1A/cheA-WT.xlsx]

## Sheet: Profile Data
No.	ID	Distance	Name	Time	Z Pos	X Pos	Y Pos	cell axis	Ch1
1	1	0	1070_crop01 - Deconvolved 4 iterations.nd2	10048.8	2609.32	-9634.86	4057.14	0	780
2	1	0.13	1070_crop01 - Deconvolved 4 iterations.nd2	10048.8	2609.32	-9634.86	4057.14	0.0294118	780
3	1	0.26	1070_crop01 - Deconvolved 4 iterations.nd2	10048.8	2609.32	-9634.86	4057.14	0.0588235	1560
4	1	0.39	1070_crop01 - Deconvolved 4 iterations.nd2	10048.8	2609.32	-9634.86	4057.14	0.0882353	3107
5	1	0.52	1070_crop01 - Deconvolved 4 iterations.nd2	10048.8	2609.32	-9634.86	4057.14	0.117647	5675
6	1	0.65	1070_crop01 - Deconvolved 4 iterations.nd2	10048.8	2609.32	-9634.86	4057.14	0.147059	4653
7	1	0.78	1070_crop01 - Deconvolved 4 iterations.nd2	10048.8	2609.32	-9634.86	4057.14	0.176471	5751
8	1	0.91	1070_crop01 - Deconvolved 4 iterations.nd2	10048.8	2609.32	-9634.86	4057.14	0.205882	4573
9	1	1.04	1070_crop01 - Deconvolved 4 iterations.nd2	10048.8	2609.32	-9634.86	4057.14	0.235294	4777
10	1	1.17	1070_crop01 - Deconvolved 4 iterations.nd2	10048.8	2609.32	-9634.86	4057.14	0.264706	3904
11	1	1.3	1070_crop01 - Deconvolved 4 iterations.nd2	10048.8	2609.32	-9634.86	4057.14	0.294118	1948
12	1	1.43	1070_crop01 - Deconvolved 4 iterations.nd2	10048.8	2609.32	-9634.86	4057.14	0.323529	1349
13	1	1.56	1070_crop01 - Deconvolved 4 iterations.nd2	10048.8	2609.32	-9634.86	4057.14	0.352941	1617
14	1	1.69	1070_crop01 - Deconvolved 4 iterations.nd2	10048.8	2609.32	-9634.86	4057.14	0.382353	1518
15	1	1.82	1070_crop01 - Deconvolved 4 iterations.nd2	10048.8	2609.32	-9634.86	4057.14	0.411765	1632
16	1	1.95	1070_crop01 - Deconvolved 4 iterations.nd2	10048.8	2609.32	-9634.86	4057.14	0.441176	1873
17	1	2.08	1070_crop01 - Deconvolved 4 iterations.nd2	10048.8	2609.32	-9634.86	4057.14	0.470588	1516
18	1	2.21	1070_crop01 - Deconvolved 4 iterations.nd2	10048.8	2609.32	-9634.86	4057.14	0.5	1560
19	1	2.34	1070_crop01 - Deconvolved 4 iterations.nd2	10048.8	2609.32	-9634.86	4057.14	0.529412	1560
20	1	2.47	1070_crop01 - Deconvolved 4 iterations.nd2	10048.8	2609.32	-9634.86	4057.14	0.558824	1767
21	1	2.6	1070_crop01 - Deconvolved 4 iterations.nd2	10048.8	2609.32	-9634.86	4057.14	0.588235	1484
22	1	2.73	1070_crop01 - Deconvolved 4 iterations.nd2	10048.8	2609.32	-9634.86	4057.14	0.617647	2050
23	1	2.86	1070_crop01 - Deconvolved 4 iterations.nd2	10048.8	2609.32	-9634.86	4057.14	0.647059	2058
24	1	2.99	1070_crop01 - Deconvolved 4 iterations.nd2	10048.8	2609.32	-9634.86	4057.14	0.676471	1686
25	1	3.12	1070_crop01 - Deconvolved 4 iterations.nd2	10048.8	2609.32	-9634.86	4057.14	0.705882	1317
26	1	3.25	1070_crop01 - Deconvolved 4 iterations.nd2	10048.8	2609.32	-9634.86	4057.14	0.735294	1450
27	1	3.38	1070_crop01 - Deconvolved 4 iterations.nd2	10048.8	2609.32	-9634.86	4057.14	0.764706	1852
28	1	3.51	1070_crop01 - Deconvolved 4 iterations.nd2	10048.8	2609.32	-9634.86	4057.14	0.794118	1844
29	1	3.64	1070_crop01 - Deconvolved 4 iterations.nd2	10048.8	2609.32	-9634.86	4057.14	0.823529	2788
30	1	3.77	1070_crop01 - Deconvolved 4 iterations.nd2	10048.8	2609.32	-9634.86	4057.14	0.852941	3739
31	1	3.9	1070_crop01 - Deconvolved 4 iterations.nd2	10048.8	2609.32	-9634.86	4057.14	0.882353	3373
32	1	4.03	1070_crop01 - Deconvolved 4 iterations.nd2	10048.8	2609.32	-9634.86	4057.14	0.911765	3457
33	1	4.16	1070_crop01 - Deconvolved 4 iterations.nd2	10048.8	2609.32	-9634.86	4057.14	0.941176	1514
34	1	4.29	1070_crop01 - Deconvolved 4 iterations.nd2	10048.8	2609.32	-9634.86	4057.14	0.970588	545
35	1	4.42	1070_crop01 - Deconvolved 4 iterations.nd2	10048.8	2609.32	-9634.86	4057.14	1	209
1	2	0	1070_crop01 - Deconvolved 4 iterations.nd2	10048.8	2609.32	-9634.86	4057.14	0	140
2	2	0.13	1070_crop01 - Deconvolved 4 iterations.nd2	10048.8	2609.32	-9634.86	4057.14	0.0243902	156
3	2	0.26	1070_crop01 - Deconvolved 4 iterations.nd2	10048.8	2609.32	-9634.86	4057.14	0.0487805	402
4	2	0.39	1070_crop01 - Deconvolved 4 iterations.nd2	10048.8	2609.32	-9634.86	4057.14	0.0731707	1057
5	2	0.52	1070_crop01 - Deconvolved 4 iterations.nd2	10048.8	2609.32	-9634.86	4057.14	0.097561	1770
6	2	0.65	1070_crop01 - Deconvolved 4 iterations.nd2	10048.8	2609.32	-9634.86	4057.14	0.121951	2948
7	2	0.78	1070_crop01 - Deconvolved 4 iterations.nd2	10048.8	2609.32	-9634.86	4057.14	0.146341	3234
8	2	0.91	1070_crop01 - Deconvolved 4 iterations.nd2	10048.8	2609.32	-9634.86	4057.14	0.170732	2176
9	2	1.04	1070_crop01 - Deconvolved 4 iterations.nd2	10048.8	2609.32	-9634.86	4057.14	0.195122	2457
10	2	1.17	1070_crop01 - Deconvolved 4 iterations.nd2	10048.8	2609.32	-9634.86	4057.14	0.219512	1923
11	2	1.3	1070_crop01 - Deconvolved 4 iterations.nd2	10048.8	2609.32	-9634.86	4057.14	0.243902	2157
12	2	1.43	1070_crop01 - Deconvolved 4 iterations.nd2	10048.8	2609.32	-9634.86	4057.14	0.268293	1611
13	2	1.56	1070_crop01 - Deconvolved 4 iterations.nd2	10048.8	2609.32	-9634.86	4057.14	0.292683	1349
14	2	1.69	1070_crop01 - Deconvolved 4 iterations.nd2	10048.8	2609.32	-9634.86	4057.14	0.317073	1655
15	2	1.82	1070_crop01 - Deconvolved 4 iterations.nd2	10048.8	2609.32	-9634.86	4057.14	0.341463	1376
16	2	1.95	1070_crop01 - Deconvolved 4 iterations.nd2	10048.8	2609.32	-9634.86	4057.14	0.365854	1799
17	2	2.08	1070_crop01 - Deconvolved 4 iterations.nd2	10048.8	2609.32	-9634.86	4057.14	0.390244	1762
18	2	2.21	1070_crop01 - Deconvolved 4 iterations.nd2	10048.8	2609.32	-9634.86	4057.14	0.414634	2650
19	2	2.34	1070_crop01 - Deconvolved 4 iterations.nd2	10048.8	2609.32	-9634.86	4057.14	0.439024	3362
20	2	2.47	1070_crop01 - Deconvolved 4 iterations.nd2	10048.8	2609.32	-9634.86	4057.14	0.463415	2920
21	2	2.6	1070_crop01 - Deconvolved 4 iterations.nd2	10048.8	2609.32	-9634.86	4057.14	0.487805	3392
22	2	2.73	1070_crop01 - Deconvolved 4 iterations.nd2	10048.8	2609.32	-9634.86	4057.14	0.512195	2226
23	2	2.86	1070_crop01 - Deconvolved 4 iterations.nd2	10048.8	2609.32	-9634.86	4057.14	0.536585	1985
24	2	2.99	1070_crop01 - Deconvolved 4 iterations.nd2	10048.8	2609.32	-9634.86	4057.14	0.560976	1694
25	2	3.12	1070_crop01 - Deconvolved 4 iterations.nd2	10048.8	2609.32	-9634.86	4057.14	0.585366	1568
26	2	3.25	1070_crop01 - Deconvolved 4 iterations.nd2	10048.8	2609.32	-9634.86	4057.14	0.609756	1480
27	2	3.38	1070_crop01 - Deconvolved 4 iterations.nd2	10048.8	2609.32	-9634.86	4057.14	0.634146	1766
28	2	3.51	1070_crop01 - Deconvolved 4 iterations.nd2	10048.8	2609.32	-9634.86	4057.14	0.658537	1515
29	2	3.64	1070_crop01 - Deconvolved 4 iterations.nd2	10048.8	2609.32	-9634.86	4057.14	0.682927	1706
30	2	3.77	1070_crop01 - Deconvolved 4 iterations.nd2	10048.8	2609.32	-9634.86	4057.14	0.707317	1557
31	2	3.9	1070_crop01 - Deconvolved 4 iterations.nd2	10048.8	2609.32	-9634.86	4057.14	0.731707	1981
32	2	4.03	1070_crop01 - Deconvolved 4 iterations.nd2	10048.8	2609.32	-9634.86	4057.14	0.756098	3311
33	2	4.16	1070_crop01 - Deconvolved 4 iterations.nd2	10048.8	2609.32	-9634.86	4057.14	0.780488	3797
34	2	4.29	1070_crop01 - Deconvolved 4 iterations.nd2	10048.8	2609.32	-9634.86	4057.14	0.804878	4991
35	2	4.42	1070_crop01 - Deconvolved 4 iterations.nd2	10048.8	2609.32	-9634.86	4057.14	0.829268	6307
36	2	4.55	1070_crop01 - Deconvolved 4 iterations.nd2	10048.8	2609.32	-9634.86	4057.14	0.853659	4459
37	2	4.68	1070_crop01 - Deconvolved 4 iterations.nd2	10048.8	2609.32	-9634.86	4057.14	0.878049	3844
38	2	4.81	1070_crop01 - Deconvolved 4 iterations.nd2	10048.8	2609.32	-9634.86	4057.14	0.902439	2748
39	2	4.94	1070_crop01 - Deconvolved 4 iterations.nd2	10048.8	2609.32	-9634.86	4057.14	0.926829	1433
40	2	5.07	1070_crop01 - Deconvolved 4 iterations.nd2	10048.8	2609.32	-9634.86	4057.14	0.95122	798
41	2	5.2	1070_crop01 - Deconvolved 4 iterations.nd2	10048.8	2609.32	-9634.86	4057.14	0.97561	451
42	2	5.33	1070_crop01 - Deconvolved 4 iterations.nd2	10048.8	2609.32	-9634.86	4057.14	1	0
1	3	0	1070_crop01 - Deconvolved 4 iterations.nd2	10048.8	2609.32	-9634.86	4057.14	0	96
2	3	0.13	1070_crop01 - Deconvolved 4 iterations.nd2	10048.8	2609.32	-9634.86	4057.14	0.0243902	96
3	3	0.26	1070_crop01 - Deconvolved 4 iterations.nd2	10048.8	2609.32	-9634.86	4057.14	0.0487805	250
4	3	0.39	1070_crop01 - Deconvolved 4 iterations.nd2	10048.8	2609.32	-9634.86	4057.14	0.0731707	629
5	3	0.52	1070_crop01 - Deconvolved 4 iterations.nd2	10048.8	2609.32	-9634.86	4057.14	0.097561	1342
6	3	0.65	1070_crop01 - Deconvolved 4 iterations.nd2	10048.8	2609.32	-9634.86	4057.14	0.121951	2552
7	3	0.78	1070_crop01 - Deconvolved 4 iterations.nd2	10048.8	2609.32	-9634.86	4057.14	0.146341	3165
8	3	0.91	1070_crop01 - Deconvolved 4 iterations.nd2	10048.8	2609.32	-9634.86	4057.14	0.170732	2597
9	3	1.04	1070_crop01 - Deconvolved 4 iterations.nd2	10048.8	2609.32	-9634.86	4057.14	0.195122	2240
10	3	1.17	1070_crop01 - Deconvolved 4 iterations.nd2	10048.8	2609.32	-9634.86	4057.14	0.219512	1447
11	3	1.3	1070_crop01 - Deconvolved 4 iterations.nd2	10048.8	2609.32	-9634.86	4057.14	0.243902	878
12	3	1.43	1070_crop01 - Deconvolved 4 iterations.nd2	10048.8	2609.32	-9634.86	4057.14	0.268293	848
13	3	1.56	1070_crop01 - Deconvolved 4 iterations.nd2	10048.8	2609.32	-9634.86	4057.14	0.292683	1126
14	3	1.69	1070_crop01 - Deconvolved 4 iterations.nd2	10048.8	2609.32	-9634.86	4057.14	0.317073	1100
15	3	1.82	1070_crop01 - Deconvolved 4 iterations.nd2	10048.8	2609.32	-9634.86	4057.14	0.341463	1089
16	3	1.95	1070_crop01 - Deconvolved 4 iterations.nd2	10048.8	2609.32	-9634.86	4057.14	0.365854	1143
17	3	2.08	1070_crop01 - Deconvolved 4 iterations.nd2	10048.8	2609.32	-9634.86	4057.14	0.390244	1260
18	3	2.21	1070_crop01 - Deconvolved 4 iterations.nd2	10048.8	2609.32	-9634.86	4057.14	0.414634	2128
19	3	2.34	1070_crop01 - Deconvolved 4 iterations.nd2	10048.8	2609.32	-9634.86	4057.14	0.439024	2991
20	3	2.47	1070_crop01 - Deconvolved 4 iterations.nd2	10048.8	2609.32	-9634.86	4057.14	0.463415	2482
21	3	2.6	1070_crop01 - Deconvolved 4 iterations.nd2	10048.8	2609.32	-9634.86	4057.14	0.487805	2895
22	3	2.73	1070_crop01 - Deconvolved 4 iterations.nd2	10048.8	2609.32	-9634.86	4057.14	0.512195	2157
23	3	2.86	1070_crop01 - Deconvolved 4 iterations.nd2	10048.8	2609.32	-9634.86	4057.14	0.536585	2420
24	3	2.99	1070_crop01 - Deconvolved 4 iterations.nd2	10048.8	2609.32	-9634.86	4057.14	0.560976	1713
25	3	3.12	1070_crop01 - Deconvolved 4 iterations.nd2	10048.8	2609.32	-9634.86	4057.14	0.585366	1638
26	3	3.25	1070_crop01 - Deconvolved 4 iterations.nd2	10048.8	2609.32	-9634.86	4057.14	0.609756	1142
27	3	3.38	1070_crop01 - Deconvolved 4 iterations.nd2	10048.8	2609.32	-9634.86	4057.14	0.634146	1027
28	3	3.51	1070_crop01 - Deconvolved 4 iterations.nd2	10048.8	2609.32	-9634.86	4057.14	0.658537	1013
29	3	3.64	1070_crop01 - Deconvolved 4 iterations.nd2	10048.8	2609.32	-9634.86	4057.14	0.682927	1013
30	3	3.77	1070_crop01 - Deconvolved 4 iterations.nd2	10048.8	2609.32	-9634.86	4057.14	0.707317	894
31	3	3.9	1070_crop01 - Deconvolved 4 iterations.nd2	10048.8	2609.32	-9634.86	4057.14	0.731707	706
32	3	4.03	1070_crop01 - Deconvolved 4 iterations.nd2	10048.8	2609.32	-9634.86	4057.14	0.756098	896
33	3	4.16	1070_crop01 - Deconvolved 4 iterations.nd2	10048.8	2609.32	-9634.86	4057.14	0.780488	1178
34	3	4.29	1070_crop01 - Deconvolved 4 iterations.nd2	10048.8	2609.32	-9634.86	4057.14	0.804878	1434
35	3	4.42	1070_crop01 - Deconvolved 4 iterations.nd2	10048.8	2609.32	-9634.86	4057.14	0.829268	2203
36	3	4.55	1070_crop01 - Deconvolved 4 iterations.nd2	10048.8	2609.32	-9634.86	4057.14	0.853659	2539
37	3	4.68	1070_crop01 - Deconvolved 4 iterations.nd2	10048.8	2609.32	-9634.86	4057.14	0.878049	2242
38	3	4.81	1070_crop01 - Deconvolved 4 iterations.nd2	10048.8	2609.32	-9634.86	4057.14	0.902439	1831
39	3	4.94	1070_crop01 - Deconvolved 4 iterations.nd2	10048.8	2609.32	-9634.86	4057.14	0.926829	976
40	3	5.07	1070_crop01 - Deconvolved 4 iterations.nd2	10048.8	2609.32	-9634.86	4057.14	0.95122	82
41	3	5.2	1070_crop01 - Deconvolved 4 iterations.nd2	10048.8	2609.32	-9634.86	4057.14	0.97561	9
42	3	5.33	1070_crop01 - Deconvolved 4 iterations.nd2	10048.8	2609.32	-9634.86	4057.14	1	0
1	4	0	1070_crop01 - Deconvolved 4 iterations.nd2	10048.8	2609.32	-9634.86	4057.14	0	317
2	4	0.13	1070_crop01 - Deconvolved 4 iterations.nd2	10048.8	2609.32	-9634.86	4057.14	0.0263158	317
3	4	0.26	1070_crop01 - Deconvolved 4 iterations.nd2	10048.8	2609.32	-9634.86	4057.14	0.0526316	502
4	4	0.39	1070_crop01 - Deconvolved 4 iterations.nd2	10048.8	2609.32	-9634.86	4057.14	0.0789474	680
5	4	0.52	1070_crop01 - Deconvolved 4 iterations.nd2	10048.8	2609.32	-9634.86	4057.14	0.105263	887
6	4	0.65	1070_crop01 - Deconvolved 4 iterations.nd2	10048.8	2609.32	-9634.86	4057.14	0.131579	1151
7	4	0.78	1070_crop01 - Deconvolved 4 iterations.nd2	10048.8	2609.32	-9634.86	4057.14	0.157895	1045
8	4	0.91	1070_crop01 - Deconvolved 4 iterations.nd2	10048.8	2609.32	-9634.86	4057.14	0.184211	524
9	4	1.04	1070_crop01 - Deconvolved 4 iterations.nd2	10048.8	2609.32	-9634.86	4057.14	0.210526	109
10	4	1.17	1070_crop01 - Deconvolved 4 iterations.nd2	10048.8	2609.32	-9634.86	4057.14	0.236842	189
11	4	1.3	1070_crop01 - Deconvolved 4 iterations.nd2	10048.8	2609.32	-9634.86	4057.14	0.263158	460
12	4	1.43	1070_crop01 - Deconvolved 4 iterations.nd2	10048.8	2609.32	-9634.86	4057.14	0.289474	758
13	4	1.56	1070_crop01 - Deconvolved 4 iterations.nd2	10048.8	2609.32	-9634.86	4057.14	0.315789	681
14	4	1.69	1070_crop01 - Deconvolved 4 iterations.nd2	10048.8	2609.32	-9634.86	4057.14	0.342105	434
15	4	1.82	1070_crop01 - Deconvolved 4 iterations.nd2	10048.8	2609.32	-9634.86	4057.14	0.368421	348
16	4	1.95	1070_crop01 - Deconvolved 4 iterations.nd2	10048.8	2609.32	-9634.86	4057.14	0.394737	259
17	4	2.08	1070_crop01 - Deconvolved 4 iterations.nd2	10048.8	2609.32	-9634.86	4057.14	0.421053	360
18	4	2.21	1070_crop01 - Deconvolved 4 iterations.nd2	10048.8	2609.32	-9634.86	4057.14	0.447368	542
19	4	2.34	1070_crop01 - Deconvolved 4 iterations.nd2	10048.8	2609.32	-9634.86	4057.14	0.473684	451
20	4	2.47	1070_crop01 - Deconvolved 4 iterations.nd2	10048.8	2609.32	-9634.86	4057.14	0.5	191
21	4	2.6	1070_crop01 - Deconvolved 4 iterations.nd2	10048.8	2609.32	-9634.86	4057.14	0.526316	384
22	4	2.73	1070_crop01 - Deconvolved 4 iterations.nd2	10048.8	2609.32	-9634.86	4057.14	0.552632	192
23	4	2.86	1070_crop01 - Deconvolved 4 iterations.nd2	10048.8	2609.32	-9634.86	4057.14	0.578947	0
24	4	2.99	1070_crop01 - Deconvolved 4 iterations.nd2	10048.8	2609.32	-9634.86	4057.14	0.605263	577
25	4	3.12	1070_crop01 - Deconvolved 4 iterations.nd2	10048.8	2609.32	-9634.86	4057.14	0.631579	0
26	4	3.25	1070_crop01 - Deconvolved 4 iterations.nd2	10048.8	2609.32	-9634.86	4057.14	0.657895	92
27	4	3.38	1070_crop01 - Deconvolved 4 iterations.nd2	10048.8	2609.32	-9634.86	4057.14	0.684211	0
28	4	3.51	1070_crop01 - Deconvolved 4 iterations.nd2	10048.8	2609.32	-9634.86	4057.14	0.710526	387
29	4	3.64	1070_crop01 - Deconvolved 4 iterations.nd2	10048.8	2609.32	-9634.86	4057.14	0.736842	551
30	4	3.77	1070_crop01 - Deconvolved 4 iterations.nd2	10048.8	2609.32	-9634.86	4057.14	0.763158	799
31	4	3.9	1070_crop01 - Deconvolved 4 iterations.nd2	10048.8	2609.32	-9634.86	4057.14	0.789474	1668
32	4	4.03	1070_crop01 - Deconvolved 4 iterations.nd2	10048.8	2609.32	-9634.86	4057.14	0.815789	2426
33	4	4.16	1070_crop01 - Deconvolved 4 iterations.nd2	10048.8	2609.32	-9634.86	4057.14	0.842105	2626
34	4	4.29	1070_crop01 - Deconvolved 4 iterations.nd2	10048.8	2609.32	-9634.86	4057.14	0.868421	2481
35	4	4.42	1070_crop01 - Deconvolved 4 iterations.nd2	10048.8	2609.32	-9634.86	4057.14	0.894737	1706
36	4	4.55	1070_crop01 - Deconvolved 4 iterations.nd2	10048.8	2609.32	-9634.86	4057.14	0.921053	1278
37	4	4.68	1070_crop01 - Deconvolved 4 iterations.nd2	10048.8	2609.32	-9634.86	4057.14	0.947368	695
38	4	4.81	1070_crop01 - Deconvolved 4 iterations.nd2	10048.8	2609.32	-9634.86	4057.14	0.973684	52
39	4	4.94	1070_crop01 - Deconvolved 4 iterations.nd2	10048.8	2609.32	-9634.86	4057.14	1	0
1	5	0	1070_crop01 - Deconvolved 4 iterations.nd2	10048.8	2609.32	-9634.86	4057.14	0	492
2	5	0.13	1070_crop01 - Deconvolved 4 iterations.nd2	10048.8	2609.32	-9634.86	4057.14	0.037037	668
3	5	0.26	1070_crop01 - Deconvolved 4 iterations.nd2	10048.8	2609.32	-9634.86	4057.14	0.0740741	1527
4	5	0.39	1070_crop01 - Deconvolved 4 iterations.nd2	10048.8	2609.32	-9634.86	4057.14	0.111111	1803
5	5	0.52	1070_crop01 - Deconvolved 4 iterations.nd2	10048.8	2609.32	-9634.86	4057.14	0.148148	1620
6	5	0.65	1070_crop01 - Deconvolved 4 iterations.nd2	10048.8	2609.32	-9634.86	4057.14	0.185185	1620
7	5	0.78	1070_crop01 - Deconvolved 4 iterations.nd2	10048.8	2609.32	-9634.86	4057.14	0.222222	1065
8	5	0.91	1070_crop01 - Deconvolved 4 iterations.nd2	10048.8	2609.32	-9634.86	4057.14	0.259259	772
9	5	1.04	1070_crop01 - Deconvolved 4 iterations.nd2	10048.8	2609.32	-9634.86	4057.14	0.296296	653
10	5	1.17	1070_crop01 - Deconvolved 4 iterations.nd2	10048.8	2609.32	-9634.86	4057.14	0.333333	637
11	5	1.3	1070_crop01 - Deconvolved 4 iterations.nd2	10048.8	2609.32	-9634.86	4057.14	0.37037	637
12	5	1.43	1070_crop01 - Deconvolved 4 iterations.nd2	10048.8	2609.32	-9634.86	4057.14	0.407407	697
13	5	1.56	1070_crop01 - Deconvolved 4 iterations.nd2	10048.8	2609.32	-9634.86	4057.14	0.444444	720
14	5	1.69	1070_crop01 - Deconvolved 4 iterations.nd2	10048.8	2609.32	-9634.86	4057.14	0.481481	779
15	5	1.82	1070_crop01 - Deconvolved 4 iterations.nd2	10048.8	2609.32	-9634.86	4057.14	0.518519	636
16	5	1.95	1070_crop01 - Deconvolved 4 iterations.nd2	10048.8	2609.32	-9634.86	4057.14	0.555556	494
17	5	2.08	1070_crop01 - Deconvolved 4 iterations.nd2	10048.8	2609.32	-9634.86	4057.14	0.592593	231
18	5	2.21	1070_crop01 - Deconvolved 4 iterations.nd2	10048.8	2609.32	-9634.86	4057.14	0.62963	155
19	5	2.34	1070_crop01 - Deconvolved 4 iterations.nd2	10048.8	2609.32	-9634.86	4057.14	0.666667	488
20	5	2.47	1070_crop01 - Deconvolved 4 iterations.nd2	10048.8	2609.32	-9634.86	4057.14	0.703704	488
21	5	2.6	1070_crop01 - Deconvolved 4 iterations.nd2	10048.8	2609.32	-9634.86	4057.14	0.740741	665
22	5	2.73	1070_crop01 - Deconvolved 4 iterations.nd2	10048.8	2609.32	-9634.86	4057.14	0.777778	1011
23	5	2.86	1070_crop01 - Deconvolved 4 iterations.nd2	10048.8	2609.32	-9634.86	4057.14	0.814815	1367
24	5	2.99	1070_crop01 - Deconvolved 4 iterations.nd2	10048.8	2609.32	-9634.86	4057.14	0.851852	1393
25	5	3.12	1070_crop01 - Deconvolved 4 iterations.nd2	10048.8	2609.32	-9634.86	4057.14	0.888889	1393
26	5	3.25	1070_crop01 - Deconvolved 4 iterations.nd2	10048.8	2609.32	-9634.86	4057.14	0.925926	1204
27	5	3.38	1070_crop01 - Deconvolved 4 iterations.nd2	10048.8	2609.32	-9634.86	4057.14	0.962963	1055
28	5	3.51	1070_crop01 - Deconvolved 4 iterations.nd2	10048.8	2609.32	-9634.86	4057.14	1	361
1	6	0	1070_crop01 - Deconvolved 4 iterations.nd2	10048.8	2609.32	-9634.86	4057.14	0	636
2	6	0.13	1070_crop01 - Deconvolved 4 iterations.nd2	10048.8	2609.32	-9634.86	4057.14	0.0333333	857
3	6	0.26	1070_crop01 - Deconvolved 4 iterations.nd2	10048.8	2609.32	-9634.86	4057.14	0.0666667	1244
4	6	0.39	1070_crop01 - Deconvolved 4 iterations.nd2	10048.8	2609.32	-9634.86	4057.14	0.1	1516
5	6	0.52	1070_crop01 - Deconvolved 4 iterations.nd2	10048.8	2609.32	-9634.86	4057.14	0.133333	1535
6	6	0.65	1070_crop01 - Deconvolved 4 iterations.nd2	10048.8	2609.32	-9634.86	4057.14	0.166667	1276
7	6	0.78	1070_crop01 - Deconvolved 4 iterations.nd2	10048.8	2609.32	-9634.86	4057.14	0.2	888
8	6	0.91	1070_crop01 - Deconvolved 4 iterations.nd2	10048.8	2609.32	-9634.86	4057.14	0.233333	730
9	6	1.04	1070_crop01 - Deconvolved 4 iterations.nd2	10048.8	2609.32	-9634.86	4057.14	0.266667	829
10	6	1.17	1070_crop01 - Deconvolved 4 iterations.nd2	10048.8	2609.32	-9634.86	4057.14	0.3	779
11	6	1.3	1070_crop01 - Deconvolved 4 iterations.nd2	10048.8	2609.32	-9634.86	4057.14	0.333333	538
12	6	1.43	1070_crop01 - Deconvolved 4 iterations.nd2	10048.8	2609.32	-9634.86	4057.14	0.366667	483
13	6	1.56	1070_crop01 - Deconvolved 4 iterations.nd2	10048.8	2609.32	-9634.86	4057.14	0.4	462
14	6	1.69	1070_crop01 - Deconvolved 4 iterations.nd2	10048.8	2609.32	-9634.86	4057.14	0.433333	215
15	6	1.82	1070_crop01 - Deconvolved 4 iterations.nd2	10048.8	2609.32	-9634.86	4057.14	0.466667	200
16	6	1.95	1070_crop01 - Deconvolved 4 iterations.nd2	10048.8	2609.32	-9634.86	4057.14	0.5	591
17	6	2.08	1070_crop01 - Deconvolved 4 iterations.nd2	10048.8	2609.32	-9634.86	4057.14	0.533333	742
18	6	2.21	1070_crop01 - Deconvolved 4 iterations.nd2	10048.8	2609.32	-9634.86	4057.14	0.566667	621
19	6	2.34	1070_crop01 - Deconvolved 4 iterations.nd2	10048.8	2609.32	-9634.86	4057.14	0.6	617
20	6	2.47	1070_crop01 - Deconvolved 4 iterations.nd2	10048.8	2609.32	-9634.86	4057.14	0.633333	621
21	6	2.6	1070_crop01 - Deconvolved 4 iterations.nd2	10048.8	2609.32	-9634.86	4057.14	0.666667	710
22	6	2.73	1070_crop01 - Deconvolved 4 iterations.nd2	10048.8	2609.32	-9634.86	4057.14	0.7	1150
23	6	2.86	1070_crop01 - Deconvolved 4 iterations.nd2	10048.8	2609.32	-9634.86	4057.14	0.733333	1565
24	6	2.99	1070_crop01 - Deconvolved 4 iterations.nd2	10048.8	2609.32	-9634.86	4057.14	0.766667	1723
25	6	3.12	1070_crop01 - Deconvolved 4 iterations.nd2	10048.8	2609.32	-9634.86	4057.14	0.8	1681
26	6	3.25	1070_crop01 - Deconvolved 4 iterations.nd2	10048.8	2609.32	-9634.86	4057.14	0.833333	1630
27	6	3.38	1070_crop01 - Deconvolved 4 iterations.nd2	10048.8	2609.32	-9634.86	4057.14	0.866667	1432
28	6	3.51	1070_crop01 - Deconvolved 4 iterations.nd2	10048.8	2609.32	-9634.86	4057.14	0.9	1237
29	6	3.64	1070_crop01 - Deconvolved 4 iterations.nd2	10048.8	2609.32	-9634.86	4057.14	0.933333	930
30	6	3.77	1070_crop01 - Deconvolved 4 iterations.nd2	10048.8	2609.32	-9634.86	4057.14	0.966667	587
31	6	3.9	1070_crop01 - Deconvolved 4 iterations.nd2	10048.8	2609.32	-9634.86	4057.14	1	207
1	7	0	1070_crop01 - Deconvolved 4 iterations.nd2	10048.8	2609.32	-9634.86	4057.14	0	896
2	7	0.13	1070_crop01 - Deconvolved 4 iterations.nd2	10048.8	2609.32	-9634.86	4057.14	0.0357143	1007
3	7	0.26	1070_crop01 - Deconvolved 4 iterations.nd2	10048.8	2609.32	-9634.86	4057.14	0.0714286	1055
4	7	0.39	1070_crop01 - Deconvolved 4 iterations.nd2	10048.8	2609.32	-9634.86	4057.14	0.107143	2290
5	7	0.52	1070_crop01 - Deconvolved 4 iterations.nd2	10048.8	2609.32	-9634.86	4057.14	0.142857	2632
6	7	0.65	1070_crop01 - Deconvolved 4 iterations.nd2	10048.8	2609.32	-9634.86	4057.14	0.178571	3013
7	7	0.78	1070_crop01 - Deconvolved 4 iterations.nd2	10048.8	2609.32	-9634.86	4057.14	0.214286	3013
8	7	0.91	1070_crop01 - Deconvolved 4 iterations.nd2	10048.8	2609.32	-9634.86	4057.14	0.25	2329
9	7	1.04	1070_crop01 - Deconvolved 4 iterations.nd2	10048.8	2609.32	-9634.86	4057.14	0.285714	1488
10	7	1.17	1070_crop01 - Deconvolved 4 iterations.nd2	10048.8	2609.32	-9634.86	4057.14	0.321429	1321
11	7	1.3	1070_crop01 - Deconvolved 4 iterations.nd2	10048.8	2609.32	-9634.86	4057.14	0.357143	1404
12	7	1.43	1070_crop01 - Deconvolved 4 iterations.nd2	10048.8	2609.32	-9634.86	4057.14	0.392857	1456
13	7	1.56	1070_crop01 - Deconvolved 4 iterations.nd2	10048.8	2609.32	-9634.86	4057.14	0.428571	1456
14	7	1.69	1070_crop01 - Deconvolved 4 iterations.nd2	10048.8	2609.32	-9634.86	4057.14	0.464286	1581
15	7	1.82	1070_crop01 - Deconvolved 4 iterations.nd2	10048.8	2609.32	-9634.86	4057.14	0.5	1535
16	7	1.95	1070_crop01 - Deconvolved 4 iterations.nd2	10048.8	2609.32	-9634.86	4057.14	0.535714	1387
17	7	2.08	1070_crop01 - Deconvolved 4 iterations.nd2	10048.8	2609.32	-9634.86	4057.14	0.571429	1143
18	7	2.21	1070_crop01 - Deconvolved 4 iterations.nd2	10048.8	2609.32	-9634.86	4057.14	0.607143	914
19	7	2.34	1070_crop01 - Deconvolved 4 iterations.nd2	10048.8	2609.32	-9634.86	4057.14	0.642857	914
20	7	2.47	1070_crop01 - Deconvolved 4 iterations.nd2	10048.8	2609.32	-9634.86	4057.14	0.678571	1237
21	7	2.6	1070_crop01 - Deconvolved 4 iterations.nd2	10048.8	2609.32	-9634.86	4057.14	0.714286	2197
22	7	2.73	1070_crop01 - Deconvolved 4 iterations.nd2	10048.8	2609.32	-9634.86	4057.14	0.75	3897
23	7	2.86	1070_crop01 - Deconvolved 4 iterations.nd2	10048.8	2609.32	-9634.86	4057.14	0.785714	3689
24	7	2.99	1070_crop01 - Deconvolved 4 iterations.nd2	10048.8	2609.32	-9634.86	4057.14	0.821429	3074
25	7	3.12	1070_crop01 - Deconvolved 4 iterations.nd2	10048.8	2609.32	-9634.86	4057.14	0.857143	3074
26	7	3.25	1070_crop01 - Deconvolved 4 iterations.nd2	10048.8	2609.32	-9634.86	4057.14	0.892857	2428
27	7	3.38	1070_crop01 - Deconvolved 4 iterations.nd2	10048.8	2609.32	-9634.86	4057.14	0.928571	1840
28	7	3.51	1070_crop01 - Deconvolved 4 iterations.nd2	10048.8	2609.32	-9634.86	4057.14	0.964286	660
29	7	3.64	1070_crop01 - Deconvolved 4 iterations.nd2	10048.8	2609.32	-9634.86	4057.14	1	211
1	8	0	1070_crop01 - Deconvolved 4 iterations.nd2	10048.8	2609.32	-9634.86	4057.14	0	972
2	8	0.13	1070_crop01 - Deconvolved 4 iterations.nd2	10048.8	2609.32	-9634.86	4057.14	0.030303	1830
3	8	0.26	1070_crop01 - Deconvolved 4 iterations.nd2	10048.8	2609.32	-9634.86	4057.14	0.0606061	4041
4	8	0.39	1070_crop01 - Deconvolved 4 iterations.nd2	10048.8	2609.32	-9634.86	4057.14	0.0909091	5663
5	8	0.52	1070_crop01 - Deconvolved 4 iterations.nd2	10048.8	2609.32	-9634.86	4057.14	0.121212	5256
6	8	0.65	1070_crop01 - Deconvolved 4 iterations.nd2	10048.8	2609.32	-9634.86	4057.14	0.151515	2990
7	8	0.78	1070_crop01 - Deconvolved 4 iterations.nd2	10048.8	2609.32	-9634.86	4057.14	0.181818	2643
8	8	0.91	1070_crop01 - Deconvolved 4 iterations.nd2	10048.8	2609.32	-9634.86	4057.14	0.212121	1664
9	8	1.04	1070_crop01 - Deconvolved 4 iterations.nd2	10048.8	2609.32	-9634.86	4057.14	0.242424	1550
10	8	1.17	1070_crop01 - Deconvolved 4 iterations.nd2	10048.8	2609.32	-9634.86	4057.14	0.272727	1851
11	8	1.3	1070_crop01 - Deconvolved 4 iterations.nd2	10048.8	2609.32	-9634.86	4057.14	0.30303	1553
12	8	1.43	1070_crop01 - Deconvolved 4 iterations.nd2	10048.8	2609.32	-9634.86	4057.14	0.333333	1539
13	8	1.56	1070_crop01 - Deconvolved 4 iterations.nd2	10048.8	2609.32	-9634.86	4057.14	0.363636	1539
14	8	1.69	1070_crop01 - Deconvolved 4 iterations.nd2	10048.8	2609.32	-9634.86	4057.14	0.393939	1566
15	8	1.82	1070_crop01 - Deconvolved 4 iterations.nd2	10048.8	2609.32	-9634.86	4057.14	0.424242	1755
16	8	1.95	1070_crop01 - Deconvolved 4 iterations.nd2	10048.8	2609.32	-9634.86	4057.14	0.454545	1498
17	8	2.08	1070_crop01 - Deconvolved 4 iterations.nd2	10048.8	2609.32	-9634.86	4057.14	0.484848	1312
18	8	2.21	1070_crop01 - Deconvolved 4 iterations.nd2	10048.8	2609.32	-9634.86	4057.14	0.515152	1409
19	8	2.34	1070_crop01 - Deconvolved 4 iterations.nd2	10048.8	2609.32	-9634.86	4057.14	0.545455	1761
20	8	2.47	1070_crop01 - Deconvolved 4 iterations.nd2	10048.8	2609.32	-9634.86	4057.14	0.575758	1770
21	8	2.6	1070_crop01 - Deconvolved 4 iterations.nd2	10048.8	2609.32	-9634.86	4057.14	0.606061	1617
22	8	2.73	1070_crop01 - Deconvolved 4 iterations.nd2	10048.8	2609.32	-9634.86	4057.14	0.636364	1803
23	8	2.86	1070_crop01 - Deconvolved 4 iterations.nd2	10048.8	2609.32	-9634.86	4057.14	0.666667	1442
24	8	2.99	1070_crop01 - Deconvolved 4 iterations.nd2	10048.8	2609.32	-9634.86	4057.14	0.69697	1442
25	8	3.12	1070_crop01 - Deconvolved 4 iterations.nd2	10048.8	2609.32	-9634.86	4057.14	0.727273	1555
26	8	3.25	1070_crop01 - Deconvolved 4 iterations.nd2	10048.8	2609.32	-9634.86	4057.14	0.757576	1986
27	8	3.38	1070_crop01 - Deconvolved 4 iterations.nd2	10048.8	2609.32	-9634.86	4057.14	0.787879	2303
28	8	3.51	1070_crop01 - Deconvolved 4 iterations.nd2	10048.8	2609.32	-9634.86	4057.14	0.818182	1770
29	8	3.64	1070_crop01 - Deconvolved 4 iterations.nd2	10048.8	2609.32	-9634.86	4057.14	0.848485	953
30	8	3.77	1070_crop01 - Deconvolved 4 iterations.nd2	10048.8	2609.32	-9634.86	4057.14	0.878788	888
31	8	3.9	1070_crop01 - Deconvolved 4 iterations.nd2	10048.8	2609.32	-9634.86	4057.14	0.909091	286
32	8	4.03	1070_crop01 - Deconvolved 4 iterations.nd2	10048.8	2609.32	-9634.86	4057.14	0.939394	522
33	8	4.16	1070_crop01 - Deconvolved 4 iterations.nd2	10048.8	2609.32	-9634.86	4057.14	0.969697	349
34	8	4.29	1070_crop01 - Deconvolved 4 iterations.nd2	10048.8	2609.32	-9634.86	4057.14	1	135
1	9	0	1070_crop01 - Deconvolved 4 iterations.nd2	10048.8	2609.32	-9634.86	4057.14	0	501
2	9	0.13	1070_crop01 - Deconvolved 4 iterations.nd2	10048.8	2609.32	-9634.86	4057.14	0.0333333	1072
3	9	0.26	1070_crop01 - Deconvolved 4 iterations.nd2	10048.8	2609.32	-9634.86	4057.14	0.0666667	1651
4	9	0.39	1070_crop01 - Deconvolved 4 iterations.nd2	10048.8	2609.32	-9634.86	4057.14	0.1	1750
5	9	0.52	1070_crop01 - Deconvolved 4 iterations.nd2	10048.8	2609.32	-9634.86	4057.14	0.133333	1594
6	9	0.65	1070_crop01 - Deconvolved 4 iterations.nd2	10048.8	2609.32	-9634.86	4057.14	0.166667	1520
7	9	0.78	1070_crop01 - Deconvolved 4 iterations.nd2	10048.8	2609.32	-9634.86	4057.14	0.2	1372
8	9	0.91	1070_crop01 - Deconvolved 4 iterations.nd2	10048.8	2609.32	-9634.86	4057.14	0.233333	1491
9	9	1.04	1070_crop01 - Deconvolved 4 iterations.nd2	10048.8	2609.32	-9634.86	4057.14	0.266667	1341
10	9	1.17	1070_crop01 - Deconvolved 4 iterations.nd2	10048.8	2609.32	-9634.86	4057.14	0.3	1415
11	9	1.3	1070_crop01 - Deconvolved 4 iterations.nd2	10048.8	2609.32	-9634.86	4057.14	0.333333	1112
12	9	1.43	1070_crop01 - Deconvolved 4 iterations.nd2	10048.8	2609.32	-9634.86	4057.14	0.366667	1060
13	9	1.56	1070_crop01 - Deconvolved 4 iterations.nd2	10048.8	2609.32	-9634.86	4057.14	0.4	1109
14	9	1.69	1070_crop01 - Deconvolved 4 iterations.nd2	10048.8	2609.32	-9634.86	4057.14	0.433333	998
15	9	1.82	1070_crop01 - Deconvolved 4 iterations.nd2	10048.8	2609.32	-9634.86	4057.14	0.466667	1009
16	9	1.95	1070_crop01 - Deconvolved 4 iterations.nd2	10048.8	2609.32	-9634.86	4057.14	0.5	831
17	9	2.08	1070_crop01 - Deconvolved 4 iterations.nd2	10048.8	2609.32	-9634.86	4057.14	0.533333	895
18	9	2.21	1070_crop01 - Deconvolved 4 iterations.nd2	10048.8	2609.32	-9634.86	4057.14	0.566667	914
19	9	2.34	1070_crop01 - Deconvolved 4 iterations.nd2	10048.8	2609.32	-9634.86	4057.14	0.6	874
20	9	2.47	1070_crop01 - Deconvolved 4 iterations.nd2	10048.8	2609.32	-9634.86	4057.14	0.633333	1049
21	9	2.6	1070_crop01 - Deconvolved 4 iterations.nd2	10048.8	2609.32	-9634.86	4057.14	0.666667	1173
22	9	2.73	1070_crop01 - Deconvolved 4 iterations.nd2	10048.8	2609.32	-9634.86	4057.14	0.7	1543
23	9	2.86	1070_crop01 - Deconvolved 4 iterations.nd2	10048.8	2609.32	-9634.86	4057.14	0.733333	2584
24	9	2.99	1070_crop01 - Deconvolved 4 iterations.nd2	10048.8	2609.32	-9634.86	4057.14	0.766667	2821
25	9	3.12	1070_crop01 - Deconvolved 4 iterations.nd2	10048.8	2609.32	-9634.86	4057.14	0.8	3511
26	9	3.25	1070_crop01 - Deconvolved 4 iterations.nd2	10048.8	2609.32	-9634.86	4057.14	0.833333	3178
27	9	3.38	1070_crop01 - Deconvolved 4 iterations.nd2	10048.8	2609.32	-9634.86	4057.14	0.866667	3719
28	9	3.51	1070_crop01 - Deconvolved 4 iterations.nd2	10048.8	2609.32	-9634.86	4057.14	0.9	2119
29	9	3.64	1070_crop01 - Deconvolved 4 iterations.nd2	10048.8	2609.32	-9634.86	4057.14	0.933333	1775
30	9	3.77	1070_crop01 - Deconvolved 4 iterations.nd2	10048.8	2609.32	-9634.86	4057.14	0.966667	1621
31	9	3.9	1070_crop01 - Deconvolved 4 iterations.nd2	10048.8	2609.32	-9634.86	4057.14	1	574
1	10	0	1070_crop01 - Deconvolved 4 iterations.nd2	10048.8	2609.32	-9634.86	4057.14	0	254
2	10	0.13	1070_crop01 - Deconvolved 4 iterations.nd2	10048.8	2609.32	-9634.86	4057.14	0.0384615	535
3	10	0.26	1070_crop01 - Deconvolved 4 iterations.nd2	10048.8	2609.32	-9634.86	4057.14	0.0769231	871
4	10	0.39	1070_crop01 - Deconvolved 4 iterations.nd2	10048.8	2609.32	-9634.86	4057.14	0.115385	1488
5	10	0.52	1070_crop01 - Deconvolved 4 iterations.nd2	10048.8	2609.32	-9634.86	4057.14	0.153846	1836
6	10	0.65	1070_crop01 - Deconvolved 4 iterations.nd2	10048.8	2609.32	-9634.86	4057.14	0.192308	2483
7	10	0.78	1070_crop01 - Deconvolved 4 iterations.nd2	10048.8	2609.32	-9634.86	4057.14	0.230769	1973
8	10	0.91	1070_crop01 - Deconvolved 4 iterations.nd2	10048.8	2609.32	-9634.86	4057.14	0.269231	2495
9	10	1.04	1070_crop01 - Deconvolved 4 iterations.nd2	10048.8	2609.32	-9634.86	4057.14	0.307692	1976
10	10	1.17	1070_crop01 - Deconvolved 4 iterations.nd2	10048.8	2609.32	-9634.86	4057.14	0.346154	1508
11	10	1.3	1070_crop01 - Deconvolved 4 iterations.nd2	10048.8	2609.32	-9634.86	4057.14	0.384615	1014
12	10	1.43	1070_crop01 - Deconvolved 4 iterations.nd2	10048.8	2609.32	-9634.86	4057.14	0.423077	1014
13	10	1.56	1070_crop01 - Deconvolved 4 iterations.nd2	10048.8	2609.32	-9634.86	4057.14	0.461538	834
14	10	1.69	1070_crop01 - Deconvolved 4 iterations.nd2	10048.8	2609.32	-9634.86	4057.14	0.5	957
15	10	1.82	1070_crop01 - Deconvolved 4 iterations.nd2	10048.8	2609.32	-9634.86	4057.14	0.538462	992
16	10	1.95	1070_crop01 - Deconvolved 4 iterations.nd2	10048.8	2609.32	-9634.86	4057.14	0.576923	1041
17	10	2.08	1070_crop01 - Deconvolved 4 iterations.nd2	10048.8	2609.32	-9634.86	4057.14	0.615385	1643
18	10	2.21	1070_crop01 - Deconvolved 4 iterations.nd2	10048.8	2609.32	-9634.86	4057.14	0.653846	1643
19	10	2.34	1070_crop01 - Deconvolved 4 iterations.nd2	10048.8	2609.32	-9634.86	4057.14	0.692308	2687
20	10	2.47	1070_crop01 - Deconvolved 4 iterations.nd2	10048.8	2609.32	-9634.86	4057.14	0.730769	2806
21	10	2.6	1070_crop01 - Deconvolved 4 iterations.nd2	10048.8	2609.32	-9634.86	4057.14	0.769231	3019
22	10	2.73	1070_crop01 - Deconvolved 4 iterations.nd2	10048.8	2609.32	-9634.86	4057.14	0.807692	2819
23	10	2.86	1070_crop01 - Deconvolved 4 iterations.nd2	10048.8	2609.32	-9634.86	4057.14	0.846154	2434
24	10	2.99	1070_crop01 - Deconvolved 4 iterations.nd2	10048.8	2609.32	-9634.86	4057.14	0.884615	2123
25	10	3.12	1070_crop01 - Deconvolved 4 iterations.nd2	10048.8	2609.32	-9634.86	4057.14	0.923077	1491
26	10	3.25	1070_crop01 - Deconvolved 4 iterations.nd2	10048.8	2609.32	-9634.86	4057.14	0.961538	1063
27	10	3.38	1070_crop01 - Deconvolved 4 iterations.nd2	10048.8	2609.32	-9634.86	4057.14	1	571
1	11	0	1070_crop01 - Deconvolved 4 iterations.nd2	10048.8	2609.32	-9634.86	4057.14	0	816
2	11	0.13	1070_crop01 - Deconvolved 4 iterations.nd2	10048.8	2609.32	-9634.86	4057.14	0.027027	1890
3	11	0.26	1070_crop01 - Deconvolved 4 iterations.nd2	10048.8	2609.32	-9634.86	4057.14	0.0540541	2691
4	11	0.39	1070_crop01 - Deconvolved 4 iterations.nd2	10048.8	2609.32	-9634.86	4057.14	0.0810811	4574
5	11	0.52	1070_crop01 - Deconvolved 4 iterations.nd2	10048.8	2609.32	-9634.86	4057.14	0.108108	3815
6	11	0.65	1070_crop01 - Deconvolved 4 iterations.nd2	10048.8	2609.32	-9634.86	4057.14	0.135135	3227
7	11	0.78	1070_crop01 - Deconvolved 4 iterations.nd2	10048.8	2609.32	-9634.86	4057.14	0.162162	2658
8	11	0.91	1070_crop01 - Deconvolved 4 iterations.nd2	10048.8	2609.32	-9634.86	4057.14	0.189189	2058
9	11	1.04	1070_crop01 - Deconvolved 4 iterations.nd2	10048.8	2609.32	-9634.86	4057.14	0.216216	2046
10	11	1.17	1070_crop01 - Deconvolved 4 iterations.nd2	10048.8	2609.32	-9634.86	4057.14	0.243243	1406
11	11	1.3	1070_crop01 - Deconvolved 4 iterations.nd2	10048.8	2609.32	-9634.86	4057.14	0.27027	1356
12	11	1.43	1070_crop01 - Deconvolved 4 iterations.nd2	10048.8	2609.32	-9634.86	4057.14	0.297297	1760
13	11	1.56	1070_crop01 - Deconvolved 4 iterations.nd2	10048.8	2609.32	-9634.86	4057.14	0.324324	2422
14	11	1.69	1070_crop01 - Deconvolved 4 iterations.nd2	10048.8	2609.32	-9634.86	4057.14	0.351351	2882
15	11	1.82	1070_crop01 - Deconvolved 4 iterations.nd2	10048.8	2609.32	-9634.86	4057.14	0.378378	3744
16	11	1.95	1070_crop01 - Deconvolved 4 iterations.nd2	10048.8	2609.32	-9634.86	4057.14	0.405405	4465
17	11	2.08	1070_crop01 - Deconvolved 4 iterations.nd2	10048.8	2609.32	-9634.86	4057.14	0.432432	4474
18	11	2.21	1070_crop01 - Deconvolved 4 iterations.nd2	10048.8	2609.32	-9634.86	4057.14	0.459459	6629
19	11	2.34	1070_crop01 - Deconvolved 4 iterations.nd2	10048.8	2609.32	-9634.86	4057.14	0.486486	5641
20	11	2.47	1070_crop01 - Deconvolved 4 iterations.nd2	10048.8	2609.32	-9634.86	4057.14	0.513514	4177
21	11	2.6	1070_crop01 - Deconvolved 4 iterations.nd2	10048.8	2609.32	-9634.86	4057.14	0.540541	2827
22	11	2.73	1070_crop01 - Deconvolved 4 iterations.nd2	10048.8	2609.32	-9634.86	4057.14	0.567568	1973
23	11	2.86	1070_crop01 - Deconvolved 4 iterations.nd2	10048.8	2609.32	-9634.86	4057.14	0.594595	1334
24	11	2.99	1070_crop01 - Deconvolved 4 iterations.nd2	10048.8	2609.32	-9634.86	4057.14	0.621622	1616
25	11	3.12	1070_crop01 - Deconvolved 4 iterations.nd2	10048.8	2609.32	-9634.86	4057.14	0.648649	1407
26	11	3.25	1070_crop01 - Deconvolved 4 iterations.nd2	10048.8	2609.32	-9634.86	4057.14	0.675676	1269
27	11	3.38	1070_crop01 - Deconvolved 4 iterations.nd2	10048.8	2609.32	-9634.86	4057.14	0.702703	1703
28	11	3.51	1070_crop01 - Deconvolved 4 iterations.nd2	10048.8	2609.32	-9634.86	4057.14	0.72973	1923
29	11	3.64	1070_crop01 - Deconvolved 4 iterations.nd2	10048.8	2609.32	-9634.86	4057.14	0.756757	2820
30	11	3.77	1070_crop01 - Deconvolved 4 iterations.nd2	10048.8	2609.32	-9634.86	4057.14	0.783784	3134
31	11	3.9	1070_crop01 - Deconvolved 4 iterations.nd2	10048.8	2609.32	-9634.86	4057.14	0.810811	4402
32	11	4.03	1070_crop01 - Deconvolved 4 iterations.nd2	10048.8	2609.32	-9634.86	4057.14	0.837838	4724
33	11	4.16	1070_crop01 - Deconvolved 4 iterations.nd2	10048.8	2609.32	-9634.86	4057.14	0.864865	4380
34	11	4.29	1070_crop01 - Deconvolved 4 iterations.nd2	10048.8	2609.32	-9634.86	4057.14	0.891892	3498
35	11	4.42	1070_crop01 - Deconvolved 4 iterations.nd2	10048.8	2609.32	-9634.86	4057.14	0.918919	3066
36	11	4.55	1070_crop01 - Deconvolved 4 iterations.nd2	10048.8	2609.32	-9634.86	4057.14	0.945946	1527
37	11	4.68	1070_crop01 - Deconvolved 4 iterations.nd2	10048.8	2609.32	-9634.86	4057.14	0.972973	798
38	11	4.81	1070_crop01 - Deconvolved 4 iterations.nd2	10048.8	2609.32	-9634.86	4057.14	1	165
1	12	0	1070_crop01 - Deconvolved 4 iterations.nd2	10048.8	2609.32	-9634.86	4057.14	0	0
2	12	0.13	1070_crop01 - Deconvolved 4 iterations.nd2	10048.8	2609.32	-9634.86	4057.14	0.0357143	61
3	12	0.26	1070_crop01 - Deconvolved 4 iterations.nd2	10048.8	2609.32	-9634.86	4057.14	0.0714286	167
4	12	0.39	1070_crop01 - Deconvolved 4 iterations.nd2	10048.8	2609.32	-9634.86	4057.14	0.107143	827
5	12	0.52	1070_crop01 - Deconvolved 4 iterations.nd2	10048.8	2609.32	-9634.86	4057.14	0.142857	1341
6	12	0.65	1070_crop01 - Deconvolved 4 iterations.nd2	10048.8	2609.32	-9634.86	4057.14	0.178571	2941
7	12	0.78	1070_crop01 - Deconvolved 4 iterations.nd2	10048.8	2609.32	-9634.86	4057.14	0.214286	1633
8	12	0.91	1070_crop01 - Deconvolved 4 iterations.nd2	10048.8	2609.32	-9634.86	4057.14	0.25	2510
9	12	1.04	1070_crop01 - Deconvolved 4 iterations.nd2	10048.8	2609.32	-9634.86	4057.14	0.285714	1574
10	12	1.17	1070_crop01 - Deconvolved 4 iterations.nd2	10048.8	2609.32	-9634.86	4057.14	0.321429	1273
11	12	1.3	1070_crop01 - Deconvolved 4 iterations.nd2	10048.8	2609.32	-9634.86	4057.14	0.357143	1265
12	12	1.43	1070_crop01 - Deconvolved 4 iterations.nd2	10048.8	2609.32	-9634.86	4057.14	0.392857	1342
13	12	1.56	1070_crop01 - Deconvolved 4 iterations.nd2	10048.8	2609.32	-9634.86	4057.14	0.428571	1342
14	12	1.69	1070_crop01 - Deconvolved 4 iterations.nd2	10048.8	2609.32	-9634.86	4057.14	0.464286	1447
15	12	1.82	1070_crop01 - Deconvolved 4 iterations.nd2	10048.8	2609.32	-9634.86	4057.14	0.5	1467
16	12	1.95	1070_crop01 - Deconvolved 4 iterations.nd2	10048.8	2609.32	-9634.86	4057.14	0.535714	1349
17	12	2.08	1070_crop01 - Deconvolved 4 iterations.nd2	10048.8	2609.32	-9634.86	4057.14	0.571429	1130
18	12	2.21	1070_crop01 - Deconvolved 4 iterations.nd2	10048.8	2609.32	-9634.86	4057.14	0.607143	1291
19	12	2.34	1070_crop01 - Deconvolved 4 iterations.nd2	10048.8	2609.32	-9634.86	4057.14	0.642857	1291
20	12	2.47	1070_crop01 - Deconvolved 4 iterations.nd2	10048.8	2609.32	-9634.86	4057.14	0.678571	1579
21	12	2.6	1070_crop01 - Deconvolved 4 iterations.nd2	10048.8	2609.32	-9634.86	4057.14	0.714286	1549
22	12	2.73	1070_crop01 - Deconvolved 4 iterations.nd2	10048.8	2609.32	-9634.86	4057.14	0.75	1284
23	12	2.86	1070_crop01 - Deconvolved 4 iterations.nd2	10048.8	2609.32	-9634.86	4057.14	0.785714	1843
24	12	2.99	1070_crop01 - Deconvolved 4 iterations.nd2	10048.8	2609.32	-9634.86	4057.14	0.821429	2161
25	12	3.12	1070_crop01 - Deconvolved 4 iterations.nd2	10048.8	2609.32	-9634.86	4057.14	0.857143	2266
26	12	3.25	1070_crop01 - Deconvolved 4 iterations.nd2	10048.8	2609.32	-9634.86	4057.14	0.892857	2192
27	12	3.38	1070_crop01 - Deconvolved 4 iterations.nd2	10048.8	2609.32	-9634.86	4057.14	0.928571	1599
28	12	3.51	1070_crop01 - Deconvolved 4 iterations.nd2	10048.8	2609.32	-9634.86	4057.14	0.964286	881
29	12	3.64	1070_crop01 - Deconvolved 4 iterations.nd2	10048.8	2609.32	-9634.86	4057.14	1	0
1	13	0	1070_crop01 - Deconvolved 4 iterations.nd2	10048.8	2609.32	-9634.86	4057.14	0	573
2	13	0.13	1070_crop01 - Deconvolved 4 iterations.nd2	10048.8	2609.32	-9634.86	4057.14	0.0384615	1144
3	13	0.26	1070_crop01 - Deconvolved 4 iterations.nd2	10048.8	2609.32	-9634.86	4057.14	0.0769231	1630
4	13	0.39	1070_crop01 - Deconvolved 4 iterations.nd2	10048.8	2609.32	-9634.86	4057.14	0.115385	2025
5	13	0.52	1070_crop01 - Deconvolved 4 iterations.nd2	10048.8	2609.32	-9634.86	4057.14	0.153846	1914
6	13	0.65	1070_crop01 - Deconvolved 4 iterations.nd2	10048.8	2609.32	-9634.86	4057.14	0.192308	1950
7	13	0.78	1070_crop01 - Deconvolved 4 iterations.nd2	10048.8	2609.32	-9634.86	4057.14	0.230769	2098
8	13	0.91	1070_crop01 - Deconvolved 4 iterations.nd2	10048.8	2609.32	-9634.86	4057.14	0.269231	2658
9	13	1.04	1070_crop01 - Deconvolved 4 iterations.nd2	10048.8	2609.32	-9634.86	4057.14	0.307692	2204
10	13	1.17	1070_crop01 - Deconvolved 4 iterations.nd2	10048.8	2609.32	-9634.86	4057.14	0.346154	2201
11	13	1.3	1070_crop01 - Deconvolved 4 iterations.nd2	10048.8	2609.32	-9634.86	4057.14	0.384615	1506
12	13	1.43	1070_crop01 - Deconvolved 4 iterations.nd2	10048.8	2609.32	-9634.86	4057.14	0.423077	1261
13	13	1.56	1070_crop01 - Deconvolved 4 iterations.nd2	10048.8	2609.32	-9634.86	4057.14	0.461538	1046
14	13	1.69	1070_crop01 - Deconvolved 4 iterations.nd2	10048.8	2609.32	-9634.86	4057.14	0.5	957
15	13	1.82	1070_crop01 - Deconvolved 4 iterations.nd2	10048.8	2609.32	-9634.86	4057.14	0.538462	961
16	13	1.95	1070_crop01 - Deconvolved 4 iterations.nd2	10048.8	2609.32	-9634.86	4057.14	0.576923	1041
17	13	2.08	1070_crop01 - Deconvolved 4 iterations.nd2	10048.8	2609.32	-9634.86	4057.14	0.615385	1168
18	13	2.21	1070_crop01 - Deconvolved 4 iterations.nd2	10048.8	2609.32	-9634.86	4057.14	0.653846	1643
19	13	2.34	1070_crop01 - Deconvolved 4 iterations.nd2	10048.8	2609.32	-9634.86	4057.14	0.692308	2687
20	13	2.47	1070_crop01 - Deconvolved 4 iterations.nd2	10048.8	2609.32	-9634.86	4057.14	0.730769	2806
21	13	2.6	1070_crop01 - Deconvolved 4 iterations.nd2	10048.8	2609.32	-9634.86	4057.14	0.769231	3200
22	13	2.73	1070_crop01 - Deconvolved 4 iterations.nd2	10048.8	2609.32	-9634.86	4057.14	0.807692	2891
23	13	2.86	1070_crop01 - Deconvolved 4 iterations.nd2	10048.8	2609.32	-9634.86	4057.14	0.846154	2434
24	13	2.99	1070_crop01 - Deconvolved 4 iterations.nd2	10048.8	2609.32	-9634.86	4057.14	0.884615	1620
25	13	3.12	1070_crop01 - Deconvolved 4 iterations.nd2	10048.8	2609.32	-9634.86	4057.14	0.923077	1308
26	13	3.25	1070_crop01 - Deconvolved 4 iterations.nd2	10048.8	2609.32	-9634.86	4057.14	0.961538	1067
27	13	3.38	1070_crop01 - Deconvolved 4 iterations.nd2	10048.8	2609.32	-9634.86	4057.14	1	403
1	14	0	1070_crop01 - Deconvolved 4 iterations.nd2	10048.8	2609.32	-9634.86	4057.14	0	530
2	14	0.13	1070_crop01 - Deconvolved 4 iterations.nd2	10048.8	2609.32	-9634.86	4057.14	0.0285714	550
3	14	0.26	1070_crop01 - Deconvolved 4 iterations.nd2	10048.8	2609.32	-9634.86	4057.14	0.0571429	1280
4	14	0.39	1070_crop01 - Deconvolved 4 iterations.nd2	10048.8	2609.32	-9634.86	4057.14	0.0857143	1600
5	14	0.52	1070_crop01 - Deconvolved 4 iterations.nd2	10048.8	2609.32	-9634.86	4057.14	0.114286	1647
6	14	0.65	1070_crop01 - Deconvolved 4 iterations.nd2	10048.8	2609.32	-9634.86	4057.14	0.142857	1381
7	14	0.78	1070_crop01 - Deconvolved 4 iterations.nd2	10048.8	2609.32	-9634.86	4057.14	0.171429	1397
8	14	0.91	1070_crop01 - Deconvolved 4 iterations.nd2	10048.8	2609.32	-9634.86	4057.14	0.2	1020
9	14	1.04	1070_crop01 - Deconvolved 4 iterations.nd2	10048.8	2609.32	-9634.86	4057.14	0.228571	741
10	14	1.17	1070_crop01 - Deconvolved 4 iterations.nd2	10048.8	2609.32	-9634.86	4057.14	0.257143	527
11	14	1.3	1070_crop01 - Deconvolved 4 iterations.nd2	10048.8	2609.32	-9634.86	4057.14	0.285714	613
12	14	1.43	1070_crop01 - Deconvolved 4 iterations.nd2	10048.8	2609.32	-9634.86	4057.14	0.314286	705
13	14	1.56	1070_crop01 - Deconvolved 4 iterations.nd2	10048.8	2609.32	-9634.86	4057.14	0.342857	701
14	14	1.69	1070_crop01 - Deconvolved 4 iterations.nd2	10048.8	2609.32	-9634.86	4057.14	0.371429	798
15	14	1.82	1070_crop01 - Deconvolved 4 iterations.nd2	10048.8	2609.32	-9634.86	4057.14	0.4	876
16	14	1.95	1070_crop01 - Deconvolved 4 iterations.nd2	10048.8	2609.32	-9634.86	4057.14	0.428571	865
17	14	2.08	1070_crop01 - Deconvolved 4 iterations.nd2	10048.8	2609.32	-9634.86	4057.14	0.457143	1094
18	14	2.21	1070_crop01 - Deconvolved 4 iterations.nd2	10048.8	2609.32	-9634.86	4057.14	0.485714	1082
19	14	2.34	1070_crop01 - Deconvolved 4 iterations.nd2	10048.8	2609.32	-9634.86	4057.14	0.514286	1075
20	14	2.47	1070_crop01 - Deconvolved 4 iterations.nd2	10048.8	2609.32	-9634.86	4057.14	0.542857	1130
21	14	2.6	1070_crop01 - Deconvolved 4 iterations.nd2	10048.8	2609.32	-9634.86	4057.14	0.571429	1002
22	14	2.73	1070_crop01 - Deconvolved 4 iterations.nd2	10048.8	2609.32	-9634.86	4057.14	0.6	945
23	14	2.86	1070_crop01 - Deconvolved 4 iterations.nd2	10048.8	2609.32	-9634.86	4057.14	0.628571	1014
24	14	2.99	1070_crop01 - Deconvolved 4 iterations.nd2	10048.8	2609.32	-9634.86	4057.14	0.657143	1050
25	14	3.12	1070_crop01 - Deconvolved 4 iterations.nd2	10048.8	2609.32	-9634.86	4057.14	0.685714	983
26	14	3.25	1070_crop01 - Deconvolved 4 iterations.nd2	10048.8	2609.32	-9634.86	4057.14	0.714286	1179
27	14	3.38	1070_crop01 - Deconvolved 4 iterations.nd2	10048.8	2609.32	-9634.86	4057.14	0.742857	1068
28	14	3.51	1070_crop01 - Deconvolved 4 iterations.nd2	10048.8	2609.32	-9634.86	4057.14	0.771429	1208
29	14	3.64	1070_crop01 - Deconvolved 4 iterations.nd2	10048.8	2609.32	-9634.86	4057.14	0.8	1537
30	14	3.77	1070_crop01 - Deconvolved 4 iterations.nd2	10048.8	2609.32	-9634.86	4057.14	0.828571	1777
31	14	3.9	1070_crop01 - Deconvolved 4 iterations.nd2	10048.8	2609.32	-9634.86	4057.14	0.857143	2290
32	14	4.03	1070_crop01 - Deconvolved 4 iterations.nd2	10048.8	2609.32	-9634.86	4057.14	0.885714	2106
33	14	4.16	1070_crop01 - Deconvolved 4 iterations.nd2	10048.8	2609.32	-9634.86	4057.14	0.914286	1871
34	14	4.29	1070_crop01 - Deconvolved 4 iterations.nd2	10048.8	2609.32	-9634.86	4057.14	0.942857	1191
35	14	4.42	1070_crop01 - Deconvolved 4 iterations.nd2	10048.8	2609.32	-9634.86	4057.14	0.971429	932
36	14	4.55	1070_crop01 - Deconvolved 4 iterations.nd2	10048.8	2609.32	-9634.86	4057.14	1	724
1	15	0	1070_crop01 - Deconvolved 4 iterations.nd2	10048.8	2609.32	-9634.86	4057.14	0	505
2	15	0.13	1070_crop01 - Deconvolved 4 iterations.nd2	10048.8	2609.32	-9634.86	4057.14	0.0294118	835
3	15	0.26	1070_crop01 - Deconvolved 4 iterations.nd2	10048.8	2609.32	-9634.86	4057.14	0.0588235	1332
4	15	0.39	1070_crop01 - Deconvolved 4 iterations.nd2	10048.8	2609.32	-9634.86	4057.14	0.0882353	1740
5	15	0.52	1070_crop01 - Deconvolved 4 iterations.nd2	10048.8	2609.32	-9634.86	4057.14	0.117647	2445
6	15	0.65	1070_crop01 - Deconvolved 4 iterations.nd2	10048.8	2609.32	-9634.86	4057.14	0.147059	2090
7	15	0.78	1070_crop01 - Deconvolved 4 iterations.nd2	10048.8	2609.32	-9634.86	4057.14	0.176471	2455
8	15	0.91	1070_crop01 - Deconvolved 4 iterations.nd2	10048.8	2609.32	-9634.86	4057.14	0.205882	1748
9	15	1.04	1070_crop01 - Deconvolved 4 iterations.nd2	10048.8	2609.32	-9634.86	4057.14	0.235294	1299
10	15	1.17	1070_crop01 - Deconvolved 4 iterations.nd2	10048.8	2609.32	-9634.86	4057.14	0.264706	1299
11	15	1.3	1070_crop01 - Deconvolved 4 iterations.nd2	10048.8	2609.32	-9634.86	4057.14	0.294118	1381
12	15	1.43	1070_crop01 - Deconvolved 4 iterations.nd2	10048.8	2609.32	-9634.86	4057.14	0.323529	1544
13	15	1.56	1070_crop01 - Deconvolved 4 iterations.nd2	10048.8	2609.32	-9634.86	4057.14	0.352941	2013
14	15	1.69	1070_crop01 - Deconvolved 4 iterations.nd2	10048.8	2609.32	-9634.86	4057.14	0.382353	2708
15	15	1.82	1070_crop01 - Deconvolved 4 iterations.nd2	10048.8	2609.32	-9634.86	4057.14	0.411765	2407
16	15	1.95	1070_crop01 - Deconvolved 4 iterations.nd2	10048.8	2609.32	-9634.86	4057.14	0.441176	2363
17	15	2.08	1070_crop01 - Deconvolved 4 iterations.nd2	10048.8	2609.32	-9634.86	4057.14	0.470588	2836
18	15	2.21	1070_crop01 - Deconvolved 4 iterations.nd2	10048.8	2609.32	-9634.86	4057.14	0.5	2564
19	15	2.34	1070_crop01 - Deconvolved 4 iterations.nd2	10048.8	2609.32	-9634.86	4057.14	0.529412	2307
20	15	2.47	1070_crop01 - Deconvolved 4 iterations.nd2	10048.8	2609.32	-9634.86	4057.14	0.558824	2856
21	15	2.6	1070_crop01 - Deconvolved 4 iterations.nd2	10048.8	2609.32	-9634.86	4057.14	0.588235	1832
22	15	2.73	1070_crop01 - Deconvolved 4 iterations.nd2	10048.8	2609.32	-9634.86	4057.14	0.617647	2000
23	15	2.86	1070_crop01 - Deconvolved 4 iterations.nd2	10048.8	2609.32	-9634.86	4057.14	0.647059	1788
24	15	2.99	1070_crop01 - Deconvolved 4 iterations.nd2	10048.8	2609.32	-9634.86	4057.14	0.676471	1844
25	15	3.12	1070_crop01 - Deconvolved 4 iterations.nd2	10048.8	2609.32	-9634.86	4057.14	0.705882	1807
26	15	3.25	1070_crop01 - Deconvolved 4 iterations.nd2	10048.8	2609.32	-9634.86	4057.14	0.735294	2034
27	15	3.38	1070_crop01 - Deconvolved 4 iterations.nd2	10048.8	2609.32	-9634.86	4057.14	0.764706	2365
28	15	3.51	1070_crop01 - Deconvolved 4 iterations.nd2	10048.8	2609.32	-9634.86	4057.14	0.794118	2562
29	15	3.64	1070_crop01 - Deconvolved 4 iterations.nd2	10048.8	2609.32	-9634.86	4057.14	0.823529	3223
30	15	3.77	1070_crop01 - Deconvolved 4 iterations.nd2	10048.8	2609.32	-9634.86	4057.14	0.852941	2427
31	15	3.9	1070_crop01 - Deconvolved 4 iterations.nd2	10048.8	2609.32	-9634.86	4057.14	0.882353	1117
32	15	4.03	1070_crop01 - Deconvolved 4 iterations.nd2	10048.8	2609.32	-9634.86	4057.14	0.911765	415
33	15	4.16	1070_crop01 - Deconvolved 4 iterations.nd2	10048.8	2609.32	-9634.86	4057.14	0.941176	337
34	15	4.29	1070_crop01 - Deconvolved 4 iterations.nd2	10048.8	2609.32	-9634.86	4057.14	0.970588	132
35	15	4.42	1070_crop01 - Deconvolved 4 iterations.nd2	10048.8	2609.32	-9634.86	4057.14	1	0
1	16	0	1070_crop01 - Deconvolved 4 iterations.nd2	10048.8	2609.32	-9634.86	4057.14	0	0
2	16	0.13	1070_crop01 - Deconvolved 4 iterations.nd2	10048.8	2609.32	-9634.86	4057.14	0.0238095	788
3	16	0.26	1070_crop01 - Deconvolved 4 iterations.nd2	10048.8	2609.32	-9634.86	4057.14	0.047619	1297
4	16	0.39	1070_crop01 - Deconvolved 4 iterations.nd2	10048.8	2609.32	-9634.86	4057.14	0.0714286	2581
5	16	0.52	1070_crop01 - Deconvolved 4 iterations.nd2	10048.8	2609.32	-9634.86	4057.14	0.0952381	2622
6	16	0.65	1070_crop01 - Deconvolved 4 iterations.nd2	10048.8	2609.32	-9634.86	4057.14	0.119048	2157
7	16	0.78	1070_crop01 - Deconvolved 4 iterations.nd2	10048.8	2609.32	-9634.86	4057.14	0.142857	2378
8	16	0.91	1070_crop01 - Deconvolved 4 iterations.nd2	10048.8	2609.32	-9634.86	4057.14	0.166667	2019
9	16	1.04	1070_crop01 - Deconvolved 4 iterations.nd2	10048.8	2609.32	-9634.86	4057.14	0.190476	1596
10	16	1.17	1070_crop01 - Deconvolved 4 iterations.nd2	10048.8	2609.32	-9634.86	4057.14	0.214286	1435
11	16	1.3	1070_crop01 - Deconvolved 4 iterations.nd2	10048.8	2609.32	-9634.86	4057.14	0.238095	1071
12	16	1.43	1070_crop01 - Deconvolved 4 iterations.nd2	10048.8	2609.32	-9634.86	4057.14	0.261905	984
13	16	1.56	1070_crop01 - Deconvolved 4 iterations.nd2	10048.8	2609.32	-9634.86	4057.14	0.285714	993
14	16	1.69	1070_crop01 - Deconvolved 4 iterations.nd2	10048.8	2609.32	-9634.86	4057.14	0.309524	1275
15	16	1.82	1070_crop01 - Deconvolved 4 iterations.nd2	10048.8	2609.32	-9634.86	4057.14	0.333333	1233
16	16	1.95	1070_crop01 - Deconvolved 4 iterations.nd2	10048.8	2609.32	-9634.86	4057.14	0.357143	1471
17	16	2.08	1070_crop01 - Deconvolved 4 iterations.nd2	10048.8	2609.32	-9634.86	4057.14	0.380952	1812
18	16	2.21	1070_crop01 - Deconvolved 4 iterations.nd2	10048.8	2609.32	-9634.86	4057.14	0.404762	1963
19	16	2.34	1070_crop01 - Deconvolved 4 iterations.nd2	10048.8	2609.32	-9634.86	4057.14	0.428571	2318
20	16	2.47	1070_crop01 - Deconvolved 4 iterations.nd2	10048.8	2609.32	-9634.86	4057.14	0.452381	1829
21	16	2.6	1070_crop01 - Deconvolved 4 iterations.nd2	10048.8	2609.32	-9634.86	4057.14	0.47619	1963
22	16	2.73	1070_crop01 - Deconvolved 4 iterations.nd2	10048.8	2609.32	-9634.86	4057.14	0.5	2088
23	16	2.86	1070_crop01 - Deconvolved 4 iterations.nd2	10048.8	2609.32	-9634.86	4057.14	0.52381	1998
24	16	2.99	1070_crop01 - Deconvolved 4 iterations.nd2	10048.8	2609.32	-9634.86	4057.14	0.547619	1443
25	16	3.12	1070_crop01 - Deconvolved 4 iterations.nd2	10048.8	2609.32	-9634.86	4057.14	0.571429	1296
26	16	3.25	1070_crop01 - Deconvolved 4 iterations.nd2	10048.8	2609.32	-9634.86	4057.14	0.595238	1182
27	16	3.38	1070_crop01 - Deconvolved 4 iterations.nd2	10048.8	2609.32	-9634.86	4057.14	0.619048	1182
28	16	3.51	1070_crop01 - Deconvolved 4 iterations.nd2	10048.8	2609.32	-9634.86	4057.14	0.642857	1018
29	16	3.64	1070_crop01 - Deconvolved 4 iterations.nd2	10048.8	2609.32	-9634.86	4057.14	0.666667	987
30	16	3.77	1070_crop01 - Deconvolved 4 iterations.nd2	10048.8	2609.32	-9634.86	4057.14	0.690476	1002
31	16	3.9	1070_crop01 - Deconvolved 4 iterations.nd2	10048.8	2609.32	-9634.86	4057.14	0.714286	1057
32	16	4.03	1070_crop01 - Deconvolved 4 iterations.nd2	10048.8	2609.32	-9634.86	4057.14	0.738095	1500
33	16	4.16	1070_crop01 - Deconvolved 4 iterations.nd2	10048.8	2609.32	-9634.86	4057.14	0.761905	2440
34	16	4.29	1070_crop01 - Deconvolved 4 iterations.nd2	10048.8	2609.32	-9634.86	4057.14	0.785714	3163
35	16	4.42	1070_crop01 - Deconvolved 4 iterations.nd2	10048.8	2609.32	-9634.86	4057.14	0.809524	5903
36	16	4.55	1070_crop01 - Deconvolved 4 iterations.nd2	10048.8	2609.32	-9634.86	4057.14	0.833333	5903
37	16	4.68	1070_crop01 - Deconvolved 4 iterations.nd2	10048.8	2609.32	-9634.86	4057.14	0.857143	5754
38	16	4.81	1070_crop01 - Deconvolved 4 iterations.nd2	10048.8	2609.32	-9634.86	4057.14	0.880952	6127
39	16	4.94	1070_crop01 - Deconvolved 4 iterations.nd2	10048.8	2609.32	-9634.86	4057.14	0.904762	4780
40	16	5.07	1070_crop01 - Deconvolved 4 iterations.nd2	10048.8	2609.32	-9634.86	4057.14	0.928571	4101
41	16	5.2	1070_crop01 - Deconvolved 4 iterations.nd2	10048.8	2609.32	-9634.86	4057.14	0.952381	3463
42	16	5.33	1070_crop01 - Deconvolved 4 iterations.nd2	10048.8	2609.32	-9634.86	4057.14	0.97619	1046
43	16	5.46	1070_crop01 - Deconvolved 4 iterations.nd2	10048.8	2609.32	-9634.86	4057.14	1	76
1	17	0	1070_crop01 - Deconvolved 4 iterations.nd2	10048.8	2609.32	-9634.86	4057.14	0	160
2	17	0.13	1070_crop01 - Deconvolved 4 iterations.nd2	10048.8	2609.32	-9634.86	4057.14	0.0212766	1276
3	17	0.26	1070_crop01 - Deconvolved 4 iterations.nd2	10048.8	2609.32	-9634.86	4057.14	0.0425532	2031
4	17	0.39	1070_crop01 - Deconvolved 4 iterations.nd2	10048.8	2609.32	-9634.86	4057.14	0.0638298	2484
5	17	0.52	1070_crop01 - Deconvolved 4 iterations.nd2	10048.8	2609.32	-9634.86	4057.14	0.0851064	2572
6	17	0.65	1070_crop01 - Deconvolved 4 iterations.nd2	10048.8	2609.32	-9634.86	4057.14	0.106383	2577
7	17	0.78	1070_crop01 - Deconvolved 4 iterations.nd2	10048.8	2609.32	-9634.86	4057.14	0.12766	1598
8	17	0.91	1070_crop01 - Deconvolved 4 iterations.nd2	10048.8	2609.32	-9634.86	4057.14	0.148936	1007
9	17	1.04	1070_crop01 - Deconvolved 4 iterations.nd2	10048.8	2609.32	-9634.86	4057.14	0.170213	809
10	17	1.17	1070_crop01 - Deconvolved 4 iterations.nd2	10048.8	2609.32	-9634.86	4057.14	0.191489	810
11	17	1.3	1070_crop01 - Deconvolved 4 iterations.nd2	10048.8	2609.32	-9634.86	4057.14	0.212766	835
12	17	1.43	1070_crop01 - Deconvolved 4 iterations.nd2	10048.8	2609.32	-9634.86	4057.14	0.234043	956
13	17	1.56	1070_crop01 - Deconvolved 4 iterations.nd2	10048.8	2609.32	-9634.86	4057.14	0.255319	978
14	17	1.69	1070_crop01 - Deconvolved 4 iterations.nd2	10048.8	2609.32	-9634.86	4057.14	0.276596	957
15	17	1.82	1070_crop01 - Deconvolved 4 iterations.nd2	10048.8	2609.32	-9634.86	4057.14	0.297872	906
16	17	1.95	1070_crop01 - Deconvolved 4 iterations.nd2	10048.8	2609.32	-9634.86	4057.14	0.319149	880
17	17	2.08	1070_crop01 - Deconvolved 4 iterations.nd2	10048.8	2609.32	-9634.86	4057.14	0.340426	852
18	17	2.21	1070_crop01 - Deconvolved 4 iterations.nd2	10048.8	2609.32	-9634.86	4057.14	0.361702	864
19	17	2.34	1070_crop01 - Deconvolved 4 iterations.nd2	10048.8	2609.32	-9634.86	4057.14	0.382979	917
20	17	2.47	1070_crop01 - Deconvolved 4 iterations.nd2	10048.8	2609.32	-9634.86	4057.14	0.404255	942
21	17	2.6	1070_crop01 - Deconvolved 4 iterations.nd2	10048.8	2609.32	-9634.86	4057.14	0.425532	980
22	17	2.73	1070_crop01 - Deconvolved 4 iterations.nd2	10048.8	2609.32	-9634.86	4057.14	0.446809	938
23	17	2.86	1070_crop01 - Deconvolved 4 iterations.nd2	10048.8	2609.32	-9634.86	4057.14	0.468085	1573
24	17	2.99	1070_crop01 - Deconvolved 4 iterations.nd2	10048.8	2609.32	-9634.86	4057.14	0.489362	2220
25	17	3.12	1070_crop01 - Deconvolved 4 iterations.nd2	10048.8	2609.32	-9634.86	4057.14	0.510638	2220
26	17	3.25	1070_crop01 - Deconvolved 4 iterations.nd2	10048.8	2609.32	-9634.86	4057.14	0.531915	2264
27	17	3.38	1070_crop01 - Deconvolved 4 iterations.nd2	10048.8	2609.32	-9634.86	4057.14	0.553191	2088
28	17	3.51	1070_crop01 - Deconvolved 4 iterations.nd2	10048.8	2609.32	-9634.86	4057.14	0.574468	1615
29	17	3.64	1070_crop01 - Deconvolved 4 iterations.nd2	10048.8	2609.32	-9634.86	4057.14	0.595745	1026
30	17	3.77	1070_crop01 - Deconvolved 4 iterations.nd2	10048.8	2609.32	-9634.86	4057.14	0.617021	795
31	17	3.9	1070_crop01 - Deconvolved 4 iterations.nd2	10048.8	2609.32	-9634.86	4057.14	0.638298	743
32	17	4.03	1070_crop01 - Deconvolved 4 iterations.nd2	10048.8	2609.32	-9634.86	4057.14	0.659574	640
33	17	4.16	1070_crop01 - Deconvolved 4 iterations.nd2	10048.8	2609.32	-9634.86	4057.14	0.680851	623
34	17	4.29	1070_crop01 - Deconvolved 4 iterations.nd2	10048.8	2609.32	-9634.86	4057.14	0.702128	681
35	17	4.42	1070_crop01 - Deconvolved 4 iterations.nd2	10048.8	2609.32	-9634.86	4057.14	0.723404	822
36	17	4.55	1070_crop01 - Deconvolved 4 iterations.nd2	10048.8	2609.32	-9634.86	4057.14	0.744681	888
37	17	4.68	1070_crop01 - Deconvolved 4 iterations.nd2	10048.8	2609.32	-9634.86	4057.14	0.765957	831
38	17	4.81	1070_crop01 - Deconvolved 4 iterations.nd2	10048.8	2609.32	-9634.86	4057.14	0.787234	814
39	17	4.94	1070_crop01 - Deconvolved 4 iterations.nd2	10048.8	2609.32	-9634.86	4057.14	0.808511	837
40	17	5.07	1070_crop01 - Deconvolved 4 iterations.nd2	10048.8	2609.32	-9634.86	4057.14	0.829787	921
41	17	5.2	1070_crop01 - Deconvolved 4 iterations.nd2	10048.8	2609.32	-9634.86	4057.14	0.851064	1371
42	17	5.33	1070_crop01 - Deconvolved 4 iterations.nd2	10048.8	2609.32	-9634.86	4057.14	0.87234	2426
43	17	5.46	1070_crop01 - Deconvolved 4 iterations.nd2	10048.8	2609.32	-9634.86	4057.14	0.893617	2562
44	17	5.59	1070_crop01 - Deconvolved 4 iterations.nd2	10048.8	2609.32	-9634.86	4057.14	0.914894	2771
45	17	5.72	1070_crop01 - Deconvolved 4 iterations.nd2	10048.8	2609.32	-9634.86	4057.14	0.93617	2141
46	17	5.85	1070_crop01 - Deconvolved 4 iterations.nd2	10048.8	2609.32	-9634.86	4057.14	0.957447	1046
47	17	5.98	1070_crop01 - Deconvolved 4 iterations.nd2	10048.8	2609.32	-9634.86	4057.14	0.978723	34
48	17	6.11	1070_crop01 - Deconvolved 4 iterations.nd2	10048.8	2609.32	-9634.86	4057.14	1	0
1	18	0	1070_crop01 - Deconvolved 4 iterations.nd2	10048.8	2609.32	-9634.86	4057.14	0	342
2	18	0.13	1070_crop01 - Deconvolved 4 iterations.nd2	10048.8	2609.32	-9634.86	4057.14	0.0384615	1585
3	18	0.26	1070_crop01 - Deconvolved 4 iterations.nd2	10048.8	2609.32	-9634.86	4057.14	0.0769231	1492
4	18	0.39	1070_crop01 - Deconvolved 4 iterations.nd2	10048.8	2609.32	-9634.86	4057.14	0.115385	1717
5	18	0.52	1070_crop01 - Deconvolved 4 iterations.nd2	10048.8	2609.32	-9634.86	4057.14	0.153846	2127
6	18	0.65	1070_crop01 - Deconvolved 4 iterations.nd2	10048.8	2609.32	-9634.86	4057.14	0.192308	2748
7	18	0.78	1070_crop01 - Deconvolved 4 iterations.nd2	10048.8	2609.32	-9634.86	4057.14	0.230769	2456
8	18	0.91	1070_crop01 - Deconvolved 4 iterations.nd2	10048.8	2609.32	-9634.86	4057.14	0.269231	3058
9	18	1.04	1070_crop01 - Deconvolved 4 iterations.nd2	10048.8	2609.32	-9634.86	4057.14	0.307692	2612
10	18	1.17	1070_crop01 - Deconvolved 4 iterations.nd2	10048.8	2609.32	-9634.86	4057.14	0.346154	2160
11	18	1.3	1070_crop01 - Deconvolved 4 iterations.nd2	10048.8	2609.32	-9634.86	4057.14	0.384615	1646
12	18	1.43	1070_crop01 - Deconvolved 4 iterations.nd2	10048.8	2609.32	-9634.86	4057.14	0.423077	1338
13	18	1.56	1070_crop01 - Deconvolved 4 iterations.nd2	10048.8	2609.32	-9634.86	4057.14	0.461538	1562
14	18	1.69	1070_crop01 - Deconvolved 4 iterations.nd2	10048.8	2609.32	-9634.86	4057.14	0.5	1526
15	18	1.82	1070_crop01 - Deconvolved 4 iterations.nd2	10048.8	2609.32	-9634.86	4057.14	0.538462	1526
16	18	1.95	1070_crop01 - Deconvolved 4 iterations.nd2	10048.8	2609.32	-9634.86	4057.14	0.576923	1388
17	18	2.08	1070_crop01 - Deconvolved 4 iterations.nd2	10048.8	2609.32	-9634.86	4057.14	0.615385	1525
18	18	2.21	1070_crop01 - Deconvolved 4 iterations.nd2	10048.8	2609.32	-9634.86	4057.14	0.653846	1862
19	18	2.34	1070_crop01 - Deconvolved 4 iterations.nd2	10048.8	2609.32	-9634.86	4057.14	0.692308	1864
20	18	2.47	1070_crop01 - Deconvolved 4 iterations.nd2	10048.8	2609.32	-9634.86	4057.14	0.730769	2609
21	18	2.6	1070_crop01 - Deconvolved 4 iterations.nd2	10048.8	2609.32	-9634.86	4057.14	0.769231	3856
22	18	2.73	1070_crop01 - Deconvolved 4 iterations.nd2	10048.8	2609.32	-9634.86	4057.14	0.807692	3213
23	18	2.86	1070_crop01 - Deconvolved 4 iterations.nd2	10048.8	2609.32	-9634.86	4057.14	0.846154	3796
24	18	2.99	1070_crop01 - Deconvolved 4 iterations.nd2	10048.8	2609.32	-9634.86	4057.14	0.884615	2250
25	18	3.12	1070_crop01 - Deconvolved 4 iterations.nd2	10048.8	2609.32	-9634.86	4057.14	0.923077	1196
26	18	3.25	1070_crop01 - Deconvolved 4 iterations.nd2	10048.8	2609.32	-9634.86	4057.14	0.961538	17
27	18	3.38	1070_crop01 - Deconvolved 4 iterations.nd2	10048.8	2609.32	-9634.86	4057.14	1	0
1	19	0	1070_crop01 - Deconvolved 4 iterations.nd2	10048.8	2609.32	-9634.86	4057.14	0	0
2	19	0.13	1070_crop01 - Deconvolved 4 iterations.nd2	10048.8	2609.32	-9634.86	4057.14	0.027027	424
3	19	0.26	1070_crop01 - Deconvolved 4 iterations.nd2	10048.8	2609.32	-9634.86	4057.14	0.0540541	1646
4	19	0.39	1070_crop01 - Deconvolved 4 iterations.nd2	10048.8	2609.32	-9634.86	4057.14	0.0810811	1993
5	19	0.52	1070_crop01 - Deconvolved 4 iterations.nd2	10048.8	2609.32	-9634.86	4057.14	0.108108	2877
6	19	0.65	1070_crop01 - Deconvolved 4 iterations.nd2	10048.8	2609.32	-9634.86	4057.14	0.135135	3144
7	19	0.78	1070_crop01 - Deconvolved 4 iterations.nd2	10048.8	2609.32	-9634.86	4057.14	0.162162	3415
8	19	0.91	1070_crop01 - Deconvolved 4 iterations.nd2	10048.8	2609.32	-9634.86	4057.14	0.189189	4797
9	19	1.04	1070_crop01 - Deconvolved 4 iterations.nd2	10048.8	2609.32	-9634.86	4057.14	0.216216	4656
10	19	1.17	1070_crop01 - Deconvolved 4 iterations.nd2	10048.8	2609.32	-9634.86	4057.14	0.243243	4656
11	19	1.3	1070_crop01 - Deconvolved 4 iterations.nd2	10048.8	2609.32	-9634.86	4057.14	0.27027	3138
12	19	1.43	1070_crop01 - Deconvolved 4 iterations.nd2	10048.8	2609.32	-9634.86	4057.14	0.297297	1436
13	19	1.56	1070_crop01 - Deconvolved 4 iterations.nd2	10048.8	2609.32	-9634.86	4057.14	0.324324	888
14	19	1.69	1070_crop01 - Deconvolved 4 iterations.nd2	10048.8	2609.32	-9634.86	4057.14	0.351351	827
15	19	1.82	1070_crop01 - Deconvolved 4 iterations.nd2	10048.8	2609.32	-9634.86	4057.14	0.378378	698
16	19	1.95	1070_crop01 - Deconvolved 4 iterations.nd2	10048.8	2609.32	-9634.86	4057.14	0.405405	590
17	19	2.08	1070_crop01 - Deconvolved 4 iterations.nd2	10048.8	2609.32	-9634.86	4057.14	0.432432	494
18	19	2.21	1070_crop01 - Deconvolved 4 iterations.nd2	10048.8	2609.32	-9634.86	4057.14	0.459459	494
19	19	2.34	1070_crop01 - Deconvolved 4 iterations.nd2	10048.8	2609.32	-9634.86	4057.14	0.486486	565
20	19	2.47	1070_crop01 - Deconvolved 4 iterations.nd2	10048.8	2609.32	-9634.86	4057.14	0.513514	639
21	19	2.6	1070_crop01 - Deconvolved 4 iterations.nd2	10048.8	2609.32	-9634.86	4057.14	0.540541	587
22	19	2.73	1070_crop01 - Deconvolved 4 iterations.nd2	10048.8	2609.32	-9634.86	4057.14	0.567568	596
23	19	2.86	1070_crop01 - Deconvolved 4 iterations.nd2	10048.8	2609.32	-9634.86	4057.14	0.594595	596
24	19	2.99	1070_crop01 - Deconvolved 4 iterations.nd2	10048.8	2609.32	-9634.86	4057.14	0.621622	786
25	19	3.12	1070_crop01 - Deconvolved 4 iterations.nd2	10048.8	2609.32	-9634.86	4057.14	0.648649	773
26	19	3.25	1070_crop01 - Deconvolved 4 iterations.nd2	10048.8	2609.32	-9634.86	4057.14	0.675676	544
27	19	3.38	1070_crop01 - Deconvolved 4 iterations.nd2	10048.8	2609.32	-9634.86	4057.14	0.702703	346
28	19	3.51	1070_crop01 - Deconvolved 4 iterations.nd2	10048.8	2609.32	-9634.86	4057.14	0.72973	237
29	19	3.64	1070_crop01 - Deconvolved 4 iterations.nd2	10048.8	2609.32	-9634.86	4057.14	0.756757	116
30	19	3.77	1070_crop01 - Deconvolved 4 iterations.nd2	10048.8	2609.32	-9634.86	4057.14	0.783784	235
31	19	3.9	1070_crop01 - Deconvolved 4 iterations.nd2	10048.8	2609.32	-9634.86	4057.14	0.810811	235
32	19	4.03	1070_crop01 - Deconvolved 4 iterations.nd2	10048.8	2609.32	-9634.86	4057.14	0.837838	499
33	19	4.16	1070_crop01 - Deconvolved 4 iterations.nd2	10048.8	2609.32	-9634.86	4057.14	0.864865	687
34	19	4.29	1070_crop01 - Deconvolved 4 iterations.nd2	10048.8	2609.32	-9634.86	4057.14	0.891892	1112
35	19	4.42	1070_crop01 - Deconvolved 4 iterations.nd2	10048.8	2609.32	-9634.86	4057.14	0.918919	1045
36	19	4.55	1070_crop01 - Deconvolved 4 iterations.nd2	10048.8	2609.32	-9634.86	4057.14	0.945946	1109
37	19	4.68	1070_crop01 - Deconvolved 4 iterations.nd2	10048.8	2609.32	-9634.86	4057.14	0.972973	784
38	19	4.81	1070_crop01 - Deconvolved 4 iterations.nd2	10048.8	2609.32	-9634.86	4057.14	1	278
1	20	0	1070_crop01 - Deconvolved 4 iterations.nd2	10048.8	2609.32	-9634.86	4057.14	0	0
2	20	0.13	1070_crop01 - Deconvolved 4 iterations.nd2	10048.8	2609.32	-9634.86	4057.14	0.0243902	0
3	20	0.26	1070_crop01 - Deconvolved 4 iterations.nd2	10048.8	2609.32	-9634.86	4057.14	0.0487805	233
4	20	0.39	1070_crop01 - Deconvolved 4 iterations.nd2	10048.8	2609.32	-9634.86	4057.14	0.0731707	2016
5	20	0.52	1070_crop01 - Deconvolved 4 iterations.nd2	10048.8	2609.32	-9634.86	4057.14	0.097561	4609
6	20	0.65	1070_crop01 - Deconvolved 4 iterations.nd2	10048.8	2609.32	-9634.86	4057.14	0.121951	7205
7	20	0.78	1070_crop01 - Deconvolved 4 iterations.nd2	10048.8	2609.32	-9634.86	4057.14	0.146341	9181
8	20	0.91	1070_crop01 - Deconvolved 4 iterations.nd2	10048.8	2609.32	-9634.86	4057.14	0.170732	9301
9	20	1.04	1070_crop01 - Deconvolved 4 iterations.nd2	10048.8	2609.32	-9634.86	4057.14	0.195122	6494
10	20	1.17	1070_crop01 - Deconvolved 4 iterations.nd2	10048.8	2609.32	-9634.86	4057.14	0.219512	6399
11	20	1.3	1070_crop01 - Deconvolved 4 iterations.nd2	10048.8	2609.32	-9634.86	4057.14	0.243902	3721
12	20	1.43	1070_crop01 - Deconvolved 4 iterations.nd2	10048.8	2609.32	-9634.86	4057.14	0.268293	4586
13	20	1.56	1070_crop01 - Deconvolved 4 iterations.nd2	10048.8	2609.32	-9634.86	4057.14	0.292683	3280
14	20	1.69	1070_crop01 - Deconvolved 4 iterations.nd2	10048.8	2609.32	-9634.86	4057.14	0.317073	2817
15	20	1.82	1070_crop01 - Deconvolved 4 iterations.nd2	10048.8	2609.32	-9634.86	4057.14	0.341463	3243
16	20	1.95	1070_crop01 - Deconvolved 4 iterations.nd2	10048.8	2609.32	-9634.86	4057.14	0.365854	2287
17	20	2.08	1070_crop01 - Deconvolved 4 iterations.nd2	10048.8	2609.32	-9634.86	4057.14	0.390244	2577
18	20	2.21	1070_crop01 - Deconvolved 4 iterations.nd2	10048.8	2609.32	-9634.86	4057.14	0.414634	2622
19	20	2.34	1070_crop01 - Deconvolved 4 iterations.nd2	10048.8	2609.32	-9634.86	4057.14	0.439024	5257
20	20	2.47	1070_crop01 - Deconvolved 4 iterations.nd2	10048.8	2609.32	-9634.86	4057.14	0.463415	5921
21	20	2.6	1070_crop01 - Deconvolved 4 iterations.nd2	10048.8	2609.32	-9634.86	4057.14	0.487805	7618
22	20	2.73	1070_crop01 - Deconvolved 4 iterations.nd2	10048.8	2609.32	-9634.86	4057.14	0.512195	5131
23	20	2.86	1070_crop01 - Deconvolved 4 iterations.nd2	10048.8	2609.32	-9634.86	4057.14	0.536585	4879
24	20	2.99	1070_crop01 - Deconvolved 4 iterations.nd2	10048.8	2609.32	-9634.86	4057.14	0.560976	4042
25	20	3.12	1070_crop01 - Deconvolved 4 iterations.nd2	10048.8	2609.32	-9634.86	4057.14	0.585366	2590
26	20	3.25	1070_crop01 - Deconvolved 4 iterations.nd2	10048.8	2609.32	-9634.86	4057.14	0.609756	2921
27	20	3.38	1070_crop01 - Deconvolved 4 iterations.nd2	10048.8	2609.32	-9634.86	4057.14	0.634146	2492
28	20	3.51	1070_crop01 - Deconvolved 4 iterations.nd2	10048.8	2609.32	-9634.86	4057.14	0.658537	2622
29	20	3.64	1070_crop01 - Deconvolved 4 iterations.nd2	10048.8	2609.32	-9634.86	4057.14	0.682927	1944
30	20	3.77	1070_crop01 - Deconvolved 4 iterations.nd2	10048.8	2609.32	-9634.86	4057.14	0.707317	2629
31	20	3.9	1070_crop01 - Deconvolved 4 iterations.nd2	10048.8	2609.32	-9634.86	4057.14	0.731707	3691
32	20	4.03	1070_crop01 - Deconvolved 4 iterations.nd2	10048.8	2609.32	-9634.86	4057.14	0.756098	3260
33	20	4.16	1070_crop01 - Deconvolved 4 iterations.nd2	10048.8	2609.32	-9634.86	4057.14	0.780488	4608
34	20	4.29	1070_crop01 - Deconvolved 4 iterations.nd2	10048.8	2609.32	-9634.86	4057.14	0.804878	4956
35	20	4.42	1070_crop01 - Deconvolved 4 iterations.nd2	10048.8	2609.32	-9634.86	4057.14	0.829268	6535
36	20	4.55	1070_crop01 - Deconvolved 4 iterations.nd2	10048.8	2609.32	-9634.86	4057.14	0.853659	4812
37	20	4.68	1070_crop01 - Deconvolved 4 iterations.nd2	10048.8	2609.32	-9634.86	4057.14	0.878049	4898
38	20	4.81	1070_crop01 - Deconvolved 4 iterations.nd2	10048.8	2609.32	-9634.86	4057.14	0.902439	3418
39	20	4.94	1070_crop01 - Deconvolved 4 iterations.nd2	10048.8	2609.32	-9634.86	4057.14	0.926829	3023
40	20	5.07	1070_crop01 - Deconvolved 4 iterations.nd2	10048.8	2609.32	-9634.86	4057.14	0.95122	1499
41	20	5.2	1070_crop01 - Deconvolved 4 iterations.nd2	10048.8	2609.32	-9634.86	4057.14	0.97561	1024
42	20	5.33	1070_crop01 - Deconvolved 4 iterations.nd2	10048.8	2609.32	-9634.86	4057.14	1	514
1	21	0	1070_crop01 - Deconvolved 4 iterations.nd2	10048.8	2609.32	-9634.86	4057.14	0	0
2	21	0.13	1070_crop01 - Deconvolved 4 iterations.nd2	10048.8	2609.32	-9634.86	4057.14	0.04	199
3	21	0.26	1070_crop01 - Deconvolved 4 iterations.nd2	10048.8	2609.32	-9634.86	4057.14	0.08	1228
4	21	0.39	1070_crop01 - Deconvolved 4 iterations.nd2	10048.8	2609.32	-9634.86	4057.14	0.12	1739
5	21	0.52	1070_crop01 - Deconvolved 4 iterations.nd2	10048.8	2609.32	-9634.86	4057.14	0.16	1816
6	21	0.65	1070_crop01 - Deconvolved 4 iterations.nd2	10048.8	2609.32	-9634.86	4057.14	0.2	1067
7	21	0.78	1070_crop01 - Deconvolved 4 iterations.nd2	10048.8	2609.32	-9634.86	4057.14	0.24	819
8	21	0.91	1070_crop01 - Deconvolved 4 iterations.nd2	10048.8	2609.32	-9634.86	4057.14	0.28	754
9	21	1.04	1070_crop01 - Deconvolved 4 iterations.nd2	10048.8	2609.32	-9634.86	4057.14	0.32	893
10	21	1.17	1070_crop01 - Deconvolved 4 iterations.nd2	10048.8	2609.32	-9634.86	4057.14	0.36	893
11	21	1.3	1070_crop01 - Deconvolved 4 iterations.nd2	10048.8	2609.32	-9634.86	4057.14	0.4	994
12	21	1.43	1070_crop01 - Deconvolved 4 iterations.nd2	10048.8	2609.32	-9634.86	4057.14	0.44	986
13	21	1.56	1070_crop01 - Deconvolved 4 iterations.nd2	10048.8	2609.32	-9634.86	4057.14	0.48	990
14	21	1.69	1070_crop01 - Deconvolved 4 iterations.nd2	10048.8	2609.32	-9634.86	4057.14	0.52	930
15	21	1.82	1070_crop01 - Deconvolved 4 iterations.nd2	10048.8	2609.32	-9634.86	4057.14	0.56	1144
16	21	1.95	1070_crop01 - Deconvolved 4 iterations.nd2	10048.8	2609.32	-9634.86	4057.14	0.6	1539
17	21	2.08	1070_crop01 - Deconvolved 4 iterations.nd2	10048.8	2609.32	-9634.86	4057.14	0.64	1616
18	21	2.21	1070_crop01 - Deconvolved 4 iterations.nd2	10048.8	2609.32	-9634.86	4057.14	0.68	2701
19	21	2.34	1070_crop01 - Deconvolved 4 iterations.nd2	10048.8	2609.32	-9634.86	4057.14	0.72	2701
20	21	2.47	1070_crop01 - Deconvolved 4 iterations.nd2	10048.8	2609.32	-9634.86	4057.14	0.76	3288
21	21	2.6	1070_crop01 - Deconvolved 4 iterations.nd2	10048.8	2609.32	-9634.86	4057.14	0.8	3691
22	21	2.73	1070_crop01 - Deconvolved 4 iterations.nd2	10048.8	2609.32	-9634.86	4057.14	0.84	2355
23	21	2.86	1070_crop01 - Deconvolved 4 iterations.nd2	10048.8	2609.32	-9634.86	4057.14	0.88	1665
24	21	2.99	1070_crop01 - Deconvolved 4 iterations.nd2	10048.8	2609.32	-9634.86	4057.14	0.92	1012
25	21	3.12	1070_crop01 - Deconvolved 4 iterations.nd2	10048.8	2609.32	-9634.86	4057.14	0.96	623
26	21	3.25	1070_crop01 - Deconvolved 4 iterations.nd2	10048.8	2609.32	-9634.86	4057.14	1	228
1	22	0	1070_crop01 - Deconvolved 4 iterations.nd2	10048.8	2609.32	-9634.86	4057.14	0	0
2	22	0.13	1070_crop01 - Deconvolved 4 iterations.nd2	10048.8	2609.32	-9634.86	4057.14	0.03125	425
3	22	0.26	1070_crop01 - Deconvolved 4 iterations.nd2	10048.8	2609.32	-9634.86	4057.14	0.0625	1083
4	22	0.39	1070_crop01 - Deconvolved 4 iterations.nd2	10048.8	2609.32	-9634.86	4057.14	0.09375	1914
5	22	0.52	1070_crop01 - Deconvolved 4 iterations.nd2	10048.8	2609.32	-9634.86	4057.14	0.125	4433
6	22	0.65	1070_crop01 - Deconvolved 4 iterations.nd2	10048.8	2609.32	-9634.86	4057.14	0.15625	4584
7	22	0.78	1070_crop01 - Deconvolved 4 iterations.nd2	10048.8	2609.32	-9634.86	4057.14	0.1875	4870
8	22	0.91	1070_crop01 - Deconvolved 4 iterations.nd2	10048.8	2609.32	-9634.86	4057.14	0.21875	3886
9	22	1.04	1070_crop01 - Deconvolved 4 iterations.nd2	10048.8	2609.32	-9634.86	4057.14	0.25	2651
10	22	1.17	1070_crop01 - Deconvolved 4 iterations.nd2	10048.8	2609.32	-9634.86	4057.14	0.28125	1757
11	22	1.3	1070_crop01 - Deconvolved 4 iterations.nd2	10048.8	2609.32	-9634.86	4057.14	0.3125	1788
12	22	1.43	1070_crop01 - Deconvolved 4 iterations.nd2	10048.8	2609.32	-9634.86	4057.14	0.34375	1141
13	22	1.56	1070_crop01 - Deconvolved 4 iterations.nd2	10048.8	2609.32	-9634.86	4057.14	0.375	1132
14	22	1.69	1070_crop01 - Deconvolved 4 iterations.nd2	10048.8	2609.32	-9634.86	4057.14	0.40625	1066
15	22	1.82	1070_crop01 - Deconvolved 4 iterations.nd2	10048.8	2609.32	-9634.86	4057.14	0.4375	1131
16	22	1.95	1070_crop01 - Deconvolved 4 iterations.nd2	10048.8	2609.32	-9634.86	4057.14	0.46875	1179
17	22	2.08	1070_crop01 - Deconvolved 4 iterations.nd2	10048.8	2609.32	-9634.86	4057.14	0.5	1120
18	22	2.21	1070_crop01 - Deconvolved 4 iterations.nd2	10048.8	2609.32	-9634.86	4057.14	0.53125	1339
19	22	2.34	1070_crop01 - Deconvolved 4 iterations.nd2	10048.8	2609.32	-9634.86	4057.14	0.5625	1179
20	22	2.47	1070_crop01 - Deconvolved 4 iterations.nd2	10048.8	2609.32	-9634.86	4057.14	0.59375	1518
21	22	2.6	1070_crop01 - Deconvolved 4 iterations.nd2	10048.8	2609.32	-9634.86	4057.14	0.625	1496
22	22	2.73	1070_crop01 - Deconvolved 4 iterations.nd2	10048.8	2609.32	-9634.86	4057.14	0.65625	1365
23	22	2.86	1070_crop01 - Deconvolved 4 iterations.nd2	10048.8	2609.32	-9634.86	4057.14	0.6875	1335
24	22	2.99	1070_crop01 - Deconvolved 4 iterations.nd2	10048.8	2609.32	-9634.86	4057.14	0.71875	1333
25	22	3.12	1070_crop01 - Deconvolved 4 iterations.nd2	10048.8	2609.32	-9634.86	4057.14	0.75	1619
26	22	3.25	1070_crop01 - Deconvolved 4 iterations.nd2	10048.8	2609.32	-9634.86	4057.14	0.78125	1775
27	22	3.38	1070_crop01 - Deconvolved 4 iterations.nd2	10048.8	2609.32	-9634.86	4057.14	0.8125	2011
28	22	3.51	1070_crop01 - Deconvolved 4 iterations.nd2	10048.8	2609.32	-9634.86	4057.14	0.84375	1838
29	22	3.64	1070_crop01 - Deconvolved 4 iterations.nd2	10048.8	2609.32	-9634.86	4057.14	0.875	1182
30	22	3.77	1070_crop01 - Deconvolved 4 iterations.nd2	10048.8	2609.32	-9634.86	4057.14	0.90625	1214
31	22	3.9	1070_crop01 - Deconvolved 4 iterations.nd2	10048.8	2609.32	-9634.86	4057.14	0.9375	258
32	22	4.03	1070_crop01 - Deconvolved 4 iterations.nd2	10048.8	2609.32	-9634.86	4057.14	0.96875	111
33	22	4.16	1070_crop01 - Deconvolved 4 iterations.nd2	10048.8	2609.32	-9634.86	4057.14	1	0
1	23	0	1070_crop01 - Deconvolved 4 iterations.nd2	10048.8	2609.32	-9634.86	4057.14	0	470
2	23	0.13	1070_crop01 - Deconvolved 4 iterations.nd2	10048.8	2609.32	-9634.86	4057.14	0.0243902	1163
3	23	0.26	1070_crop01 - Deconvolved 4 iterations.nd2	10048.8	2609.32	-9634.86	4057.14	0.0487805	2708
4	23	0.39	1070_crop01 - Deconvolved 4 iterations.nd2	10048.8	2609.32	-9634.86	4057.14	0.0731707	3599
5	23	0.52	1070_crop01 - Deconvolved 4 iterations.nd2	10048.8	2609.32	-9634.86	4057.14	0.097561	4196
6	23	0.65	1070_crop01 - Deconvolved 4 iterations.nd2	10048.8	2609.32	-9634.86	4057.14	0.121951	3356
7	23	0.78	1070_crop01 - Deconvolved 4 iterations.nd2	10048.8	2609.32	-9634.86	4057.14	0.146341	2625
8	23	0.91	1070_crop01 - Deconvolved 4 iterations.nd2	10048.8	2609.32	-9634.86	4057.14	0.170732	1415
9	23	1.04	1070_crop01 - Deconvolved 4 iterations.nd2	10048.8	2609.32	-9634.86	4057.14	0.195122	1345
10	23	1.17	1070_crop01 - Deconvolved 4 iterations.nd2	10048.8	2609.32	-9634.86	4057.14	0.219512	1284
11	23	1.3	1070_crop01 - Deconvolved 4 iterations.nd2	10048.8	2609.32	-9634.86	4057.14	0.243902	1089
12	23	1.43	1070_crop01 - Deconvolved 4 iterations.nd2	10048.8	2609.32	-9634.86	4057.14	0.268293	1063
13	23	1.56	1070_crop01 - Deconvolved 4 iterations.nd2	10048.8	2609.32	-9634.86	4057.14	0.292683	832
14	23	1.69	1070_crop01 - Deconvolved 4 iterations.nd2	10048.8	2609.32	-9634.86	4057.14	0.317073	569
15	23	1.82	1070_crop01 - Deconvolved 4 iterations.nd2	10048.8	2609.32	-9634.86	4057.14	0.341463	556
16	23	1.95	1070_crop01 - Deconvolved 4 iterations.nd2	10048.8	2609.32	-9634.86	4057.14	0.365854	629
17	23	2.08	1070_crop01 - Deconvolved 4 iterations.nd2	10048.8	2609.32	-9634.86	4057.14	0.390244	805
18	23	2.21	1070_crop01 - Deconvolved 4 iterations.nd2	10048.8	2609.32	-9634.86	4057.14	0.414634	1058
19	23	2.34	1070_crop01 - Deconvolved 4 iterations.nd2	10048.8	2609.32	-9634.86	4057.14	0.439024	1321
20	23	2.47	1070_crop01 - Deconvolved 4 iterations.nd2	10048.8	2609.32	-9634.86	4057.14	0.463415	1588
21	23	2.6	1070_crop01 - Deconvolved 4 iterations.nd2	10048.8	2609.32	-9634.86	4057.14	0.487805	1643
22	23	2.73	1070_crop01 - Deconvolved 4 iterations.nd2	10048.8	2609.32	-9634.86	4057.14	0.512195	1525
23	23	2.86	1070_crop01 - Deconvolved 4 iterations.nd2	10048.8	2609.32	-9634.86	4057.14	0.536585	1289
24	23	2.99	1070_crop01 - Deconvolved 4 iterations.nd2	10048.8	2609.32	-9634.86	4057.14	0.560976	1003
25	23	3.12	1070_crop01 - Deconvolved 4 iterations.nd2	10048.8	2609.32	-9634.86	4057.14	0.585366	967
26	23	3.25	1070_crop01 - Deconvolved 4 iterations.nd2	10048.8	2609.32	-9634.86	4057.14	0.609756	1014
27	23	3.38	1070_crop01 - Deconvolved 4 iterations.nd2	10048.8	2609.32	-9634.86	4057.14	0.634146	981
28	23	3.51	1070_crop01 - Deconvolved 4 iterations.nd2	10048.8	2609.32	-9634.86	4057.14	0.658537	957
29	23	3.64	1070_crop01 - Deconvolved 4 iterations.nd2	10048.8	2609.32	-9634.86	4057.14	0.682927	1055
30	23	3.77	1070_crop01 - Deconvolved 4 iterations.nd2	10048.8	2609.32	-9634.86	4057.14	0.707317	1054
31	23	3.9	1070_crop01 - Deconvolved 4 iterations.nd2	10048.8	2609.32	-9634.86	4057.14	0.731707	961
32	23	4.03	1070_crop01 - Deconvolved 4 iterations.nd2	10048.8	2609.32	-9634.86	4057.14	0.756098	861
33	23	4.16	1070_crop01 - Deconvolved 4 iterations.nd2	10048.8	2609.32	-9634.86	4057.14	0.780488	780
34	23	4.29	1070_crop01 - Deconvolved 4 iterations.nd2	10048.8	2609.32	-9634.86	4057.14	0.804878	736
35	23	4.42	1070_crop01 - Deconvolved 4 iterations.nd2	10048.8	2609.32	-9634.86	4057.14	0.829268	1115
36	23	4.55	1070_crop01 - Deconvolved 4 iterations.nd2	10048.8	2609.32	-9634.86	4057.14	0.853659	1560
37	23	4.68	1070_crop01 - Deconvolved 4 iterations.nd2	10048.8	2609.32	-9634.86	4057.14	0.878049	2226
38	23	4.81	1070_crop01 - Deconvolved 4 iterations.nd2	10048.8	2609.32	-9634.86	4057.14	0.902439	2753
39	23	4.94	1070_crop01 - Deconvolved 4 iterations.nd2	10048.8	2609.32	-9634.86	4057.14	0.926829	2990
40	23	5.07	1070_crop01 - Deconvolved 4 iterations.nd2	10048.8	2609.32	-9634.86	4057.14	0.95122	2519
41	23	5.2	1070_crop01 - Deconvolved 4 iterations.nd2	10048.8	2609.32	-9634.86	4057.14	0.97561	1415
42	23	5.33	1070_crop01 - Deconvolved 4 iterations.nd2	10048.8	2609.32	-9634.86	4057.14	1	222
1	24	0	1070_crop01 - Deconvolved 4 iterations.nd2	10048.8	2609.32	-9634.86	4057.14	0	5
2	24	0.13	1070_crop01 - Deconvolved 4 iterations.nd2	10048.8	2609.32	-9634.86	4057.14	0.0178571	54
3	24	0.26	1070_crop01 - Deconvolved 4 iterations.nd2	10048.8	2609.32	-9634.86	4057.14	0.0357143	935
4	24	0.39	1070_crop01 - Deconvolved 4 iterations.nd2	10048.8	2609.32	-9634.86	4057.14	0.0535714	1902
5	24	0.52	1070_crop01 - Deconvolved 4 iterations.nd2	10048.8	2609.32	-9634.86	4057.14	0.0714286	2460
6	24	0.65	1070_crop01 - Deconvolved 4 iterations.nd2	10048.8	2609.32	-9634.86	4057.14	0.0892857	2669
7	24	0.78	1070_crop01 - Deconvolved 4 iterations.nd2	10048.8	2609.32	-9634.86	4057.14	0.107143	2260
8	24	0.91	1070_crop01 - Deconvolved 4 iterations.nd2	10048.8	2609.32	-9634.86	4057.14	0.125	1737
9	24	1.04	1070_crop01 - Deconvolved 4 iterations.nd2	10048.8	2609.32	-9634.86	4057.14	0.142857	1243
10	24	1.17	1070_crop01 - Deconvolved 4 iterations.nd2	10048.8	2609.32	-9634.86	4057.14	0.160714	930
11	24	1.3	1070_crop01 - Deconvolved 4 iterations.nd2	10048.8	2609.32	-9634.86	4057.14	0.178571	842
12	24	1.43	1070_crop01 - Deconvolved 4 iterations.nd2	10048.8	2609.32	-9634.86	4057.14	0.196429	789
13	24	1.56	1070_crop01 - Deconvolved 4 iterations.nd2	10048.8	2609.32	-9634.86	4057.14	0.214286	525
14	24	1.69	1070_crop01 - Deconvolved 4 iterations.nd2	10048.8	2609.32	-9634.86	4057.14	0.232143	476
15	24	1.82	1070_crop01 - Deconvolved 4 iterations.nd2	10048.8	2609.32	-9634.86	4057.14	0.25	575
16	24	1.95	1070_crop01 - Deconvolved 4 iterations.nd2	10048.8	2609.32	-9634.86	4057.14	0.267857	789
17	24	2.08	1070_crop01 - Deconvolved 4 iterations.nd2	10048.8	2609.32	-9634.86	4057.14	0.285714	837
18	24	2.21	1070_crop01 - Deconvolved 4 iterations.nd2	10048.8	2609.32	-9634.86	4057.14	0.303571	631
19	24	2.34	1070_crop01 - Deconvolved 4 iterations.nd2	10048.8	2609.32	-9634.86	4057.14	0.321429	563
20	24	2.47	1070_crop01 - Deconvolved 4 iterations.nd2	10048.8	2609.32	-9634.86	4057.14	0.339286	646
21	24	2.6	1070_crop01 - Deconvolved 4 iterations.nd2	10048.8	2609.32	-9634.86	4057.14	0.357143	802
22	24	2.73	1070_crop01 - Deconvolved 4 iterations.nd2	10048.8	2609.32	-9634.86	4057.14	0.375	846
23	24	2.86	1070_crop01 - Deconvolved 4 iterations.nd2	10048.8	2609.32	-9634.86	4057.14	0.392857	779
24	24	2.99	1070_crop01 - Deconvolved 4 iterations.nd2	10048.8	2609.32	-9634.86	4057.14	0.410714	1140
25	24	3.12	1070_crop01 - Deconvolved 4 iterations.nd2	10048.8	2609.32	-9634.86	4057.14	0.428571	1172
26	24	3.25	1070_crop01 - Deconvolved 4 iterations.nd2	10048.8	2609.32	-9634.86	4057.14	0.446429	1082
27	24	3.38	1070_crop01 - Deconvolved 4 iterations.nd2	10048.8	2609.32	-9634.86	4057.14	0.464286	871
28	24	3.51	1070_crop01 - Deconvolved 4 iterations.nd2	10048.8	2609.32	-9634.86	4057.14	0.482143	770
29	24	3.64	1070_crop01 - Deconvolved 4 iterations.nd2	10048.8	2609.32	-9634.86	4057.14	0.5	967
30	24	3.77	1070_crop01 - Deconvolved 4 iterations.nd2	10048.8	2609.32	-9634.86	4057.14	0.517857	1432
31	24	3.9	1070_crop01 - Deconvolved 4 iterations.nd2	10048.8	2609.32	-9634.86	4057.14	0.535714	1475
32	24	4.03	1070_crop01 - Deconvolved 4 iterations.nd2	10048.8	2609.32	-9634.86	4057.14	0.553571	1273
33	24	4.16	1070_crop01 - Deconvolved 4 iterations.nd2	10048.8	2609.32	-9634.86	4057.14	0.571429	1064
34	24	4.29	1070_crop01 - Deconvolved 4 iterations.nd2	10048.8	2609.32	-9634.86	4057.14	0.589286	888
35	24	4.42	1070_crop01 - Deconvolved 4 iterations.nd2	10048.8	2609.32	-9634.86	4057.14	0.607143	768
36	24	4.55	1070_crop01 - Deconvolved 4 iterations.nd2	10048.8	2609.32	-9634.86	4057.14	0.625	667
37	24	4.68	1070_crop01 - Deconvolved 4 iterations.nd2	10048.8	2609.32	-9634.86	4057.14	0.642857	673
38	24	4.81	1070_crop01 - Deconvolved 4 iterations.nd2	10048.8	2609.32	-9634.86	4057.14	0.660714	669
39	24	4.94	1070_crop01 - Deconvolved 4 iterations.nd2	10048.8	2609.32	-9634.86	4057.14	0.678571	615
40	24	5.07	1070_crop01 - Deconvolved 4 iterations.nd2	10048.8	2609.32	-9634.86	4057.14	0.696429	695
41	24	5.2	1070_crop01 - Deconvolved 4 iterations.nd2	10048.8	2609.32	-9634.86	4057.14	0.714286	713
42	24	5.33	1070_crop01 - Deconvolved 4 iterations.nd2	10048.8	2609.32	-9634.86	4057.14	0.732143	887
43	24	5.46	1070_crop01 - Deconvolved 4 iterations.nd2	10048.8	2609.32	-9634.86	4057.14	0.75	923
44	24	5.59	1070_crop01 - Deconvolved 4 iterations.nd2	10048.8	2609.32	-9634.86	4057.14	0.767857	922
45	24	5.72	1070_crop01 - Deconvolved 4 iterations.nd2	10048.8	2609.32	-9634.86	4057.14	0.785714	998
46	24	5.85	1070_crop01 - Deconvolved 4 iterations.nd2	10048.8	2609.32	-9634.86	4057.14	0.803571	1215
47	24	5.98	1070_crop01 - Deconvolved 4 iterations.nd2	10048.8	2609.32	-9634.86	4057.14	0.821429	1419
48	24	6.11	1070_crop01 - Deconvolved 4 iterations.nd2	10048.8	2609.32	-9634.86	4057.14	0.839286	1713
49	24	6.24	1070_crop01 - Deconvolved 4 iterations.nd2	10048.8	2609.32	-9634.86	4057.14	0.857143	1586
50	24	6.37	1070_crop01 - Deconvolved 4 iterations.nd2	10048.8	2609.32	-9634.86	4057.14	0.875	2611
51	24	6.5	1070_crop01 - Deconvolved 4 iterations.nd2	10048.8	2609.32	-9634.86	4057.14	0.892857	2477
52	24	6.63	1070_crop01 - Deconvolved 4 iterations.nd2	10048.8	2609.32	-9634.86	4057.14	0.910714	2647
53	24	6.76	1070_crop01 - Deconvolved 4 iterations.nd2	10048.8	2609.32	-9634.86	4057.14	0.928571	1960
54	24	6.89	1070_crop01 - Deconvolved 4 iterations.nd2	10048.8	2609.32	-9634.86	4057.14	0.946429	1523
55	24	7.02	1070_crop01 - Deconvolved 4 iterations.nd2	10048.8	2609.32	-9634.86	4057.14	0.964286	707
56	24	7.15	1070_crop01 - Deconvolved 4 iterations.nd2	10048.8	2609.32	-9634.86	4057.14	0.982143	225
57	24	7.28	1070_crop01 - Deconvolved 4 iterations.nd2	10048.8	2609.32	-9634.86	4057.14	1	6
1	25	0	1070_crop01 - Deconvolved 4 iterations.nd2	10048.8	2609.32	-9634.86	4057.14	0	0
2	25	0.13	1070_crop01 - Deconvolved 4 iterations.nd2	10048.8	2609.32	-9634.86	4057.14	0.03125	0
3	25	0.26	1070_crop01 - Deconvolved 4 iterations.nd2	10048.8	2609.32	-9634.86	4057.14	0.0625	231
4	25	0.39	1070_crop01 - Deconvolved 4 iterations.nd2	10048.8	2609.32	-9634.86	4057.14	0.09375	1037
5	25	0.52	1070_crop01 - Deconvolved 4 iterations.nd2	10048.8	2609.32	-9634.86	4057.14	0.125	1624
6	25	0.65	1070_crop01 - Deconvolved 4 iterations.nd2	10048.8	2609.32	-9634.86	4057.14	0.15625	1749
7	25	0.78	1070_crop01 - Deconvolved 4 iterations.nd2	10048.8	2609.32	-9634.86	4057.14	0.1875	2127
8	25	0.91	1070_crop01 - Deconvolved 4 iterations.nd2	10048.8	2609.32	-9634.86	4057.14	0.21875	1741
9	25	1.04	1070_crop01 - Deconvolved 4 iterations.nd2	10048.8	2609.32	-9634.86	4057.14	0.25	1337
10	25	1.17	1070_crop01 - Deconvolved 4 iterations.nd2	10048.8	2609.32	-9634.86	4057.14	0.28125	751
11	25	1.3	1070_crop01 - Deconvolved 4 iterations.nd2	10048.8	2609.32	-9634.86	4057.14	0.3125	322
12	25	1.43	1070_crop01 - Deconvolved 4 iterations.nd2	10048.8	2609.32	-9634.86	4057.14	0.34375	201
13	25	1.56	1070_crop01 - Deconvolved 4 iterations.nd2	10048.8	2609.32	-9634.86	4057.14	0.375	401
14	25	1.69	1070_crop01 - Deconvolved 4 iterations.nd2	10048.8	2609.32	-9634.86	4057.14	0.40625	0
15	25	1.82	1070_crop01 - Deconvolved 4 iterations.nd2	10048.8	2609.32	-9634.86	4057.14	0.4375	259
16	25	1.95	1070_crop01 - Deconvolved 4 iterations.nd2	10048.8	2609.32	-9634.86	4057.14	0.46875	161
17	25	2.08	1070_crop01 - Deconvolved 4 iterations.nd2	10048.8	2609.32	-9634.86	4057.14	0.5	270
18	25	2.21	1070_crop01 - Deconvolved 4 iterations.nd2	10048.8	2609.32	-9634.86	4057.14	0.53125	266
19	25	2.34	1070_crop01 - Deconvolved 4 iterations.nd2	10048.8	2609.32	-9634.86	4057.14	0.5625	180
20	25	2.47	1070_crop01 - Deconvolved 4 iterations.nd2	10048.8	2609.32	-9634.86	4057.14	0.59375	72
21	25	2.6	1070_crop01 - Deconvolved 4 iterations.nd2	10048.8	2609.32	-9634.86	4057.14	0.625	13
22	25	2.73	1070_crop01 - Deconvolved 4 iterations.nd2	10048.8	2609.32	-9634.86	4057.14	0.65625	360
23	25	2.86	1070_crop01 - Deconvolved 4 iterations.nd2	10048.8	2609.32	-9634.86	4057.14	0.6875	204
24	25	2.99	1070_crop01 - Deconvolved 4 iterations.nd2	10048.8	2609.32	-9634.86	4057.14	0.71875	45
25	25	3.12	1070_crop01 - Deconvolved 4 iterations.nd2	10048.8	2609.32	-9634.86	4057.14	0.75	103
26	25	3.25	1070_crop01 - Deconvolved 4 iterations.nd2	10048.8	2609.32	-9634.86	4057.14	0.78125	518
27	25	3.38	1070_crop01 - Deconvolved 4 iterations.nd2	10048.8	2609.32	-9634.86	4057.14	0.8125	649
28	25	3.51	1070_crop01 - Deconvolved 4 iterations.nd2	10048.8	2609.32	-9634.86	4057.14	0.84375	810
29	25	3.64	1070_crop01 - Deconvolved 4 iterations.nd2	10048.8	2609.32	-9634.86	4057.14	0.875	890
30	25	3.77	1070_crop01 - Deconvolved 4 iterations.nd2	10048.8	2609.32	-9634.86	4057.14	0.90625	1295
31	25	3.9	1070_crop01 - Deconvolved 4 iterations.nd2	10048.8	2609.32	-9634.86	4057.14	0.9375	1495
32	25	4.03	1070_crop01 - Deconvolved 4 iterations.nd2	10048.8	2609.32	-9634.86	4057.14	0.96875	1550
33	25	4.16	1070_crop01 - Deconvolved 4 iterations.nd2	10048.8	2609.32	-9634.86	4057.14	1	297
1	26	0	1070_crop01 - Deconvolved 4 iterations.nd2	10048.8	2609.32	-9634.86	4057.14	0	799
2	26	0.13	1070_crop01 - Deconvolved 4 iterations.nd2	10048.8	2609.32	-9634.86	4057.14	0.0153846	1027
3	26	0.26	1070_crop01 - Deconvolved 4 iterations.nd2	10048.8	2609.32	-9634.86	4057.14	0.0307692	2023
4	26	0.39	1070_crop01 - Deconvolved 4 iterations.nd2	10048.8	2609.32	-9634.86	4057.14	0.0461538	2171
5	26	0.52	1070_crop01 - Deconvolved 4 iterations.nd2	10048.8	2609.32	-9634.86	4057.14	0.0615385	2778
6	26	0.65	1070_crop01 - Deconvolved 4 iterations.nd2	10048.8	2609.32	-9634.86	4057.14	0.0769231	2865
7	26	0.78	1070_crop01 - Deconvolved 4 iterations.nd2	10048.8	2609.32	-9634.86	4057.14	0.0923077	2527
8	26	0.91	1070_crop01 - Deconvolved 4 iterations.nd2	10048.8	2609.32	-9634.86	4057.14	0.107692	1784
9	26	1.04	1070_crop01 - Deconvolved 4 iterations.nd2	10048.8	2609.32	-9634.86	4057.14	0.123077	1526
10	26	1.17	1070_crop01 - Deconvolved 4 iterations.nd2	10048.8	2609.32	-9634.86	4057.14	0.138462	1214
11	26	1.3	1070_crop01 - Deconvolved 4 iterations.nd2	10048.8	2609.32	-9634.86	4057.14	0.153846	787
12	26	1.43	1070_crop01 - Deconvolved 4 iterations.nd2	10048.8	2609.32	-9634.86	4057.14	0.169231	710
13	26	1.56	1070_crop01 - Deconvolved 4 iterations.nd2	10048.8	2609.32	-9634.86	4057.14	0.184615	710
14	26	1.69	1070_crop01 - Deconvolved 4 iterations.nd2	10048.8	2609.32	-9634.86	4057.14	0.2	588
15	26	1.82	1070_crop01 - Deconvolved 4 iterations.nd2	10048.8	2609.32	-9634.86	4057.14	0.215385	498
16	26	1.95	1070_crop01 - Deconvolved 4 iterations.nd2	10048.8	2609.32	-9634.86	4057.14	0.230769	498
17	26	2.08	1070_crop01 - Deconvolved 4 iterations.nd2	10048.8	2609.32	-9634.86	4057.14	0.246154	845
18	26	2.21	1070_crop01 - Deconvolved 4 iterations.nd2	10048.8	2609.32	-9634.86	4057.14	0.261538	574
19	26	2.34	1070_crop01 - Deconvolved 4 iterations.nd2	10048.8	2609.32	-9634.86	4057.14	0.276923	306
20	26	2.47	1070_crop01 - Deconvolved 4 iterations.nd2	10048.8	2609.32	-9634.86	4057.14	0.292308	401
21	26	2.6	1070_crop01 - Deconvolved 4 iterations.nd2	10048.8	2609.32	-9634.86	4057.14	0.307692	324
22	26	2.73	1070_crop01 - Deconvolved 4 iterations.nd2	10048.8	2609.32	-9634.86	4057.14	0.323077	401
23	26	2.86	1070_crop01 - Deconvolved 4 iterations.nd2	10048.8	2609.32	-9634.86	4057.14	0.338462	196
24	26	2.99	1070_crop01 - Deconvolved 4 iterations.nd2	10048.8	2609.32	-9634.86	4057.14	0.353846	472
25	26	3.12	1070_crop01 - Deconvolved 4 iterations.nd2	10048.8	2609.32	-9634.86	4057.14	0.369231	302
26	26	3.25	1070_crop01 - Deconvolved 4 iterations.nd2	10048.8	2609.32	-9634.86	4057.14	0.384615	119
27	26	3.38	1070_crop01 - Deconvolved 4 iterations.nd2	10048.8	2609.32	-9634.86	4057.14	0.4	145
28	26	3.51	1070_crop01 - Deconvolved 4 iterations.nd2	10048.8	2609.32	-9634.86	4057.14	0.415385	5
29	26	3.64	1070_crop01 - Deconvolved 4 iterations.nd2	10048.8	2609.32	-9634.86	4057.14	0.430769	137
30	26	3.77	1070_crop01 - Deconvolved 4 iterations.nd2	10048.8	2609.32	-9634.86	4057.14	0.446154	0
31	26	3.9	1070_crop01 - Deconvolved 4 iterations.nd2	10048.8	2609.32	-9634.86	4057.14	0.461538	0
32	26	4.03	1070_crop01 - Deconvolved 4 iterations.nd2	10048.8	2609.32	-9634.86	4057.14	0.476923	158
33	26	4.16	1070_crop01 - Deconvolved 4 iterations.nd2	10048.8	2609.32	-9634.86	4057.14	0.492308	374
34	26	4.29	1070_crop01 - Deconvolved 4 iterations.nd2	10048.8	2609.32	-9634.86	4057.14	0.507692	0
35	26	4.42	1070_crop01 - Deconvolved 4 iterations.nd2	10048.8	2609.32	-9634.86	4057.14	0.523077	0
36	26	4.55	1070_crop01 - Deconvolved 4 iterations.nd2	10048.8	2609.32	-9634.86	4057.14	0.538462	215
37	26	4.68	1070_crop01 - Deconvolved 4 iterations.nd2	10048.8	2609.32	-9634.86	4057.14	0.553846	0
38	26	4.81	1070_crop01 - Deconvolved 4 iterations.nd2	10048.8	2609.32	-9634.86	4057.14	0.569231	267
39	26	4.94	1070_crop01 - Deconvolved 4 iterations.nd2	10048.8	2609.32	-9634.86	4057.14	0.584615	433
40	26	5.07	1070_crop01 - Deconvolved 4 iterations.nd2	10048.8	2609.32	-9634.86	4057.14	0.6	77
41	26	5.2	1070_crop01 - Deconvolved 4 iterations.nd2	10048.8	2609.32	-9634.86	4057.14	0.615385	56
42	26	5.33	1070_crop01 - Deconvolved 4 iterations.nd2	10048.8	2609.32	-9634.86	4057.14	0.630769	277
43	26	5.46	1070_crop01 - Deconvolved 4 iterations.nd2	10048.8	2609.32	-9634.86	4057.14	0.646154	78
44	26	5.59	1070_crop01 - Deconvolved 4 iterations.nd2	10048.8	2609.32	-9634.86	4057.14	0.661538	76
45	26	5.72	1070_crop01 - Deconvolved 4 iterations.nd2	10048.8	2609.32	-9634.86	4057.14	0.676923	0
46	26	5.85	1070_crop01 - Deconvolved 4 iterations.nd2	10048.8	2609.32	-9634.86	4057.14	0.692308	0
47	26	5.98	1070_crop01 - Deconvolved 4 iterations.nd2	10048.8	2609.32	-9634.86	4057.14	0.707692	182
48	26	6.11	1070_crop01 - Deconvolved 4 iterations.nd2	10048.8	2609.32	-9634.86	4057.14	0.723077	85
49	26	6.24	1070_crop01 - Deconvolved 4 iterations.nd2	10048.8	2609.32	-9634.86	4057.14	0.738462	85
50	26	6.37	1070_crop01 - Deconvolved 4 iterations.nd2	10048.8	2609.32	-9634.86	4057.14	0.753846	94
51	26	6.5	1070_crop01 - Deconvolved 4 iterations.nd2	10048.8	2609.32	-9634.86	4057.14	0.769231	535
52	26	6.63	1070_crop01 - Deconvolved 4 iterations.nd2	10048.8	2609.32	-9634.86	4057.14	0.784615	234
53	26	6.76	1070_crop01 - Deconvolved 4 iterations.nd2	10048.8	2609.32	-9634.86	4057.14	0.8	185
54	26	6.89	1070_crop01 - Deconvolved 4 iterations.nd2	10048.8	2609.32	-9634.86	4057.14	0.815385	525
55	26	7.02	1070_crop01 - Deconvolved 4 iterations.nd2	10048.8	2609.32	-9634.86	4057.14	0.830769	623
56	26	7.15	1070_crop01 - Deconvolved 4 iterations.nd2	10048.8	2609.32	-9634.86	4057.14	0.846154	695
57	26	7.28	1070_crop01 - Deconvolved 4 iterations.nd2	10048.8	2609.32	-9634.86	4057.14	0.861538	770
58	26	7.41	1070_crop01 - Deconvolved 4 iterations.nd2	10048.8	2609.32	-9634.86	4057.14	0.876923	1008
59	26	7.54	1070_crop01 - Deconvolved 4 iterations.nd2	10048.8	2609.32	-9634.86	4057.14	0.892308	2120
60	26	7.67	1070_crop01 - Deconvolved 4 iterations.nd2	10048.8	2609.32	-9634.86	4057.14	0.907692	2834
61	26	7.8	1070_crop01 - Deconvolved 4 iterations.nd2	10048.8	2609.32	-9634.86	4057.14	0.923077	3066
62	26	7.93	1070_crop01 - Deconvolved 4 iterations.nd2	10048.8	2609.32	-9634.86	4057.14	0.938462	2771
63	26	8.06	1070_crop01 - Deconvolved 4 iterations.nd2	10048.8	2609.32	-9634.86	4057.14	0.953846	1546
64	26	8.19	1070_crop01 - Deconvolved 4 iterations.nd2	10048.8	2609.32	-9634.86	4057.14	0.969231	1546
65	26	8.32	1070_crop01 - Deconvolved 4 iterations.nd2	10048.8	2609.32	-9634.86	4057.14	0.984615	360
66	26	8.45	1070_crop01 - Deconvolved 4 iterations.nd2	10048.8	2609.32	-9634.86	4057.14	1	0
1	27	0	1070_crop01 - Deconvolved 4 iterations.nd2	10048.8	2609.32	-9634.86	4057.14	0	0
2	27	0.13	1070_crop01 - Deconvolved 4 iterations.nd2	10048.8	2609.32	-9634.86	4057.14	0.0344828	0
3	27	0.26	1070_crop01 - Deconvolved 4 iterations.nd2	10048.8	2609.32	-9634.86	4057.14	0.0689655	203
4	27	0.39	1070_crop01 - Deconvolved 4 iterations.nd2	10048.8	2609.32	-9634.86	4057.14	0.103448	948
5	27	0.52	1070_crop01 - Deconvolved 4 iterations.nd2	10048.8	2609.32	-9634.86	4057.14	0.137931	985
6	27	0.65	1070_crop01 - Deconvolved 4 iterations.nd2	10048.8	2609.32	-9634.86	4057.14	0.172414	1398
7	27	0.78	1070_crop01 - Deconvolved 4 iterations.nd2	10048.8	2609.32	-9634.86	4057.14	0.206897	1543
8	27	0.91	1070_crop01 - Deconvolved 4 iterations.nd2	10048.8	2609.32	-9634.86	4057.14	0.241379	1194
9	27	1.04	1070_crop01 - Deconvolved 4 iterations.nd2	10048.8	2609.32	-9634.86	4057.14	0.275862	860
10	27	1.17	1070_crop01 - Deconvolved 4 iterations.nd2	10048.8	2609.32	-9634.86	4057.14	0.310345	808
11	27	1.3	1070_crop01 - Deconvolved 4 iterations.nd2	10048.8	2609.32	-9634.86	4057.14	0.344828	872
12	27	1.43	1070_crop01 - Deconvolved 4 iterations.nd2	10048.8	2609.32	-9634.86	4057.14	0.37931	1055
13	27	1.56	1070_crop01 - Deconvolved 4 iterations.nd2	10048.8	2609.32	-9634.86	4057.14	0.413793	1108
14	27	1.69	1070_crop01 - Deconvolved 4 iterations.nd2	10048.8	2609.32	-9634.86	4057.14	0.448276	1007
15	27	1.82	1070_crop01 - Deconvolved 4 iterations.nd2	10048.8	2609.32	-9634.86	4057.14	0.482759	997
16	27	1.95	1070_crop01 - Deconvolved 4 iterations.nd2	10048.8	2609.32	-9634.86	4057.14	0.517241	1094
17	27	2.08	1070_crop01 - Deconvolved 4 iterations.nd2	10048.8	2609.32	-9634.86	4057.14	0.551724	959
18	27	2.21	1070_crop01 - Deconvolved 4 iterations.nd2	10048.8	2609.32	-9634.86	4057.14	0.586207	1122
19	27	2.34	1070_crop01 - Deconvolved 4 iterations.nd2	10048.8	2609.32	-9634.86	4057.14	0.62069	1655
20	27	2.47	1070_crop01 - Deconvolved 4 iterations.nd2	10048.8	2609.32	-9634.86	4057.14	0.655172	1665
21	27	2.6	1070_crop01 - Deconvolved 4 iterations.nd2	10048.8	2609.32	-9634.86	4057.14	0.689655	3210
22	27	2.73	1070_crop01 - Deconvolved 4 iterations.nd2	10048.8	2609.32	-9634.86	4057.14	0.724138	3691
23	27	2.86	1070_crop01 - Deconvolved 4 iterations.nd2	10048.8	2609.32	-9634.86	4057.14	0.758621	3288
24	27	2.99	1070_crop01 - Deconvolved 4 iterations.nd2	10048.8	2609.32	-9634.86	4057.14	0.793103	3265
25	27	3.12	1070_crop01 - Deconvolved 4 iterations.nd2	10048.8	2609.32	-9634.86	4057.14	0.827586	2581
26	27	3.25	1070_crop01 - Deconvolved 4 iterations.nd2	10048.8	2609.32	-9634.86	4057.14	0.862069	1616
27	27	3.38	1070_crop01 - Deconvolved 4 iterations.nd2	10048.8	2609.32	-9634.86	4057.14	0.896552	1323
28	27	3.51	1070_crop01 - Deconvolved 4 iterations.nd2	10048.8	2609.32	-9634.86	4057.14	0.931034	1225
29	27	3.64	1070_crop01 - Deconvolved 4 iterations.nd2	10048.8	2609.32	-9634.86	4057.14	0.965517	1031
30	27	3.77	1070_crop01 - Deconvolved 4 iterations.nd2	10048.8	2609.32	-9634.86	4057.14	1	498
1	28	0	1070_crop01 - Deconvolved 4 iterations.nd2	10048.8	2609.32	-9634.86	4057.14	0	787
2	28	0.13	1070_crop01 - Deconvolved 4 iterations.nd2	10048.8	2609.32	-9634.86	4057.14	0.0416667	787
3	28	0.26	1070_crop01 - Deconvolved 4 iterations.nd2	10048.8	2609.32	-9634.86	4057.14	0.0833333	3193
4	28	0.39	1070_crop01 - Deconvolved 4 iterations.nd2	10048.8	2609.32	-9634.86	4057.14	0.125	3085
5	28	0.52	1070_crop01 - Deconvolved 4 iterations.nd2	10048.8	2609.32	-9634.86	4057.14	0.166667	2554
6	28	0.65	1070_crop01 - Deconvolved 4 iterations.nd2	10048.8	2609.32	-9634.86	4057.14	0.208333	2318
7	28	0.78	1070_crop01 - Deconvolved 4 iterations.nd2	10048.8	2609.32	-9634.86	4057.14	0.25	1542
8	28	0.91	1070_crop01 - Deconvolved 4 iterations.nd2	10048.8	2609.32	-9634.86	4057.14	0.291667	1255
9	28	1.04	1070_crop01 - Deconvolved 4 iterations.nd2	10048.8	2609.32	-9634.86	4057.14	0.333333	1310
10	28	1.17	1070_crop01 - Deconvolved 4 iterations.nd2	10048.8	2609.32	-9634.86	4057.14	0.375	1310
11	28	1.3	1070_crop01 - Deconvolved 4 iterations.nd2	10048.8	2609.32	-9634.86	4057.14	0.416667	1468
12	28	1.43	1070_crop01 - Deconvolved 4 iterations.nd2	10048.8	2609.32	-9634.86	4057.14	0.458333	1592
13	28	1.56	1070_crop01 - Deconvolved 4 iterations.nd2	10048.8	2609.32	-9634.86	4057.14	0.5	1701
14	28	1.69	1070_crop01 - Deconvolved 4 iterations.nd2	10048.8	2609.32	-9634.86	4057.14	0.541667	1436
15	28	1.82	1070_crop01 - Deconvolved 4 iterations.nd2	10048.8	2609.32	-9634.86	4057.14	0.583333	1437
16	28	1.95	1070_crop01 - Deconvolved 4 iterations.nd2	10048.8	2609.32	-9634.86	4057.14	0.625	1609
17	28	2.08	1070_crop01 - Deconvolved 4 iterations.nd2	10048.8	2609.32	-9634.86	4057.14	0.666667	2327
18	28	2.21	1070_crop01 - Deconvolved 4 iterations.nd2	10048.8	2609.32	-9634.86	4057.14	0.708333	2327
19	28	2.34	1070_crop01 - Deconvolved 4 iterations.nd2	10048.8	2609.32	-9634.86	4057.14	0.75	2494
20	28	2.47	1070_crop01 - Deconvolved 4 iterations.nd2	10048.8	2609.32	-9634.86	4057.14	0.791667	1904
21	28	2.6	1070_crop01 - Deconvolved 4 iterations.nd2	10048.8	2609.32	-9634.86	4057.14	0.833333	2289
22	28	2.73	1070_crop01 - Deconvolved 4 iterations.nd2	10048.8	2609.32	-9634.86	4057.14	0.875	1550
23	28	2.86	1070_crop01 - Deconvolved 4 iterations.nd2	10048.8	2609.32	-9634.86	4057.14	0.916667	1155
24	28	2.99	1070_crop01 - Deconvolved 4 iterations.nd2	10048.8	2609.32	-9634.86	4057.14	0.958333	1015
25	28	3.12	1070_crop01 - Deconvolved 4 iterations.nd2	10048.8	2609.32	-9634.86	4057.14	1	143
1	29	0	1070_crop01 - Deconvolved 4 iterations.nd2	10048.8	2609.32	-9634.86	4057.14	0	0
2	29	0.13	1070_crop01 - Deconvolved 4 iterations.nd2	10048.8	2609.32	-9634.86	4057.14	0.0416667	390
3	29	0.26	1070_crop01 - Deconvolved 4 iterations.nd2	10048.8	2609.32	-9634.86	4057.14	0.0833333	1282
4	29	0.39	1070_crop01 - Deconvolved 4 iterations.nd2	10048.8	2609.32	-9634.86	4057.14	0.125	670
5	29	0.52	1070_crop01 - Deconvolved 4 iterations.nd2	10048.8	2609.32	-9634.86	4057.14	0.166667	670
6	29	0.65	1070_crop01 - Deconvolved 4 iterations.nd2	10048.8	2609.32	-9634.86	4057.14	0.208333	464
7	29	0.78	1070_crop01 - Deconvolved 4 iterations.nd2	10048.8	2609.32	-9634.86	4057.14	0.25	541
8	29	0.91	1070_crop01 - Deconvolved 4 iterations.nd2	10048.8	2609.32	-9634.86	4057.14	0.291667	0
9	29	1.04	1070_crop01 - Deconvolved 4 iterations.nd2	10048.8	2609.32	-9634.86	4057.14	0.333333	278
10	29	1.17	1070_crop01 - Deconvolved 4 iterations.nd2	10048.8	2609.32	-9634.86	4057.14	0.375	0
11	29	1.3	1070_crop01 - Deconvolved 4 iterations.nd2	10048.8	2609.32	-9634.86	4057.14	0.416667	159
12	29	1.43	1070_crop01 - Deconvolved 4 iterations.nd2	10048.8	2609.32	-9634.86	4057.14	0.458333	128
13	29	1.56	1070_crop01 - Deconvolved 4 iterations.nd2	10048.8	2609.32	-9634.86	4057.14	0.5	0
14	29	1.69	1070_crop01 - Deconvolved 4 iterations.nd2	10048.8	2609.32	-9634.86	4057.14	0.541667	0
15	29	1.82	1070_crop01 - Deconvolved 4 iterations.nd2	10048.8	2609.32	-9634.86	4057.14	0.583333	0
16	29	1.95	1070_crop01 - Deconvolved 4 iterations.nd2	10048.8	2609.32	-9634.86	4057.14	0.625	0
17	29	2.08	1070_crop01 - Deconvolved 4 iterations.nd2	10048.8	2609.32	-9634.86	4057.14	0.666667	0
18	29	2.21	1070_crop01 - Deconvolved 4 iterations.nd2	10048.8	2609.32	-9634.86	4057.14	0.708333	47
19	29	2.34	1070_crop01 - Deconvolved 4 iterations.nd2	10048.8	2609.32	-9634.86	4057.14	0.75	417
20	29	2.47	1070_crop01 - Deconvolved 4 iterations.nd2	10048.8	2609.32	-9634.86	4057.14	0.791667	497
21	29	2.6	1070_crop01 - Deconvolved 4 iterations.nd2	10048.8	2609.32	-9634.86	4057.14	0.833333	1008
22	29	2.73	1070_crop01 - Deconvolved 4 iterations.nd2	10048.8	2609.32	-9634.86	4057.14	0.875	1079
23	29	2.86	1070_crop01 - Deconvolved 4 iterations.nd2	10048.8	2609.32	-9634.86	4057.14	0.916667	1079
24	29	2.99	1070_crop01 - Deconvolved 4 iterations.nd2	10048.8	2609.32	-9634.86	4057.14	0.958333	345
25	29	3.12	1070_crop01 - Deconvolved 4 iterations.nd2	10048.8	2609.32	-9634.86	4057.14	1	58
1	30	0	1070_crop01 - Deconvolved 4 iterations.nd2	10048.8	2609.32	-9634.86	4057.14	0	16
2	30	0.13	1070_crop01 - Deconvolved 4 iterations.nd2	10048.8	2609.32	-9634.86	4057.14	0.0416667	28
3	30	0.26	1070_crop01 - Deconvolved 4 iterations.nd2	10048.8	2609.32	-9634.86	4057.14	0.0833333	503
4	30	0.39	1070_crop01 - Deconvolved 4 iterations.nd2	10048.8	2609.32	-9634.86	4057.14	0.125	1380
5	30	0.52	1070_crop01 - Deconvolved 4 iterations.nd2	10048.8	2609.32	-9634.86	4057.14	0.166667	2195
6	30	0.65	1070_crop01 - Deconvolved 4 iterations.nd2	10048.8	2609.32	-9634.86	4057.14	0.208333	2713
7	30	0.78	1070_crop01 - Deconvolved 4 iterations.nd2	10048.8	2609.32	-9634.86	4057.14	0.25	2297
8	30	0.91	1070_crop01 - Deconvolved 4 iterations.nd2	10048.8	2609.32	-9634.86	4057.14	0.291667	2075
9	30	1.04	1070_crop01 - Deconvolved 4 iterations.nd2	10048.8	2609.32	-9634.86	4057.14	0.333333	1285
10	30	1.17	1070_crop01 - Deconvolved 4 iterations.nd2	10048.8	2609.32	-9634.86	4057.14	0.375	878
11	30	1.3	1070_crop01 - Deconvolved 4 iterations.nd2	10048.8	2609.32	-9634.86	4057.14	0.416667	848
12	30	1.43	1070_crop01 - Deconvolved 4 iterations.nd2	10048.8	2609.32	-9634.86	4057.14	0.458333	1126
13	30	1.56	1070_crop01 - Deconvolved 4 iterations.nd2	10048.8	2609.32	-9634.86	4057.14	0.5	1355
14	30	1.69	1070_crop01 - Deconvolved 4 iterations.nd2	10048.8	2609.32	-9634.86	4057.14	0.541667	1305
15	30	1.82	1070_crop01 - Deconvolved 4 iterations.nd2	10048.8	2609.32	-9634.86	4057.14	0.583333	1128
16	30	1.95	1070_crop01 - Deconvolved 4 iterations.nd2	10048.8	2609.32	-9634.86	4057.14	0.625	1268
17	30	2.08	1070_crop01 - Deconvolved 4 iterations.nd2	10048.8	2609.32	-9634.86	4057.14	0.666667	1380
18	30	2.21	1070_crop01 - Deconvolved 4 iterations.nd2	10048.8	2609.32	-9634.86	4057.14	0.708333	1407
19	30	2.34	1070_crop01 - Deconvolved 4 iterations.nd2	10048.8	2609.32	-9634.86	4057.14	0.75	1809
20	30	2.47	1070_crop01 - Deconvolved 4 iterations.nd2	10048.8	2609.32	-9634.86	4057.14	0.791667	1510
21	30	2.6	1070_crop01 - Deconvolved 4 iterations.nd2	10048.8	2609.32	-9634.86	4057.14	0.833333	1279
22	30	2.73	1070_crop01 - Deconvolved 4 iterations.nd2	10048.8	2609.32	-9634.86	4057.14	0.875	741
23	30	2.86	1070_crop01 - Deconvolved 4 iterations.nd2	10048.8	2609.32	-9634.86	4057.14	0.916667	424
24	30	2.99	1070_crop01 - Deconvolved 4 iterations.nd2	10048.8	2609.32	-9634.86	4057.14	0.958333	235
25	30	3.12	1070_crop01 - Deconvolved 4 iterations.nd2	10048.8	2609.32	-9634.86	4057.14	1	132
1	31	0	1070_crop01 - Deconvolved 4 iterations.nd2	10048.8	2609.32	-9634.86	4057.14	0	364
2	31	0.13	1070_crop01 - Deconvolved 4 iterations.nd2	10048.8	2609.32	-9634.86	4057.14	0.0384615	364
3	31	0.26	1070_crop01 - Deconvolved 4 iterations.nd2	10048.8	2609.32	-9634.86	4057.14	0.0769231	1317
4	31	0.39	1070_crop01 - Deconvolved 4 iterations.nd2	10048.8	2609.32	-9634.86	4057.14	0.115385	2400
5	31	0.52	1070_crop01 - Deconvolved 4 iterations.nd2	10048.8	2609.32	-9634.86	4057.14	0.153846	2400
6	31	0.65	1070_crop01 - Deconvolved 4 iterations.nd2	10048.8	2609.32	-9634.86	4057.14	0.192308	2481
7	31	0.78	1070_crop01 - Deconvolved 4 iterations.nd2	10048.8	2609.32	-9634.86	4057.14	0.230769	1756
8	31	0.91	1070_crop01 - Deconvolved 4 iterations.nd2	10048.8	2609.32	-9634.86	4057.14	0.269231	1139
9	31	1.04	1070_crop01 - Deconvolved 4 iterations.nd2	10048.8	2609.32	-9634.86	4057.14	0.307692	1082
10	31	1.17	1070_crop01 - Deconvolved 4 iterations.nd2	10048.8	2609.32	-9634.86	4057.14	0.346154	355
11	31	1.3	1070_crop01 - Deconvolved 4 iterations.nd2	10048.8	2609.32	-9634.86	4057.14	0.384615	93
12	31	1.43	1070_crop01 - Deconvolved 4 iterations.nd2	10048.8	2609.32	-9634.86	4057.14	0.423077	0
13	31	1.56	1070_crop01 - Deconvolved 4 iterations.nd2	10048.8	2609.32	-9634.86	4057.14	0.461538	0
14	31	1.69	1070_crop01 - Deconvolved 4 iterations.nd2	10048.8	2609.32	-9634.86	4057.14	0.5	0
15	31	1.82	1070_crop01 - Deconvolved 4 iterations.nd2	10048.8	2609.32	-9634.86	4057.14	0.538462	0
16	31	1.95	1070_crop01 - Deconvolved 4 iterations.nd2	10048.8	2609.32	-9634.86	4057.14	0.576923	0
17	31	2.08	1070_crop01 - Deconvolved 4 iterations.nd2	10048.8	2609.32	-9634.86	4057.14	0.615385	0
18	31	2.21	1070_crop01 - Deconvolved 4 iterations.nd2	10048.8	2609.32	-9634.86	4057.14	0.653846	0
19	31	2.34	1070_crop01 - Deconvolved 4 iterations.nd2	10048.8	2609.32	-9634.86	4057.14	0.692308	781
20	31	2.47	1070_crop01 - Deconvolved 4 iterations.nd2	10048.8	2609.32	-9634.86	4057.14	0.730769	1342
21	31	2.6	1070_crop01 - Deconvolved 4 iterations.nd2	10048.8	2609.32	-9634.86	4057.14	0.769231	2223
22	31	2.73	1070_crop01 - Deconvolved 4 iterations.nd2	10048.8	2609.32	-9634.86	4057.14	0.807692	3165
23	31	2.86	1070_crop01 - Deconvolved 4 iterations.nd2	10048.8	2609.32	-9634.86	4057.14	0.846154	3032
24	31	2.99	1070_crop01 - Deconvolved 4 iterations.nd2	10048.8	2609.32	-9634.86	4057.14	0.884615	2297
25	31	3.12	1070_crop01 - Deconvolved 4 iterations.nd2	10048.8	2609.32	-9634.86	4057.14	0.923077	2075
26	31	3.25	1070_crop01 - Deconvolved 4 iterations.nd2	10048.8	2609.32	-9634.86	4057.14	0.961538	1302
27	31	3.38	1070_crop01 - Deconvolved 4 iterations.nd2	10048.8	2609.32	-9634.86	4057.14	1	405
1	32	0	1070_crop01 - Deconvolved 4 iterations.nd2	10048.8	2609.32	-9634.86	4057.14	0	114
2	32	0.13	1070_crop01 - Deconvolved 4 iterations.nd2	10048.8	2609.32	-9634.86	4057.14	0.037037	1714
3	32	0.26	1070_crop01 - Deconvolved 4 iterations.nd2	10048.8	2609.32	-9634.86	4057.14	0.0740741	2711
4	32	0.39	1070_crop01 - Deconvolved 4 iterations.nd2	10048.8	2609.32	-9634.86	4057.14	0.111111	5897
5	32	0.52	1070_crop01 - Deconvolved 4 iterations.nd2	10048.8	2609.32	-9634.86	4057.14	0.148148	7307
6	32	0.65	1070_crop01 - Deconvolved 4 iterations.nd2	10048.8	2609.32	-9634.86	4057.14	0.185185	4260
7	32	0.78	1070_crop01 - Deconvolved 4 iterations.nd2	10048.8	2609.32	-9634.86	4057.14	0.222222	5957
8	32	0.91	1070_crop01 - Deconvolved 4 iterations.nd2	10048.8	2609.32	-9634.86	4057.14	0.259259	3676
9	32	1.04	1070_crop01 - Deconvolved 4 iterations.nd2	10048.8	2609.32	-9634.86	4057.14	0.296296	2856
10	32	1.17	1070_crop01 - Deconvolved 4 iterations.nd2	10048.8	2609.32	-9634.86	4057.14	0.333333	2955
11	32	1.3	1070_crop01 - Deconvolved 4 iterations.nd2	10048.8	2609.32	-9634.86	4057.14	0.37037	4169
12	32	1.43	1070_crop01 - Deconvolved 4 iterations.nd2	10048.8	2609.32	-9634.86	4057.14	0.407407	3273
13	32	1.56	1070_crop01 - Deconvolved 4 iterations.nd2	10048.8	2609.32	-9634.86	4057.14	0.444444	3358
14	32	1.69	1070_crop01 - Deconvolved 4 iterations.nd2	10048.8	2609.32	-9634.86	4057.14	0.481481	4022
15	32	1.82	1070_crop01 - Deconvolved 4 iterations.nd2	10048.8	2609.32	-9634.86	4057.14	0.518519	4297
16	32	1.95	1070_crop01 - Deconvolved 4 iterations.nd2	10048.8	2609.32	-9634.86	4057.14	0.555556	3315
17	32	2.08	1070_crop01 - Deconvolved 4 iterations.nd2	10048.8	2609.32	-9634.86	4057.14	0.592593	4854
18	32	2.21	1070_crop01 - Deconvolved 4 iterations.nd2	10048.8	2609.32	-9634.86	4057.14	0.62963	4941
19	32	2.34	1070_crop01 - Deconvolved 4 iterations.nd2	10048.8	2609.32	-9634.86	4057.14	0.666667	4350
20	32	2.47	1070_crop01 - Deconvolved 4 iterations.nd2	10048.8	2609.32	-9634.86	4057.14	0.703704	7714
21	32	2.6	1070_crop01 - Deconvolved 4 iterations.nd2	10048.8	2609.32	-9634.86	4057.14	0.740741	10923
22	32	2.73	1070_crop01 - Deconvolved 4 iterations.nd2	10048.8	2609.32	-9634.86	4057.14	0.777778	7087
23	32	2.86	1070_crop01 - Deconvolved 4 iterations.nd2	10048.8	2609.32	-9634.86	4057.14	0.814815	5238
24	32	2.99	1070_crop01 - Deconvolved 4 iterations.nd2	10048.8	2609.32	-9634.86	4057.14	0.851852	2175
25	32	3.12	1070_crop01 - Deconvolved 4 iterations.nd2	10048.8	2609.32	-9634.86	4057.14	0.888889	2768
26	32	3.25	1070_crop01 - Deconvolved 4 iterations.nd2	10048.8	2609.32	-9634.86	4057.14	0.925926	1333
27	32	3.38	1070_crop01 - Deconvolved 4 iterations.nd2	10048.8	2609.32	-9634.86	4057.14	0.962963	279
28	32	3.51	1070_crop01 - Deconvolved 4 iterations.nd2	10048.8	2609.32	-9634.86	4057.14	1	25
1	33	0	1070_crop01 - Deconvolved 4 iterations.nd2	10048.8	2609.32	-9634.86	4057.14	0	62
2	33	0.13	1070_crop01 - Deconvolved 4 iterations.nd2	10048.8	2609.32	-9634.86	4057.14	0.04	652
3	33	0.26	1070_crop01 - Deconvolved 4 iterations.nd2	10048.8	2609.32	-9634.86	4057.14	0.08	1660
4	33	0.39	1070_crop01 - Deconvolved 4 iterations.nd2	10048.8	2609.32	-9634.86	4057.14	0.12	3494
5	33	0.52	1070_crop01 - Deconvolved 4 iterations.nd2	10048.8	2609.32	-9634.86	4057.14	0.16	7976
6	33	0.65	1070_crop01 - Deconvolved 4 iterations.nd2	10048.8	2609.32	-9634.86	4057.14	0.2	7934
7	33	0.78	1070_crop01 - Deconvolved 4 iterations.nd2	10048.8	2609.32	-9634.86	4057.14	0.24	7639
8	33	0.91	1070_crop01 - Deconvolved 4 iterations.nd2	10048.8	2609.32	-9634.86	4057.14	0.28	7795
9	33	1.04	1070_crop01 - Deconvolved 4 iterations.nd2	10048.8	2609.32	-9634.86	4057.14	0.32	5516
10	33	1.17	1070_crop01 - Deconvolved 4 iterations.nd2	10048.8	2609.32	-9634.86	4057.14	0.36	3606
11	33	1.3	1070_crop01 - Deconvolved 4 iterations.nd2	10048.8	2609.32	-9634.86	4057.14	0.4	2494
12	33	1.43	1070_crop01 - Deconvolved 4 iterations.nd2	10048.8	2609.32	-9634.86	4057.14	0.44	2779
13	33	1.56	1070_crop01 - Deconvolved 4 iterations.nd2	10048.8	2609.32	-9634.86	4057.14	0.48	1951
14	33	1.69	1070_crop01 - Deconvolved 4 iterations.nd2	10048.8	2609.32	-9634.86	4057.14	0.52	2565
15	33	1.82	1070_crop01 - Deconvolved 4 iterations.nd2	10048.8	2609.32	-9634.86	4057.14	0.56	2744
16	33	1.95	1070_crop01 - Deconvolved 4 iterations.nd2	10048.8	2609.32	-9634.86	4057.14	0.6	3326
17	33	2.08	1070_crop01 - Deconvolved 4 iterations.nd2	10048.8	2609.32	-9634.86	4057.14	0.64	2568
18	33	2.21	1070_crop01 - Deconvolved 4 iterations.nd2	10048.8	2609.32	-9634.86	4057.14	0.68	3375
19	33	2.34	1070_crop01 - Deconvolved 4 iterations.nd2	10048.8	2609.32	-9634.86	4057.14	0.72	3304
20	33	2.47	1070_crop01 - Deconvolved 4 iterations.nd2	10048.8	2609.32	-9634.86	4057.14	0.76	3803
21	33	2.6	1070_crop01 - Deconvolved 4 iterations.nd2	10048.8	2609.32	-9634.86	4057.14	0.8	6046
22	33	2.73	1070_crop01 - Deconvolved 4 iterations.nd2	10048.8	2609.32	-9634.86	4057.14	0.84	8249
23	33	2.86	1070_crop01 - Deconvolved 4 iterations.nd2	10048.8	2609.32	-9634.86	4057.14	0.88	5948
24	33	2.99	1070_crop01 - Deconvolved 4 iterations.nd2	10048.8	2609.32	-9634.86	4057.14	0.92	4457
25	33	3.12	1070_crop01 - Deconvolved 4 iterations.nd2	10048.8	2609.32	-9634.86	4057.14	0.96	3676
26	33	3.25	1070_crop01 - Deconvolved 4 iterations.nd2	10048.8	2609.32	-9634.86	4057.14	1	234
1	34	0	1070_crop01 - Deconvolved 4 iterations.nd2	10048.8	2609.32	-9634.86	4057.14	0	474
2	34	0.13	1070_crop01 - Deconvolved 4 iterations.nd2	10048.8	2609.32	-9634.86	4057.14	0.0227273	474
3	34	0.26	1070_crop01 - Deconvolved 4 iterations.nd2	10048.8	2609.32	-9634.86	4057.14	0.0454545	903
4	34	0.39	1070_crop01 - Deconvolved 4 iterations.nd2	10048.8	2609.32	-9634.86	4057.14	0.0681818	2105
5	34	0.52	1070_crop01 - Deconvolved 4 iterations.nd2	10048.8	2609.32	-9634.86	4057.14	0.0909091	3015
6	34	0.65	1070_crop01 - Deconvolved 4 iterations.nd2	10048.8	2609.32	-9634.86	4057.14	0.113636	4609
7	34	0.78	1070_crop01 - Deconvolved 4 iterations.nd2	10048.8	2609.32	-9634.86	4057.14	0.136364	4520
8	34	0.91	1070_crop01 - Deconvolved 4 iterations.nd2	10048.8	2609.32	-9634.86	4057.14	0.159091	5718
9	34	1.04	1070_crop01 - Deconvolved 4 iterations.nd2	10048.8	2609.32	-9634.86	4057.14	0.181818	4224
10	34	1.17	1070_crop01 - Deconvolved 4 iterations.nd2	10048.8	2609.32	-9634.86	4057.14	0.204545	2638
11	34	1.3	1070_crop01 - Deconvolved 4 iterations.nd2	10048.8	2609.32	-9634.86	4057.14	0.227273	2371
12	34	1.43	1070_crop01 - Deconvolved 4 iterations.nd2	10048.8	2609.32	-9634.86	4057.14	0.25	1553
13	34	1.56	1070_crop01 - Deconvolved 4 iterations.nd2	10048.8	2609.32	-9634.86	4057.14	0.272727	1767
14	34	1.69	1070_crop01 - Deconvolved 4 iterations.nd2	10048.8	2609.32	-9634.86	4057.14	0.295455	1483
15	34	1.82	1070_crop01 - Deconvolved 4 iterations.nd2	10048.8	2609.32	-9634.86	4057.14	0.318182	1634
16	34	1.95	1070_crop01 - Deconvolved 4 iterations.nd2	10048.8	2609.32	-9634.86	4057.14	0.340909	1401
17	34	2.08	1070_crop01 - Deconvolved 4 iterations.nd2	10048.8	2609.32	-9634.86	4057.14	0.363636	1353
18	34	2.21	1070_crop01 - Deconvolved 4 iterations.nd2	10048.8	2609.32	-9634.86	4057.14	0.386364	1246
19	34	2.34	1070_crop01 - Deconvolved 4 iterations.nd2	10048.8	2609.32	-9634.86	4057.14	0.409091	1126
20	34	2.47	1070_crop01 - Deconvolved 4 iterations.nd2	10048.8	2609.32	-9634.86	4057.14	0.431818	1239
21	34	2.6	1070_crop01 - Deconvolved 4 iterations.nd2	10048.8	2609.32	-9634.86	4057.14	0.454545	1240
22	34	2.73	1070_crop01 - Deconvolved 4 iterations.nd2	10048.8	2609.32	-9634.86	4057.14	0.477273	1509
23	34	2.86	1070_crop01 - Deconvolved 4 iterations.nd2	10048.8	2609.32	-9634.86	4057.14	0.5	1330
24	34	2.99	1070_crop01 - Deconvolved 4 iterations.nd2	10048.8	2609.32	-9634.86	4057.14	0.522727	1649
25	34	3.12	1070_crop01 - Deconvolved 4 iterations.nd2	10048.8	2609.32	-9634.86	4057.14	0.545455	1393
26	34	3.25	1070_crop01 - Deconvolved 4 iterations.nd2	10048.8	2609.32	-9634.86	4057.14	0.568182	1636
27	34	3.38	1070_crop01 - Deconvolved 4 iterations.nd2	10048.8	2609.32	-9634.86	4057.14	0.590909	1304
28	34	3.51	1070_crop01 - Deconvolved 4 iterations.nd2	10048.8	2609.32	-9634.86	4057.14	0.613636	1017
29	34	3.64	1070_crop01 - Deconvolved 4 iterations.nd2	10048.8	2609.32	-9634.86	4057.14	0.636364	1125
30	34	3.77	1070_crop01 - Deconvolved 4 iterations.nd2	10048.8	2609.32	-9634.86	4057.14	0.659091	1230
31	34	3.9	1070_crop01 - Deconvolved 4 iterations.nd2	10048.8	2609.32	-9634.86	4057.14	0.681818	1310
32	34	4.03	1070_crop01 - Deconvolved 4 iterations.nd2	10048.8	2609.32	-9634.86	4057.14	0.704545	1414
33	34	4.16	1070_crop01 - Deconvolved 4 iterations.nd2	10048.8	2609.32	-9634.86	4057.14	0.727273	1448
34	34	4.29	1070_crop01 - Deconvolved 4 iterations.nd2	10048.8	2609.32	-9634.86	4057.14	0.75	1308
35	34	4.42	1070_crop01 - Deconvolved 4 iterations.nd2	10048.8	2609.32	-9634.86	4057.14	0.772727	1138
36	34	4.55	1070_crop01 - Deconvolved 4 iterations.nd2	10048.8	2609.32	-9634.86	4057.14	0.795455	1326
37	34	4.68	1070_crop01 - Deconvolved 4 iterations.nd2	10048.8	2609.32	-9634.86	4057.14	0.818182	1679
38	34	4.81	1070_crop01 - Deconvolved 4 iterations.nd2	10048.8	2609.32	-9634.86	4057.14	0.840909	1899
39	34	4.94	1070_crop01 - Deconvolved 4 iterations.nd2	10048.8	2609.32	-9634.86	4057.14	0.863636	3092
40	34	5.07	1070_crop01 - Deconvolved 4 iterations.nd2	10048.8	2609.32	-9634.86	4057.14	0.886364	2912
41	34	5.2	1070_crop01 - Deconvolved 4 iterations.nd2	10048.8	2609.32	-9634.86	4057.14	0.909091	2842
42	34	5.33	1070_crop01 - Deconvolved 4 iterations.nd2	10048.8	2609.32	-9634.86	4057.14	0.931818	2512
43	34	5.46	1070_crop01 - Deconvolved 4 iterations.nd2	10048.8	2609.32	-9634.86	4057.14	0.954545	1644
44	34	5.59	1070_crop01 - Deconvolved 4 iterations.nd2	10048.8	2609.32	-9634.86	4057.14	0.977273	855
45	34	5.72	1070_crop01 - Deconvolved 4 iterations.nd2	10048.8	2609.32	-9634.86	4057.14	1	148
