# Supplementary material for: MinD-RNase E interplay controls localization of polar mRNAs in E. coli
Source: EMBO J. 2024 Jan 19;43(4):8. doi: 10.1038/s44318-023-00026-9 (PMC10897333; doi:10.1038/s44318-023-00026-9)
Supplement: Supplementary file 7 — Source Data Fig. 1 [file 44318_2023_26_MOESM7_ESM.zip › Figure 1/1B/delminCDE-6xbs.xlsx]

## Sheet: Profile Data
No.	id	Distance	Name	Time	Z Pos	X Pos	Y Pos	Cell axis	Ch1
1	1	0	nd193.nd2	54.397	0	64358	-6450	0	829
2	1	0.108	nd193.nd2	54.397	0	64358	-6450	0.0264382	829
3	1	0.215	nd193.nd2	54.397	0	64358	-6450	0.0526316	1135
4	1	0.323	nd193.nd2	54.397	0	64358	-6450	0.0790698	1291
5	1	0.43	nd193.nd2	54.397	0	64358	-6450	0.105263	1353
6	1	0.538	nd193.nd2	54.397	0	64358	-6450	0.131701	1391
7	1	0.645	nd193.nd2	54.397	0	64358	-6450	0.157895	1354
8	1	0.753	nd193.nd2	54.397	0	64358	-6450	0.184333	1561
9	1	0.86	nd193.nd2	54.397	0	64358	-6450	0.210526	1421
10	1	0.968	nd193.nd2	54.397	0	64358	-6450	0.236965	1546
11	1	1.075	nd193.nd2	54.397	0	64358	-6450	0.263158	1962
12	1	1.183	nd193.nd2	54.397	0	64358	-6450	0.289596	2001
13	1	1.29	nd193.nd2	54.397	0	64358	-6450	0.315789	2154
14	1	1.398	nd193.nd2	54.397	0	64358	-6450	0.342228	2159
15	1	1.505	nd193.nd2	54.397	0	64358	-6450	0.368421	2159
16	1	1.613	nd193.nd2	54.397	0	64358	-6450	0.394859	2355
17	1	1.72	nd193.nd2	54.397	0	64358	-6450	0.421053	2626
18	1	1.828	nd193.nd2	54.397	0	64358	-6450	0.447491	2684
19	1	1.935	nd193.nd2	54.397	0	64358	-6450	0.473684	2551
20	1	2.043	nd193.nd2	54.397	0	64358	-6450	0.500122	2488
21	1	2.15	nd193.nd2	54.397	0	64358	-6450	0.526316	2488
22	1	2.258	nd193.nd2	54.397	0	64358	-6450	0.552754	2271
23	1	2.365	nd193.nd2	54.397	0	64358	-6450	0.578947	2241
24	1	2.473	nd193.nd2	54.397	0	64358	-6450	0.605386	2262
25	1	2.58	nd193.nd2	54.397	0	64358	-6450	0.631579	2412
26	1	2.688	nd193.nd2	54.397	0	64358	-6450	0.658017	2331
27	1	2.795	nd193.nd2	54.397	0	64358	-6450	0.684211	2248
28	1	2.903	nd193.nd2	54.397	0	64358	-6450	0.710649	2264
29	1	3.01	nd193.nd2	54.397	0	64358	-6450	0.736842	2207
30	1	3.118	nd193.nd2	54.397	0	64358	-6450	0.76328	2153
31	1	3.225	nd193.nd2	54.397	0	64358	-6450	0.789474	2187
32	1	3.333	nd193.nd2	54.397	0	64358	-6450	0.815912	2373
33	1	3.44	nd193.nd2	54.397	0	64358	-6450	0.842105	2297
34	1	3.548	nd193.nd2	54.397	0	64358	-6450	0.868543	2100
35	1	3.655	nd193.nd2	54.397	0	64358	-6450	0.894737	2434
36	1	3.763	nd193.nd2	54.397	0	64358	-6450	0.921175	1497
37	1	3.87	nd193.nd2	54.397	0	64358	-6450	0.947368	916
38	1	3.978	nd193.nd2	54.397	0	64358	-6450	0.973807	483
39	1	4.085	nd193.nd2	54.397	0	64358	-6450	1	341
1	2	0	nd193.nd2	54.397	0	64358	-6450	0	0
2	2	0.108	nd193.nd2	54.397	0	64358	-6450	0.027907	405
3	2	0.215	nd193.nd2	54.397	0	64358	-6450	0.0555556	658
4	2	0.323	nd193.nd2	54.397	0	64358	-6450	0.0834625	1171
5	2	0.43	nd193.nd2	54.397	0	64358	-6450	0.111111	1238
6	2	0.538	nd193.nd2	54.397	0	64358	-6450	0.139018	1439
7	2	0.645	nd193.nd2	54.397	0	64358	-6450	0.166667	1188
8	2	0.753	nd193.nd2	54.397	0	64358	-6450	0.194574	1568
9	2	0.86	nd193.nd2	54.397	0	64358	-6450	0.222222	1204
10	2	0.968	nd193.nd2	54.397	0	64358	-6450	0.250129	1340
11	2	1.075	nd193.nd2	54.397	0	64358	-6450	0.277778	1393
12	2	1.183	nd193.nd2	54.397	0	64358	-6450	0.305685	1317
13	2	1.29	nd193.nd2	54.397	0	64358	-6450	0.333333	1306
14	2	1.398	nd193.nd2	54.397	0	64358	-6450	0.36124	1252
15	2	1.505	nd193.nd2	54.397	0	64358	-6450	0.388889	1240
16	2	1.613	nd193.nd2	54.397	0	64358	-6450	0.416796	1110
17	2	1.72	nd193.nd2	54.397	0	64358	-6450	0.444444	1265
18	2	1.828	nd193.nd2	54.397	0	64358	-6450	0.472351	1233
19	2	1.935	nd193.nd2	54.397	0	64358	-6450	0.5	1442
20	2	2.043	nd193.nd2	54.397	0	64358	-6450	0.527907	1465
21	2	2.15	nd193.nd2	54.397	0	64358	-6450	0.555556	1332
22	2	2.258	nd193.nd2	54.397	0	64358	-6450	0.583463	1582
23	2	2.365	nd193.nd2	54.397	0	64358	-6450	0.611111	1328
24	2	2.473	nd193.nd2	54.397	0	64358	-6450	0.639018	1528
25	2	2.58	nd193.nd2	54.397	0	64358	-6450	0.666667	1385
26	2	2.688	nd193.nd2	54.397	0	64358	-6450	0.694574	1478
27	2	2.795	nd193.nd2	54.397	0	64358	-6450	0.722222	1307
28	2	2.903	nd193.nd2	54.397	0	64358	-6450	0.750129	1274
29	2	3.01	nd193.nd2	54.397	0	64358	-6450	0.777778	1165
30	2	3.118	nd193.nd2	54.397	0	64358	-6450	0.805685	971
31	2	3.225	nd193.nd2	54.397	0	64358	-6450	0.833333	1110
32	2	3.333	nd193.nd2	54.397	0	64358	-6450	0.86124	998
33	2	3.44	nd193.nd2	54.397	0	64358	-6450	0.888889	887
34	2	3.548	nd193.nd2	54.397	0	64358	-6450	0.916796	952
35	2	3.655	nd193.nd2	54.397	0	64358	-6450	0.944444	837
36	2	3.763	nd193.nd2	54.397	0	64358	-6450	0.972351	547
37	2	3.87	nd193.nd2	54.397	0	64358	-6450	1	471
1	3	0	nd193.nd2	54.397	0	64358	-6450	0	404
2	3	0.108	nd193.nd2	54.397	0	64358	-6450	0.0179402	404
3	3	0.215	nd193.nd2	54.397	0	64358	-6450	0.0357143	270
4	3	0.323	nd193.nd2	54.397	0	64358	-6450	0.0536545	719
5	3	0.43	nd193.nd2	54.397	0	64358	-6450	0.0714286	665
6	3	0.538	nd193.nd2	54.397	0	64358	-6450	0.0893688	751
7	3	0.645	nd193.nd2	54.397	0	64358	-6450	0.107143	996
8	3	0.753	nd193.nd2	54.397	0	64358	-6450	0.125083	1413
9	3	0.86	nd193.nd2	54.397	0	64358	-6450	0.142857	1386
10	3	0.968	nd193.nd2	54.397	0	64358	-6450	0.160797	1284
11	3	1.075	nd193.nd2	54.397	0	64358	-6450	0.178571	1540
12	3	1.183	nd193.nd2	54.397	0	64358	-6450	0.196512	1583
13	3	1.29	nd193.nd2	54.397	0	64358	-6450	0.214286	1595
14	3	1.398	nd193.nd2	54.397	0	64358	-6450	0.232226	1655
15	3	1.505	nd193.nd2	54.397	0	64358	-6450	0.25	1742
16	3	1.613	nd193.nd2	54.397	0	64358	-6450	0.26794	1909
17	3	1.72	nd193.nd2	54.397	0	64358	-6450	0.285714	1649
18	3	1.828	nd193.nd2	54.397	0	64358	-6450	0.303654	1940
19	3	1.935	nd193.nd2	54.397	0	64358	-6450	0.321429	2026
20	3	2.043	nd193.nd2	54.397	0	64358	-6450	0.339369	1916
21	3	2.15	nd193.nd2	54.397	0	64358	-6450	0.357143	1916
22	3	2.258	nd193.nd2	54.397	0	64358	-6450	0.375083	1929
23	3	2.365	nd193.nd2	54.397	0	64358	-6450	0.392857	2164
24	3	2.473	nd193.nd2	54.397	0	64358	-6450	0.410797	2054
25	3	2.58	nd193.nd2	54.397	0	64358	-6450	0.428571	2308
26	3	2.688	nd193.nd2	54.397	0	64358	-6450	0.446512	2097
27	3	2.795	nd193.nd2	54.397	0	64358	-6450	0.464286	2441
28	3	2.903	nd193.nd2	54.397	0	64358	-6450	0.482226	2073
29	3	3.01	nd193.nd2	54.397	0	64358	-6450	0.5	2656
30	3	3.118	nd193.nd2	54.397	0	64358	-6450	0.51794	2656
31	3	3.225	nd193.nd2	54.397	0	64358	-6450	0.535714	2449
32	3	3.333	nd193.nd2	54.397	0	64358	-6450	0.553654	2497
33	3	3.44	nd193.nd2	54.397	0	64358	-6450	0.571429	2135
34	3	3.548	nd193.nd2	54.397	0	64358	-6450	0.589369	2247
35	3	3.655	nd193.nd2	54.397	0	64358	-6450	0.607143	2096
36	3	3.763	nd193.nd2	54.397	0	64358	-6450	0.625083	2165
37	3	3.87	nd193.nd2	54.397	0	64358	-6450	0.642857	2321
38	3	3.978	nd193.nd2	54.397	0	64358	-6450	0.660797	2316
39	3	4.085	nd193.nd2	54.397	0	64358	-6450	0.678571	2409
40	3	4.193	nd193.nd2	54.397	0	64358	-6450	0.696512	2457
41	3	4.3	nd193.nd2	54.397	0	64358	-6450	0.714286	2650
42	3	4.408	nd193.nd2	54.397	0	64358	-6450	0.732226	2452
43	3	4.515	nd193.nd2	54.397	0	64358	-6450	0.75	2103
44	3	4.623	nd193.nd2	54.397	0	64358	-6450	0.76794	1967
45	3	4.73	nd193.nd2	54.397	0	64358	-6450	0.785714	1725
46	3	4.838	nd193.nd2	54.397	0	64358	-6450	0.803654	1803
47	3	4.945	nd193.nd2	54.397	0	64358	-6450	0.821429	1994
48	3	5.053	nd193.nd2	54.397	0	64358	-6450	0.839369	2087
49	3	5.16	nd193.nd2	54.397	0	64358	-6450	0.857143	2066
50	3	5.268	nd193.nd2	54.397	0	64358	-6450	0.875083	2018
51	3	5.375	nd193.nd2	54.397	0	64358	-6450	0.892857	1960
52	3	5.483	nd193.nd2	54.397	0	64358	-6450	0.910797	1703
53	3	5.59	nd193.nd2	54.397	0	64358	-6450	0.928571	1356
54	3	5.698	nd193.nd2	54.397	0	64358	-6450	0.946512	936
55	3	5.805	nd193.nd2	54.397	0	64358	-6450	0.964286	684
56	3	5.913	nd193.nd2	54.397	0	64358	-6450	0.982226	685
57	3	6.02	nd193.nd2	54.397	0	64358	-6450	1	247
1	4	0	nd193.nd2	54.397	0	64358	-6450	0	540
2	4	0.108	nd193.nd2	54.397	0	64358	-6450	0.0182648	540
3	4	0.215	nd193.nd2	54.397	0	64358	-6450	0.0363606	855
4	4	0.323	nd193.nd2	54.397	0	64358	-6450	0.0546254	1005
5	4	0.43	nd193.nd2	54.397	0	64358	-6450	0.0727211	1094
6	4	0.538	nd193.nd2	54.397	0	64358	-6450	0.090986	1265
7	4	0.645	nd193.nd2	54.397	0	64358	-6450	0.109082	1246
8	4	0.753	nd193.nd2	54.397	0	64358	-6450	0.127347	1398
9	4	0.86	nd193.nd2	54.397	0	64358	-6450	0.145442	1619
10	4	0.968	nd193.nd2	54.397	0	64358	-6450	0.163707	1399
11	4	1.075	nd193.nd2	54.397	0	64358	-6450	0.181803	1645
12	4	1.183	nd193.nd2	54.397	0	64358	-6450	0.200068	1662
13	4	1.29	nd193.nd2	54.397	0	64358	-6450	0.218163	1531
14	4	1.398	nd193.nd2	54.397	0	64358	-6450	0.236428	1550
15	4	1.505	nd193.nd2	54.397	0	64358	-6450	0.254524	1176
16	4	1.613	nd193.nd2	54.397	0	64358	-6450	0.272789	1509
17	4	1.72	nd193.nd2	54.397	0	64358	-6450	0.290884	1734
18	4	1.828	nd193.nd2	54.397	0	64358	-6450	0.309149	1734
19	4	1.935	nd193.nd2	54.397	0	64358	-6450	0.327245	1423
20	4	2.043	nd193.nd2	54.397	0	64358	-6450	0.34551	1365
21	4	2.15	nd193.nd2	54.397	0	64358	-6450	0.363606	1513
22	4	2.258	nd193.nd2	54.397	0	64358	-6450	0.38187	1328
23	4	2.365	nd193.nd2	54.397	0	64358	-6450	0.399966	1309
24	4	2.473	nd193.nd2	54.397	0	64358	-6450	0.418231	1292
25	4	2.58	nd193.nd2	54.397	0	64358	-6450	0.436327	1361
26	4	2.688	nd193.nd2	54.397	0	64358	-6450	0.454592	1204
27	4	2.795	nd193.nd2	54.397	0	64358	-6450	0.472687	1301
28	4	2.903	nd193.nd2	54.397	0	64358	-6450	0.490952	1270
29	4	3.01	nd193.nd2	54.397	0	64358	-6450	0.509048	1211
30	4	3.118	nd193.nd2	54.397	0	64358	-6450	0.527313	1589
31	4	3.225	nd193.nd2	54.397	0	64358	-6450	0.545408	1502
32	4	3.333	nd193.nd2	54.397	0	64358	-6450	0.563673	1540
33	4	3.44	nd193.nd2	54.397	0	64358	-6450	0.581769	1478
34	4	3.548	nd193.nd2	54.397	0	64358	-6450	0.600034	1478
35	4	3.655	nd193.nd2	54.397	0	64358	-6450	0.61813	1530
36	4	3.763	nd193.nd2	54.397	0	64358	-6450	0.636394	1599
37	4	3.87	nd193.nd2	54.397	0	64358	-6450	0.65449	1404
38	4	3.978	nd193.nd2	54.397	0	64358	-6450	0.672755	1599
39	4	4.085	nd193.nd2	54.397	0	64358	-6450	0.690851	1632
40	4	4.193	nd193.nd2	54.397	0	64358	-6450	0.709116	1783
41	4	4.3	nd193.nd2	54.397	0	64358	-6450	0.727211	1583
42	4	4.408	nd193.nd2	54.397	0	64358	-6450	0.745476	1757
43	4	4.515	nd193.nd2	54.397	0	64358	-6450	0.763572	1375
44	4	4.623	nd193.nd2	54.397	0	64358	-6450	0.781837	1771
45	4	4.73	nd193.nd2	54.397	0	64358	-6450	0.799932	1802
46	4	4.838	nd193.nd2	54.397	0	64358	-6450	0.818197	1598
47	4	4.945	nd193.nd2	54.397	0	64358	-6450	0.836293	1507
48	4	5.053	nd193.nd2	54.397	0	64358	-6450	0.854558	1371
49	4	5.16	nd193.nd2	54.397	0	64358	-6450	0.872653	1296
50	4	5.268	nd193.nd2	54.397	0	64358	-6450	0.890918	1296
51	4	5.375	nd193.nd2	54.397	0	64358	-6450	0.909014	1297
52	4	5.483	nd193.nd2	54.397	0	64358	-6450	0.927279	1109
53	4	5.59	nd193.nd2	54.397	0	64358	-6450	0.945375	1018
54	4	5.698	nd193.nd2	54.397	0	64358	-6450	0.963639	771
55	4	5.805	nd193.nd2	54.397	0	64358	-6450	0.981735	612
56	4	5.913	nd193.nd2	54.397	0	64358	-6450	1	0
1	5	0	nd193.nd2	54.397	0	64358	-6450	0	0
2	5	0.108	nd193.nd2	54.397	0	64358	-6450	0.0135764	424
3	5	0.215	nd193.nd2	54.397	0	64358	-6450	0.027027	1047
4	5	0.323	nd193.nd2	54.397	0	64358	-6450	0.0406034	1072
5	5	0.43	nd193.nd2	54.397	0	64358	-6450	0.0540541	1414
6	5	0.538	nd193.nd2	54.397	0	64358	-6450	0.0676304	1724
7	5	0.645	nd193.nd2	54.397	0	64358	-6450	0.0810811	1772
8	5	0.753	nd193.nd2	54.397	0	64358	-6450	0.0946574	1617
9	5	0.86	nd193.nd2	54.397	0	64358	-6450	0.108108	1757
10	5	0.968	nd193.nd2	54.397	0	64358	-6450	0.121684	1757
11	5	1.075	nd193.nd2	54.397	0	64358	-6450	0.135135	1720
12	5	1.183	nd193.nd2	54.397	0	64358	-6450	0.148712	1820
13	5	1.29	nd193.nd2	54.397	0	64358	-6450	0.162162	1640
14	5	1.398	nd193.nd2	54.397	0	64358	-6450	0.175739	1758
15	5	1.505	nd193.nd2	54.397	0	64358	-6450	0.189189	1758
16	5	1.613	nd193.nd2	54.397	0	64358	-6450	0.202766	2236
17	5	1.72	nd193.nd2	54.397	0	64358	-6450	0.216216	1928
18	5	1.828	nd193.nd2	54.397	0	64358	-6450	0.229793	2139
19	5	1.935	nd193.nd2	54.397	0	64358	-6450	0.243243	1815
20	5	2.043	nd193.nd2	54.397	0	64358	-6450	0.25682	2181
21	5	2.15	nd193.nd2	54.397	0	64358	-6450	0.27027	1974
22	5	2.258	nd193.nd2	54.397	0	64358	-6450	0.283847	1950
23	5	2.365	nd193.nd2	54.397	0	64358	-6450	0.297297	1668
24	5	2.473	nd193.nd2	54.397	0	64358	-6450	0.310874	1581
25	5	2.58	nd193.nd2	54.397	0	64358	-6450	0.324324	1486
26	5	2.688	nd193.nd2	54.397	0	64358	-6450	0.337901	1497
27	5	2.795	nd193.nd2	54.397	0	64358	-6450	0.351351	1396
28	5	2.903	nd193.nd2	54.397	0	64358	-6450	0.364928	1396
29	5	3.01	nd193.nd2	54.397	0	64358	-6450	0.378378	1501
30	5	3.118	nd193.nd2	54.397	0	64358	-6450	0.391955	1394
31	5	3.225	nd193.nd2	54.397	0	64358	-6450	0.405405	1446
32	5	3.333	nd193.nd2	54.397	0	64358	-6450	0.418982	1184
33	5	3.44	nd193.nd2	54.397	0	64358	-6450	0.432432	1274
34	5	3.548	nd193.nd2	54.397	0	64358	-6450	0.446009	1640
35	5	3.655	nd193.nd2	54.397	0	64358	-6450	0.459459	1439
36	5	3.763	nd193.nd2	54.397	0	64358	-6450	0.473036	1245
37	5	3.87	nd193.nd2	54.397	0	64358	-6450	0.486486	1066
38	5	3.978	nd193.nd2	54.397	0	64358	-6450	0.500063	1282
39	5	4.085	nd193.nd2	54.397	0	64358	-6450	0.513514	1240
40	5	4.193	nd193.nd2	54.397	0	64358	-6450	0.52709	1314
41	5	4.3	nd193.nd2	54.397	0	64358	-6450	0.540541	1302
42	5	4.408	nd193.nd2	54.397	0	64358	-6450	0.554117	1433
43	5	4.515	nd193.nd2	54.397	0	64358	-6450	0.567568	1560
44	5	4.623	nd193.nd2	54.397	0	64358	-6450	0.581144	1431
45	5	4.73	nd193.nd2	54.397	0	64358	-6450	0.594595	1593
46	5	4.838	nd193.nd2	54.397	0	64358	-6450	0.608171	1427
47	5	4.945	nd193.nd2	54.397	0	64358	-6450	0.621622	1546
48	5	5.053	nd193.nd2	54.397	0	64358	-6450	0.635198	1495
49	5	5.16	nd193.nd2	54.397	0	64358	-6450	0.648649	1389
50	5	5.268	nd193.nd2	54.397	0	64358	-6450	0.662225	1389
51	5	5.375	nd193.nd2	54.397	0	64358	-6450	0.675676	1352
52	5	5.483	nd193.nd2	54.397	0	64358	-6450	0.689252	1729
53	5	5.59	nd193.nd2	54.397	0	64358	-6450	0.702703	1828
54	5	5.698	nd193.nd2	54.397	0	64358	-6450	0.716279	1654
55	5	5.805	nd193.nd2	54.397	0	64358	-6450	0.72973	1522
56	5	5.913	nd193.nd2	54.397	0	64358	-6450	0.743306	1628
57	5	6.02	nd193.nd2	54.397	0	64358	-6450	0.756757	1641
58	5	6.128	nd193.nd2	54.397	0	64358	-6450	0.770333	1531
59	5	6.235	nd193.nd2	54.397	0	64358	-6450	0.783784	1511
60	5	6.343	nd193.nd2	54.397	0	64358	-6450	0.79736	1726
61	5	6.45	nd193.nd2	54.397	0	64358	-6450	0.810811	1338
62	5	6.558	nd193.nd2	54.397	0	64358	-6450	0.824387	1717
63	5	6.665	nd193.nd2	54.397	0	64358	-6450	0.837838	1717
64	5	6.773	nd193.nd2	54.397	0	64358	-6450	0.851414	1626
65	5	6.88	nd193.nd2	54.397	0	64358	-6450	0.864865	1608
66	5	6.988	nd193.nd2	54.397	0	64358	-6450	0.878441	1745
67	5	7.095	nd193.nd2	54.397	0	64358	-6450	0.891892	1536
68	5	7.203	nd193.nd2	54.397	0	64358	-6450	0.905468	1536
69	5	7.31	nd193.nd2	54.397	0	64358	-6450	0.918919	1481
70	5	7.418	nd193.nd2	54.397	0	64358	-6450	0.932495	1073
71	5	7.525	nd193.nd2	54.397	0	64358	-6450	0.945946	978
72	5	7.633	nd193.nd2	54.397	0	64358	-6450	0.959522	902
73	5	7.74	nd193.nd2	54.397	0	64358	-6450	0.972973	500
74	5	7.848	nd193.nd2	54.397	0	64358	-6450	0.986549	377
75	5	7.955	nd193.nd2	54.397	0	64358	-6450	1	29
1	6	0	nd193.nd2	54.397	0	64358	-6450	0	309
2	6	0.108	nd193.nd2	54.397	0	64358	-6450	0.017624	309
3	6	0.215	nd193.nd2	54.397	0	64358	-6450	0.0350849	722
4	6	0.323	nd193.nd2	54.397	0	64358	-6450	0.0527089	830
5	6	0.43	nd193.nd2	54.397	0	64358	-6450	0.0701697	929
6	6	0.538	nd193.nd2	54.397	0	64358	-6450	0.0877937	943
7	6	0.645	nd193.nd2	54.397	0	64358	-6450	0.105255	1191
8	6	0.753	nd193.nd2	54.397	0	64358	-6450	0.122879	1471
9	6	0.86	nd193.nd2	54.397	0	64358	-6450	0.140339	1613
10	6	0.968	nd193.nd2	54.397	0	64358	-6450	0.157963	1664
11	6	1.075	nd193.nd2	54.397	0	64358	-6450	0.175424	1721
12	6	1.183	nd193.nd2	54.397	0	64358	-6450	0.193048	1364
13	6	1.29	nd193.nd2	54.397	0	64358	-6450	0.210509	1432
14	6	1.398	nd193.nd2	54.397	0	64358	-6450	0.228133	1451
15	6	1.505	nd193.nd2	54.397	0	64358	-6450	0.245594	1557
16	6	1.613	nd193.nd2	54.397	0	64358	-6450	0.263218	1624
17	6	1.72	nd193.nd2	54.397	0	64358	-6450	0.280679	1726
18	6	1.828	nd193.nd2	54.397	0	64358	-6450	0.298303	1729
19	6	1.935	nd193.nd2	54.397	0	64358	-6450	0.315764	1661
20	6	2.043	nd193.nd2	54.397	0	64358	-6450	0.333388	1554
21	6	2.15	nd193.nd2	54.397	0	64358	-6450	0.350849	1459
22	6	2.258	nd193.nd2	54.397	0	64358	-6450	0.368473	1328
23	6	2.365	nd193.nd2	54.397	0	64358	-6450	0.385933	1485
24	6	2.473	nd193.nd2	54.397	0	64358	-6450	0.403557	1463
25	6	2.58	nd193.nd2	54.397	0	64358	-6450	0.421018	1406
26	6	2.688	nd193.nd2	54.397	0	64358	-6450	0.438642	1752
27	6	2.795	nd193.nd2	54.397	0	64358	-6450	0.456103	1862
28	6	2.903	nd193.nd2	54.397	0	64358	-6450	0.473727	1566
29	6	3.01	nd193.nd2	54.397	0	64358	-6450	0.491188	1579
30	6	3.118	nd193.nd2	54.397	0	64358	-6450	0.508812	1953
31	6	3.225	nd193.nd2	54.397	0	64358	-6450	0.526273	2047
32	6	3.333	nd193.nd2	54.397	0	64358	-6450	0.543897	1696
33	6	3.44	nd193.nd2	54.397	0	64358	-6450	0.561358	1721
34	6	3.548	nd193.nd2	54.397	0	64358	-6450	0.578982	1763
35	6	3.655	nd193.nd2	54.397	0	64358	-6450	0.596443	1780
36	6	3.763	nd193.nd2	54.397	0	64358	-6450	0.614067	1788
37	6	3.87	nd193.nd2	54.397	0	64358	-6450	0.631527	1621
38	6	3.978	nd193.nd2	54.397	0	64358	-6450	0.649151	1581
39	6	4.085	nd193.nd2	54.397	0	64358	-6450	0.666612	1823
40	6	4.193	nd193.nd2	54.397	0	64358	-6450	0.684236	1513
41	6	4.3	nd193.nd2	54.397	0	64358	-6450	0.701697	1450
42	6	4.408	nd193.nd2	54.397	0	64358	-6450	0.719321	1484
43	6	4.515	nd193.nd2	54.397	0	64358	-6450	0.736782	1594
44	6	4.623	nd193.nd2	54.397	0	64358	-6450	0.754406	1305
45	6	4.73	nd193.nd2	54.397	0	64358	-6450	0.771867	1705
46	6	4.838	nd193.nd2	54.397	0	64358	-6450	0.789491	1768
47	6	4.945	nd193.nd2	54.397	0	64358	-6450	0.806952	1977
48	6	5.053	nd193.nd2	54.397	0	64358	-6450	0.824576	1925
49	6	5.16	nd193.nd2	54.397	0	64358	-6450	0.842037	1825
50	6	5.268	nd193.nd2	54.397	0	64358	-6450	0.859661	1618
51	6	5.375	nd193.nd2	54.397	0	64358	-6450	0.877121	1723
52	6	5.483	nd193.nd2	54.397	0	64358	-6450	0.894745	1317
53	6	5.59	nd193.nd2	54.397	0	64358	-6450	0.912206	851
54	6	5.698	nd193.nd2	54.397	0	64358	-6450	0.92983	650
55	6	5.805	nd193.nd2	54.397	0	64358	-6450	0.947291	468
56	6	5.913	nd193.nd2	54.397	0	64358	-6450	0.964915	186
57	6	6.02	nd193.nd2	54.397	0	64358	-6450	0.982376	435
58	6	6.128	nd193.nd2	54.397	0	64358	-6450	1	115
1	7	0	nd193.nd2	54.397	0	64358	-6450	0	503
2	7	0.108	nd193.nd2	54.397	0	64358	-6450	0.017624	694
3	7	0.215	nd193.nd2	54.397	0	64358	-6450	0.0350849	826
4	7	0.323	nd193.nd2	54.397	0	64358	-6450	0.0527089	1015
5	7	0.43	nd193.nd2	54.397	0	64358	-6450	0.0701697	1029
6	7	0.538	nd193.nd2	54.397	0	64358	-6450	0.0877937	1199
7	7	0.645	nd193.nd2	54.397	0	64358	-6450	0.105255	1361
8	7	0.753	nd193.nd2	54.397	0	64358	-6450	0.122879	1573
9	7	0.86	nd193.nd2	54.397	0	64358	-6450	0.140339	1890
10	7	0.968	nd193.nd2	54.397	0	64358	-6450	0.157963	1641
11	7	1.075	nd193.nd2	54.397	0	64358	-6450	0.175424	1591
12	7	1.183	nd193.nd2	54.397	0	64358	-6450	0.193048	1761
13	7	1.29	nd193.nd2	54.397	0	64358	-6450	0.210509	1796
14	7	1.398	nd193.nd2	54.397	0	64358	-6450	0.228133	1748
15	7	1.505	nd193.nd2	54.397	0	64358	-6450	0.245594	1719
16	7	1.613	nd193.nd2	54.397	0	64358	-6450	0.263218	1907
17	7	1.72	nd193.nd2	54.397	0	64358	-6450	0.280679	1905
18	7	1.828	nd193.nd2	54.397	0	64358	-6450	0.298303	1414
19	7	1.935	nd193.nd2	54.397	0	64358	-6450	0.315764	2008
20	7	2.043	nd193.nd2	54.397	0	64358	-6450	0.333388	1533
21	7	2.15	nd193.nd2	54.397	0	64358	-6450	0.350849	1552
22	7	2.258	nd193.nd2	54.397	0	64358	-6450	0.368473	1939
23	7	2.365	nd193.nd2	54.397	0	64358	-6450	0.385933	1493
24	7	2.473	nd193.nd2	54.397	0	64358	-6450	0.403557	1451
25	7	2.58	nd193.nd2	54.397	0	64358	-6450	0.421018	1804
26	7	2.688	nd193.nd2	54.397	0	64358	-6450	0.438642	1691
27	7	2.795	nd193.nd2	54.397	0	64358	-6450	0.456103	1798
28	7	2.903	nd193.nd2	54.397	0	64358	-6450	0.473727	1778
29	7	3.01	nd193.nd2	54.397	0	64358	-6450	0.491188	1981
30	7	3.118	nd193.nd2	54.397	0	64358	-6450	0.508812	1848
31	7	3.225	nd193.nd2	54.397	0	64358	-6450	0.526273	2035
32	7	3.333	nd193.nd2	54.397	0	64358	-6450	0.543897	2096
33	7	3.44	nd193.nd2	54.397	0	64358	-6450	0.561358	1963
34	7	3.548	nd193.nd2	54.397	0	64358	-6450	0.578982	2120
35	7	3.655	nd193.nd2	54.397	0	64358	-6450	0.596443	2053
36	7	3.763	nd193.nd2	54.397	0	64358	-6450	0.614067	1763
37	7	3.87	nd193.nd2	54.397	0	64358	-6450	0.631527	1776
38	7	3.978	nd193.nd2	54.397	0	64358	-6450	0.649151	1723
39	7	4.085	nd193.nd2	54.397	0	64358	-6450	0.666612	1809
40	7	4.193	nd193.nd2	54.397	0	64358	-6450	0.684236	2161
41	7	4.3	nd193.nd2	54.397	0	64358	-6450	0.701697	1897
42	7	4.408	nd193.nd2	54.397	0	64358	-6450	0.719321	2176
43	7	4.515	nd193.nd2	54.397	0	64358	-6450	0.736782	2037
44	7	4.623	nd193.nd2	54.397	0	64358	-6450	0.754406	1784
45	7	4.73	nd193.nd2	54.397	0	64358	-6450	0.771867	2177
46	7	4.838	nd193.nd2	54.397	0	64358	-6450	0.789491	2192
47	7	4.945	nd193.nd2	54.397	0	64358	-6450	0.806952	1842
48	7	5.053	nd193.nd2	54.397	0	64358	-6450	0.824576	1842
49	7	5.16	nd193.nd2	54.397	0	64358	-6450	0.842037	1911
50	7	5.268	nd193.nd2	54.397	0	64358	-6450	0.859661	1995
51	7	5.375	nd193.nd2	54.397	0	64358	-6450	0.877121	1958
52	7	5.483	nd193.nd2	54.397	0	64358	-6450	0.894745	1934
53	7	5.59	nd193.nd2	54.397	0	64358	-6450	0.912206	1733
54	7	5.698	nd193.nd2	54.397	0	64358	-6450	0.92983	1417
55	7	5.805	nd193.nd2	54.397	0	64358	-6450	0.947291	910
56	7	5.913	nd193.nd2	54.397	0	64358	-6450	0.964915	812
57	7	6.02	nd193.nd2	54.397	0	64358	-6450	0.982376	761
58	7	6.128	nd193.nd2	54.397	0	64358	-6450	1	0
1	8	0	nd193.nd2	54.397	0	64358	-6450	0	629
2	8	0.108	nd193.nd2	54.397	0	64358	-6450	0.017624	691
3	8	0.215	nd193.nd2	54.397	0	64358	-6450	0.0350849	755
4	8	0.323	nd193.nd2	54.397	0	64358	-6450	0.0527089	787
5	8	0.43	nd193.nd2	54.397	0	64358	-6450	0.0701697	1063
6	8	0.538	nd193.nd2	54.397	0	64358	-6450	0.0877937	1189
7	8	0.645	nd193.nd2	54.397	0	64358	-6450	0.105255	1784
8	8	0.753	nd193.nd2	54.397	0	64358	-6450	0.122879	2028
9	8	0.86	nd193.nd2	54.397	0	64358	-6450	0.140339	1835
10	8	0.968	nd193.nd2	54.397	0	64358	-6450	0.157963	2344
11	8	1.075	nd193.nd2	54.397	0	64358	-6450	0.175424	2526
12	8	1.183	nd193.nd2	54.397	0	64358	-6450	0.193048	2556
13	8	1.29	nd193.nd2	54.397	0	64358	-6450	0.210509	2096
14	8	1.398	nd193.nd2	54.397	0	64358	-6450	0.228133	2093
15	8	1.505	nd193.nd2	54.397	0	64358	-6450	0.245594	2265
16	8	1.613	nd193.nd2	54.397	0	64358	-6450	0.263218	2000
17	8	1.72	nd193.nd2	54.397	0	64358	-6450	0.280679	2078
18	8	1.828	nd193.nd2	54.397	0	64358	-6450	0.298303	2117
19	8	1.935	nd193.nd2	54.397	0	64358	-6450	0.315764	2164
20	8	2.043	nd193.nd2	54.397	0	64358	-6450	0.333388	2357
21	8	2.15	nd193.nd2	54.397	0	64358	-6450	0.350849	2114
22	8	2.258	nd193.nd2	54.397	0	64358	-6450	0.368473	2308
23	8	2.365	nd193.nd2	54.397	0	64358	-6450	0.385933	2165
24	8	2.473	nd193.nd2	54.397	0	64358	-6450	0.403557	1948
25	8	2.58	nd193.nd2	54.397	0	64358	-6450	0.421018	1828
26	8	2.688	nd193.nd2	54.397	0	64358	-6450	0.438642	2006
27	8	2.795	nd193.nd2	54.397	0	64358	-6450	0.456103	2010
28	8	2.903	nd193.nd2	54.397	0	64358	-6450	0.473727	2130
29	8	3.01	nd193.nd2	54.397	0	64358	-6450	0.491188	2185
30	8	3.118	nd193.nd2	54.397	0	64358	-6450	0.508812	1888
31	8	3.225	nd193.nd2	54.397	0	64358	-6450	0.526273	2166
32	8	3.333	nd193.nd2	54.397	0	64358	-6450	0.543897	2301
33	8	3.44	nd193.nd2	54.397	0	64358	-6450	0.561358	2178
34	8	3.548	nd193.nd2	54.397	0	64358	-6450	0.578982	2082
35	8	3.655	nd193.nd2	54.397	0	64358	-6450	0.596443	2140
36	8	3.763	nd193.nd2	54.397	0	64358	-6450	0.614067	2194
37	8	3.87	nd193.nd2	54.397	0	64358	-6450	0.631527	2109
38	8	3.978	nd193.nd2	54.397	0	64358	-6450	0.649151	1895
39	8	4.085	nd193.nd2	54.397	0	64358	-6450	0.666612	1836
40	8	4.193	nd193.nd2	54.397	0	64358	-6450	0.684236	1764
41	8	4.3	nd193.nd2	54.397	0	64358	-6450	0.701697	1915
42	8	4.408	nd193.nd2	54.397	0	64358	-6450	0.719321	1951
43	8	4.515	nd193.nd2	54.397	0	64358	-6450	0.736782	2212
44	8	4.623	nd193.nd2	54.397	0	64358	-6450	0.754406	1950
45	8	4.73	nd193.nd2	54.397	0	64358	-6450	0.771867	1870
46	8	4.838	nd193.nd2	54.397	0	64358	-6450	0.789491	2016
47	8	4.945	nd193.nd2	54.397	0	64358	-6450	0.806952	1885
48	8	5.053	nd193.nd2	54.397	0	64358	-6450	0.824576	2106
49	8	5.16	nd193.nd2	54.397	0	64358	-6450	0.842037	1722
50	8	5.268	nd193.nd2	54.397	0	64358	-6450	0.859661	1667
51	8	5.375	nd193.nd2	54.397	0	64358	-6450	0.877121	1871
52	8	5.483	nd193.nd2	54.397	0	64358	-6450	0.894745	1519
53	8	5.59	nd193.nd2	54.397	0	64358	-6450	0.912206	1589
54	8	5.698	nd193.nd2	54.397	0	64358	-6450	0.92983	1517
55	8	5.805	nd193.nd2	54.397	0	64358	-6450	0.947291	1621
56	8	5.913	nd193.nd2	54.397	0	64358	-6450	0.964915	1330
57	8	6.02	nd193.nd2	54.397	0	64358	-6450	0.982376	1218
58	8	6.128	nd193.nd2	54.397	0	64358	-6450	1	77
1	9	0	nd193.nd2	54.397	0	64358	-6450	0	0
2	9	0.108	nd193.nd2	54.397	0	64358	-6450	0.017624	316
3	9	0.215	nd193.nd2	54.397	0	64358	-6450	0.0350849	423
4	9	0.323	nd193.nd2	54.397	0	64358	-6450	0.0527089	590
5	9	0.43	nd193.nd2	54.397	0	64358	-6450	0.0701697	607
6	9	0.538	nd193.nd2	54.397	0	64358	-6450	0.0877937	523
7	9	0.645	nd193.nd2	54.397	0	64358	-6450	0.105255	776
8	9	0.753	nd193.nd2	54.397	0	64358	-6450	0.122879	591
9	9	0.86	nd193.nd2	54.397	0	64358	-6450	0.140339	1155
10	9	0.968	nd193.nd2	54.397	0	64358	-6450	0.157963	1057
11	9	1.075	nd193.nd2	54.397	0	64358	-6450	0.175424	1256
12	9	1.183	nd193.nd2	54.397	0	64358	-6450	0.193048	1258
13	9	1.29	nd193.nd2	54.397	0	64358	-6450	0.210509	1418
14	9	1.398	nd193.nd2	54.397	0	64358	-6450	0.228133	1317
15	9	1.505	nd193.nd2	54.397	0	64358	-6450	0.245594	1714
16	9	1.613	nd193.nd2	54.397	0	64358	-6450	0.263218	1948
17	9	1.72	nd193.nd2	54.397	0	64358	-6450	0.280679	1784
18	9	1.828	nd193.nd2	54.397	0	64358	-6450	0.298303	1979
19	9	1.935	nd193.nd2	54.397	0	64358	-6450	0.315764	1934
20	9	2.043	nd193.nd2	54.397	0	64358	-6450	0.333388	1642
21	9	2.15	nd193.nd2	54.397	0	64358	-6450	0.350849	1587
22	9	2.258	nd193.nd2	54.397	0	64358	-6450	0.368473	1547
23	9	2.365	nd193.nd2	54.397	0	64358	-6450	0.385933	1922
24	9	2.473	nd193.nd2	54.397	0	64358	-6450	0.403557	1917
25	9	2.58	nd193.nd2	54.397	0	64358	-6450	0.421018	1809
26	9	2.688	nd193.nd2	54.397	0	64358	-6450	0.438642	1952
27	9	2.795	nd193.nd2	54.397	0	64358	-6450	0.456103	2291
28	9	2.903	nd193.nd2	54.397	0	64358	-6450	0.473727	2436
29	9	3.01	nd193.nd2	54.397	0	64358	-6450	0.491188	2368
30	9	3.118	nd193.nd2	54.397	0	64358	-6450	0.508812	2031
31	9	3.225	nd193.nd2	54.397	0	64358	-6450	0.526273	1881
32	9	3.333	nd193.nd2	54.397	0	64358	-6450	0.543897	1862
33	9	3.44	nd193.nd2	54.397	0	64358	-6450	0.561358	1988
34	9	3.548	nd193.nd2	54.397	0	64358	-6450	0.578982	1731
35	9	3.655	nd193.nd2	54.397	0	64358	-6450	0.596443	1781
36	9	3.763	nd193.nd2	54.397	0	64358	-6450	0.614067	1671
37	9	3.87	nd193.nd2	54.397	0	64358	-6450	0.631527	1637
38	9	3.978	nd193.nd2	54.397	0	64358	-6450	0.649151	1581
39	9	4.085	nd193.nd2	54.397	0	64358	-6450	0.666612	1823
40	9	4.193	nd193.nd2	54.397	0	64358	-6450	0.684236	1513
41	9	4.3	nd193.nd2	54.397	0	64358	-6450	0.701697	1450
42	9	4.408	nd193.nd2	54.397	0	64358	-6450	0.719321	1484
43	9	4.515	nd193.nd2	54.397	0	64358	-6450	0.736782	1594
44	9	4.623	nd193.nd2	54.397	0	64358	-6450	0.754406	1305
45	9	4.73	nd193.nd2	54.397	0	64358	-6450	0.771867	1705
46	9	4.838	nd193.nd2	54.397	0	64358	-6450	0.789491	1589
47	9	4.945	nd193.nd2	54.397	0	64358	-6450	0.806952	1625
48	9	5.053	nd193.nd2	54.397	0	64358	-6450	0.824576	2079
49	9	5.16	nd193.nd2	54.397	0	64358	-6450	0.842037	1477
50	9	5.268	nd193.nd2	54.397	0	64358	-6450	0.859661	1503
51	9	5.375	nd193.nd2	54.397	0	64358	-6450	0.877121	1500
52	9	5.483	nd193.nd2	54.397	0	64358	-6450	0.894745	1379
53	9	5.59	nd193.nd2	54.397	0	64358	-6450	0.912206	959
54	9	5.698	nd193.nd2	54.397	0	64358	-6450	0.92983	845
55	9	5.805	nd193.nd2	54.397	0	64358	-6450	0.947291	607
56	9	5.913	nd193.nd2	54.397	0	64358	-6450	0.964915	398
57	9	6.02	nd193.nd2	54.397	0	64358	-6450	0.982376	263
58	9	6.128	nd193.nd2	54.397	0	64358	-6450	1	0
1	10	0	nd193.nd2	54.397	0	64358	-6450	0	0
2	10	0.108	nd193.nd2	54.397	0	64358	-6450	0.017624	359
3	10	0.215	nd193.nd2	54.397	0	64358	-6450	0.0350849	400
4	10	0.323	nd193.nd2	54.397	0	64358	-6450	0.0527089	703
5	10	0.43	nd193.nd2	54.397	0	64358	-6450	0.0701697	840
6	10	0.538	nd193.nd2	54.397	0	64358	-6450	0.0877937	711
7	10	0.645	nd193.nd2	54.397	0	64358	-6450	0.105255	846
8	10	0.753	nd193.nd2	54.397	0	64358	-6450	0.122879	794
9	10	0.86	nd193.nd2	54.397	0	64358	-6450	0.140339	812
10	10	0.968	nd193.nd2	54.397	0	64358	-6450	0.157963	620
11	10	1.075	nd193.nd2	54.397	0	64358	-6450	0.175424	850
12	10	1.183	nd193.nd2	54.397	0	64358	-6450	0.193048	847
13	10	1.29	nd193.nd2	54.397	0	64358	-6450	0.210509	961
14	10	1.398	nd193.nd2	54.397	0	64358	-6450	0.228133	1093
15	10	1.505	nd193.nd2	54.397	0	64358	-6450	0.245594	1069
16	10	1.613	nd193.nd2	54.397	0	64358	-6450	0.263218	993
17	10	1.72	nd193.nd2	54.397	0	64358	-6450	0.280679	1004
18	10	1.828	nd193.nd2	54.397	0	64358	-6450	0.298303	1233
19	10	1.935	nd193.nd2	54.397	0	64358	-6450	0.315764	1317
20	10	2.043	nd193.nd2	54.397	0	64358	-6450	0.333388	1113
21	10	2.15	nd193.nd2	54.397	0	64358	-6450	0.350849	1112
22	10	2.258	nd193.nd2	54.397	0	64358	-6450	0.368473	1265
23	10	2.365	nd193.nd2	54.397	0	64358	-6450	0.385933	1221
24	10	2.473	nd193.nd2	54.397	0	64358	-6450	0.403557	1367
25	10	2.58	nd193.nd2	54.397	0	64358	-6450	0.421018	1405
26	10	2.688	nd193.nd2	54.397	0	64358	-6450	0.438642	1207
27	10	2.795	nd193.nd2	54.397	0	64358	-6450	0.456103	1512
28	10	2.903	nd193.nd2	54.397	0	64358	-6450	0.473727	1438
29	10	3.01	nd193.nd2	54.397	0	64358	-6450	0.491188	1582
30	10	3.118	nd193.nd2	54.397	0	64358	-6450	0.508812	1695
31	10	3.225	nd193.nd2	54.397	0	64358	-6450	0.526273	1359
32	10	3.333	nd193.nd2	54.397	0	64358	-6450	0.543897	1715
33	10	3.44	nd193.nd2	54.397	0	64358	-6450	0.561358	1431
34	10	3.548	nd193.nd2	54.397	0	64358	-6450	0.578982	1639
35	10	3.655	nd193.nd2	54.397	0	64358	-6450	0.596443	1613
36	10	3.763	nd193.nd2	54.397	0	64358	-6450	0.614067	1543
37	10	3.87	nd193.nd2	54.397	0	64358	-6450	0.631527	1503
38	10	3.978	nd193.nd2	54.397	0	64358	-6450	0.649151	1457
39	10	4.085	nd193.nd2	54.397	0	64358	-6450	0.666612	1573
40	10	4.193	nd193.nd2	54.397	0	64358	-6450	0.684236	1521
41	10	4.3	nd193.nd2	54.397	0	64358	-6450	0.701697	1866
42	10	4.408	nd193.nd2	54.397	0	64358	-6450	0.719321	1645
43	10	4.515	nd193.nd2	54.397	0	64358	-6450	0.736782	1565
44	10	4.623	nd193.nd2	54.397	0	64358	-6450	0.754406	1457
45	10	4.73	nd193.nd2	54.397	0	64358	-6450	0.771867	1584
46	10	4.838	nd193.nd2	54.397	0	64358	-6450	0.789491	1525
47	10	4.945	nd193.nd2	54.397	0	64358	-6450	0.806952	1472
48	10	5.053	nd193.nd2	54.397	0	64358	-6450	0.824576	1276
49	10	5.16	nd193.nd2	54.397	0	64358	-6450	0.842037	1004
50	10	5.268	nd193.nd2	54.397	0	64358	-6450	0.859661	1012
51	10	5.375	nd193.nd2	54.397	0	64358	-6450	0.877121	853
52	10	5.483	nd193.nd2	54.397	0	64358	-6450	0.894745	881
53	10	5.59	nd193.nd2	54.397	0	64358	-6450	0.912206	816
54	10	5.698	nd193.nd2	54.397	0	64358	-6450	0.92983	656
55	10	5.805	nd193.nd2	54.397	0	64358	-6450	0.947291	540
56	10	5.913	nd193.nd2	54.397	0	64358	-6450	0.964915	127
57	10	6.02	nd193.nd2	54.397	0	64358	-6450	0.982376	154
58	10	6.128	nd193.nd2	54.397	0	64358	-6450	1	0
1	11	0	nd193.nd2	54.397	0	64358	-6450	0	0
2	11	0.108	nd193.nd2	54.397	0	64358	-6450	0.0149938	413
3	11	0.215	nd193.nd2	54.397	0	64358	-6450	0.0298487	512
4	11	0.323	nd193.nd2	54.397	0	64358	-6450	0.0448424	556
5	11	0.43	nd193.nd2	54.397	0	64358	-6450	0.0596973	656
6	11	0.538	nd193.nd2	54.397	0	64358	-6450	0.0746911	828
7	11	0.645	nd193.nd2	54.397	0	64358	-6450	0.089546	950
8	11	0.753	nd193.nd2	54.397	0	64358	-6450	0.10454	1384
9	11	0.86	nd193.nd2	54.397	0	64358	-6450	0.119395	1438
10	11	0.968	nd193.nd2	54.397	0	64358	-6450	0.134388	1553
11	11	1.075	nd193.nd2	54.397	0	64358	-6450	0.149243	1587
12	11	1.183	nd193.nd2	54.397	0	64358	-6450	0.164237	1915
13	11	1.29	nd193.nd2	54.397	0	64358	-6450	0.179092	1738
14	11	1.398	nd193.nd2	54.397	0	64358	-6450	0.194086	1789
15	11	1.505	nd193.nd2	54.397	0	64358	-6450	0.208941	1553
16	11	1.613	nd193.nd2	54.397	0	64358	-6450	0.223934	1725
17	11	1.72	nd193.nd2	54.397	0	64358	-6450	0.238789	1795
18	11	1.828	nd193.nd2	54.397	0	64358	-6450	0.253783	1722
19	11	1.935	nd193.nd2	54.397	0	64358	-6450	0.268638	1932
20	11	2.043	nd193.nd2	54.397	0	64358	-6450	0.283632	1968
21	11	2.15	nd193.nd2	54.397	0	64358	-6450	0.298487	1801
22	11	2.258	nd193.nd2	54.397	0	64358	-6450	0.31348	1864
23	11	2.365	nd193.nd2	54.397	0	64358	-6450	0.328335	1625
24	11	2.473	nd193.nd2	54.397	0	64358	-6450	0.343329	1760
25	11	2.58	nd193.nd2	54.397	0	64358	-6450	0.358184	1558
26	11	2.688	nd193.nd2	54.397	0	64358	-6450	0.373178	1535
27	11	2.795	nd193.nd2	54.397	0	64358	-6450	0.388033	1843
28	11	2.903	nd193.nd2	54.397	0	64358	-6450	0.403027	2110
29	11	3.01	nd193.nd2	54.397	0	64358	-6450	0.417881	2022
30	11	3.118	nd193.nd2	54.397	0	64358	-6450	0.432875	2054
31	11	3.225	nd193.nd2	54.397	0	64358	-6450	0.44773	2221
32	11	3.333	nd193.nd2	54.397	0	64358	-6450	0.462724	2373
33	11	3.44	nd193.nd2	54.397	0	64358	-6450	0.477579	2583
34	11	3.548	nd193.nd2	54.397	0	64358	-6450	0.492573	2199
35	11	3.655	nd193.nd2	54.397	0	64358	-6450	0.507427	2372
36	11	3.763	nd193.nd2	54.397	0	64358	-6450	0.522421	2070
37	11	3.87	nd193.nd2	54.397	0	64358	-6450	0.537276	2004
38	11	3.978	nd193.nd2	54.397	0	64358	-6450	0.55227	1715
39	11	4.085	nd193.nd2	54.397	0	64358	-6450	0.567125	1827
40	11	4.193	nd193.nd2	54.397	0	64358	-6450	0.582119	1620
41	11	4.3	nd193.nd2	54.397	0	64358	-6450	0.596973	1701
42	11	4.408	nd193.nd2	54.397	0	64358	-6450	0.611967	1738
43	11	4.515	nd193.nd2	54.397	0	64358	-6450	0.626822	1830
44	11	4.623	nd193.nd2	54.397	0	64358	-6450	0.641816	1936
45	11	4.73	nd193.nd2	54.397	0	64358	-6450	0.656671	1819
46	11	4.838	nd193.nd2	54.397	0	64358	-6450	0.671665	2038
47	11	4.945	nd193.nd2	54.397	0	64358	-6450	0.68652	1948
48	11	5.053	nd193.nd2	54.397	0	64358	-6450	0.701513	1847
49	11	5.16	nd193.nd2	54.397	0	64358	-6450	0.716368	1703
50	11	5.268	nd193.nd2	54.397	0	64358	-6450	0.731362	1903
51	11	5.375	nd193.nd2	54.397	0	64358	-6450	0.746217	2057
52	11	5.483	nd193.nd2	54.397	0	64358	-6450	0.761211	1813
53	11	5.59	nd193.nd2	54.397	0	64358	-6450	0.776066	1940
54	11	5.698	nd193.nd2	54.397	0	64358	-6450	0.791059	1945
55	11	5.805	nd193.nd2	54.397	0	64358	-6450	0.805914	2002
56	11	5.913	nd193.nd2	54.397	0	64358	-6450	0.820908	1781
57	11	6.02	nd193.nd2	54.397	0	64358	-6450	0.835763	1676
58	11	6.128	nd193.nd2	54.397	0	64358	-6450	0.850757	1891
59	11	6.235	nd193.nd2	54.397	0	64358	-6450	0.865612	1619
60	11	6.343	nd193.nd2	54.397	0	64358	-6450	0.880605	1670
61	11	6.45	nd193.nd2	54.397	0	64358	-6450	0.89546	1785
62	11	6.558	nd193.nd2	54.397	0	64358	-6450	0.910454	1791
63	11	6.665	nd193.nd2	54.397	0	64358	-6450	0.925309	1574
64	11	6.773	nd193.nd2	54.397	0	64358	-6450	0.940303	1431
65	11	6.88	nd193.nd2	54.397	0	64358	-6450	0.955158	1033
66	11	6.988	nd193.nd2	54.397	0	64358	-6450	0.970151	903
67	11	7.095	nd193.nd2	54.397	0	64358	-6450	0.985006	207
68	11	7.203	nd193.nd2	54.397	0	64358	-6450	1	179
1	12	0	nd193.nd2	54.397	0	64358	-6450	0	232
2	12	0.108	nd193.nd2	54.397	0	64358	-6450	0.0182648	232
3	12	0.215	nd193.nd2	54.397	0	64358	-6450	0.0363606	287
4	12	0.323	nd193.nd2	54.397	0	64358	-6450	0.0546254	334
5	12	0.43	nd193.nd2	54.397	0	64358	-6450	0.0727211	617
6	12	0.538	nd193.nd2	54.397	0	64358	-6450	0.090986	918
7	12	0.645	nd193.nd2	54.397	0	64358	-6450	0.109082	856
8	12	0.753	nd193.nd2	54.397	0	64358	-6450	0.127347	822
9	12	0.86	nd193.nd2	54.397	0	64358	-6450	0.145442	1091
10	12	0.968	nd193.nd2	54.397	0	64358	-6450	0.163707	995
11	12	1.075	nd193.nd2	54.397	0	64358	-6450	0.181803	908
12	12	1.183	nd193.nd2	54.397	0	64358	-6450	0.200068	1117
13	12	1.29	nd193.nd2	54.397	0	64358	-6450	0.218163	1059
14	12	1.398	nd193.nd2	54.397	0	64358	-6450	0.236428	1483
15	12	1.505	nd193.nd2	54.397	0	64358	-6450	0.254524	1447
16	12	1.613	nd193.nd2	54.397	0	64358	-6450	0.272789	1447
17	12	1.72	nd193.nd2	54.397	0	64358	-6450	0.290884	1441
18	12	1.828	nd193.nd2	54.397	0	64358	-6450	0.309149	1546
19	12	1.935	nd193.nd2	54.397	0	64358	-6450	0.327245	1555
20	12	2.043	nd193.nd2	54.397	0	64358	-6450	0.34551	1648
21	12	2.15	nd193.nd2	54.397	0	64358	-6450	0.363606	1662
22	12	2.258	nd193.nd2	54.397	0	64358	-6450	0.38187	1651
23	12	2.365	nd193.nd2	54.397	0	64358	-6450	0.399966	1698
24	12	2.473	nd193.nd2	54.397	0	64358	-6450	0.418231	1902
25	12	2.58	nd193.nd2	54.397	0	64358	-6450	0.436327	2039
26	12	2.688	nd193.nd2	54.397	0	64358	-6450	0.454592	1875
27	12	2.795	nd193.nd2	54.397	0	64358	-6450	0.472687	1901
28	12	2.903	nd193.nd2	54.397	0	64358	-6450	0.490952	1921
29	12	3.01	nd193.nd2	54.397	0	64358	-6450	0.509048	2330
30	12	3.118	nd193.nd2	54.397	0	64358	-6450	0.527313	2330
31	12	3.225	nd193.nd2	54.397	0	64358	-6450	0.545408	2164
32	12	3.333	nd193.nd2	54.397	0	64358	-6450	0.563673	2027
33	12	3.44	nd193.nd2	54.397	0	64358	-6450	0.581769	2153
34	12	3.548	nd193.nd2	54.397	0	64358	-6450	0.600034	1730
35	12	3.655	nd193.nd2	54.397	0	64358	-6450	0.61813	1833
36	12	3.763	nd193.nd2	54.397	0	64358	-6450	0.636394	2192
37	12	3.87	nd193.nd2	54.397	0	64358	-6450	0.65449	1858
38	12	3.978	nd193.nd2	54.397	0	64358	-6450	0.672755	1838
39	12	4.085	nd193.nd2	54.397	0	64358	-6450	0.690851	2206
40	12	4.193	nd193.nd2	54.397	0	64358	-6450	0.709116	2362
41	12	4.3	nd193.nd2	54.397	0	64358	-6450	0.727211	2238
42	12	4.408	nd193.nd2	54.397	0	64358	-6450	0.745476	2408
43	12	4.515	nd193.nd2	54.397	0	64358	-6450	0.763572	2264
44	12	4.623	nd193.nd2	54.397	0	64358	-6450	0.781837	2264
45	12	4.73	nd193.nd2	54.397	0	64358	-6450	0.799932	2046
46	12	4.838	nd193.nd2	54.397	0	64358	-6450	0.818197	1960
47	12	4.945	nd193.nd2	54.397	0	64358	-6450	0.836293	1773
48	12	5.053	nd193.nd2	54.397	0	64358	-6450	0.854558	2168
49	12	5.16	nd193.nd2	54.397	0	64358	-6450	0.872653	1697
50	12	5.268	nd193.nd2	54.397	0	64358	-6450	0.890918	1386
51	12	5.375	nd193.nd2	54.397	0	64358	-6450	0.909014	1052
52	12	5.483	nd193.nd2	54.397	0	64358	-6450	0.927279	782
53	12	5.59	nd193.nd2	54.397	0	64358	-6450	0.945375	708
54	12	5.698	nd193.nd2	54.397	0	64358	-6450	0.963639	561
55	12	5.805	nd193.nd2	54.397	0	64358	-6450	0.981735	510
56	12	5.913	nd193.nd2	54.397	0	64358	-6450	1	454
1	13	0	nd193.nd2	54.397	0	64358	-6450	0	340
2	13	0.108	nd193.nd2	54.397	0	64358	-6450	0.0133945	340
3	13	0.215	nd193.nd2	54.397	0	64358	-6450	0.026665	505
4	13	0.323	nd193.nd2	54.397	0	64358	-6450	0.0400595	529
5	13	0.43	nd193.nd2	54.397	0	64358	-6450	0.05333	1064
6	13	0.538	nd193.nd2	54.397	0	64358	-6450	0.0667245	1335
7	13	0.645	nd193.nd2	54.397	0	64358	-6450	0.079995	1421
8	13	0.753	nd193.nd2	54.397	0	64358	-6450	0.0933896	1334
9	13	0.86	nd193.nd2	54.397	0	64358	-6450	0.10666	1591
10	13	0.968	nd193.nd2	54.397	0	64358	-6450	0.120055	1617
11	13	1.075	nd193.nd2	54.397	0	64358	-6450	0.133325	1757
12	13	1.183	nd193.nd2	54.397	0	64358	-6450	0.14672	1461
13	13	1.29	nd193.nd2	54.397	0	64358	-6450	0.15999	1720
14	13	1.398	nd193.nd2	54.397	0	64358	-6450	0.173385	1759
15	13	1.505	nd193.nd2	54.397	0	64358	-6450	0.186655	1715
16	13	1.613	nd193.nd2	54.397	0	64358	-6450	0.20005	1758
17	13	1.72	nd193.nd2	54.397	0	64358	-6450	0.21332	1763
18	13	1.828	nd193.nd2	54.397	0	64358	-6450	0.226715	2236
19	13	1.935	nd193.nd2	54.397	0	64358	-6450	0.239985	1928
20	13	2.043	nd193.nd2	54.397	0	64358	-6450	0.25338	1815
21	13	2.15	nd193.nd2	54.397	0	64358	-6450	0.26665	2181
22	13	2.258	nd193.nd2	54.397	0	64358	-6450	0.280045	2044
23	13	2.365	nd193.nd2	54.397	0	64358	-6450	0.293315	1974
24	13	2.473	nd193.nd2	54.397	0	64358	-6450	0.30671	1950
25	13	2.58	nd193.nd2	54.397	0	64358	-6450	0.31998	1668
26	13	2.688	nd193.nd2	54.397	0	64358	-6450	0.333375	1571
27	13	2.795	nd193.nd2	54.397	0	64358	-6450	0.346645	1486
28	13	2.903	nd193.nd2	54.397	0	64358	-6450	0.36004	1497
29	13	3.01	nd193.nd2	54.397	0	64358	-6450	0.37331	1396
30	13	3.118	nd193.nd2	54.397	0	64358	-6450	0.386705	1526
31	13	3.225	nd193.nd2	54.397	0	64358	-6450	0.399975	1746
32	13	3.333	nd193.nd2	54.397	0	64358	-6450	0.41337	1746
33	13	3.44	nd193.nd2	54.397	0	64358	-6450	0.42664	1446
34	13	3.548	nd193.nd2	54.397	0	64358	-6450	0.440035	1418
35	13	3.655	nd193.nd2	54.397	0	64358	-6450	0.453305	1567
36	13	3.763	nd193.nd2	54.397	0	64358	-6450	0.4667	1541
37	13	3.87	nd193.nd2	54.397	0	64358	-6450	0.47997	1541
38	13	3.978	nd193.nd2	54.397	0	64358	-6450	0.493365	1245
39	13	4.085	nd193.nd2	54.397	0	64358	-6450	0.506635	1539
40	13	4.193	nd193.nd2	54.397	0	64358	-6450	0.52003	1544
41	13	4.3	nd193.nd2	54.397	0	64358	-6450	0.5333	1479
42	13	4.408	nd193.nd2	54.397	0	64358	-6450	0.546695	1479
43	13	4.515	nd193.nd2	54.397	0	64358	-6450	0.559965	1573
44	13	4.623	nd193.nd2	54.397	0	64358	-6450	0.57336	1785
45	13	4.73	nd193.nd2	54.397	0	64358	-6450	0.58663	1543
46	13	4.838	nd193.nd2	54.397	0	64358	-6450	0.600025	1696
47	13	4.945	nd193.nd2	54.397	0	64358	-6450	0.613295	1696
48	13	5.053	nd193.nd2	54.397	0	64358	-6450	0.62669	1612
49	13	5.16	nd193.nd2	54.397	0	64358	-6450	0.63996	1542
50	13	5.268	nd193.nd2	54.397	0	64358	-6450	0.653355	1756
51	13	5.375	nd193.nd2	54.397	0	64358	-6450	0.666625	1850
52	13	5.483	nd193.nd2	54.397	0	64358	-6450	0.68002	1706
53	13	5.59	nd193.nd2	54.397	0	64358	-6450	0.69329	1889
54	13	5.698	nd193.nd2	54.397	0	64358	-6450	0.706685	1955
55	13	5.805	nd193.nd2	54.397	0	64358	-6450	0.719955	1849
56	13	5.913	nd193.nd2	54.397	0	64358	-6450	0.73335	2090
57	13	6.02	nd193.nd2	54.397	0	64358	-6450	0.74662	2097
58	13	6.128	nd193.nd2	54.397	0	64358	-6450	0.760015	1786
59	13	6.235	nd193.nd2	54.397	0	64358	-6450	0.773285	1699
60	13	6.343	nd193.nd2	54.397	0	64358	-6450	0.78668	1774
61	13	6.45	nd193.nd2	54.397	0	64358	-6450	0.79995	1526
62	13	6.558	nd193.nd2	54.397	0	64358	-6450	0.813345	1575
63	13	6.665	nd193.nd2	54.397	0	64358	-6450	0.826615	1795
64	13	6.773	nd193.nd2	54.397	0	64358	-6450	0.84001	1739
65	13	6.88	nd193.nd2	54.397	0	64358	-6450	0.85328	1686
66	13	6.988	nd193.nd2	54.397	0	64358	-6450	0.866675	1761
67	13	7.095	nd193.nd2	54.397	0	64358	-6450	0.879945	1797
68	13	7.203	nd193.nd2	54.397	0	64358	-6450	0.89334	1542
69	13	7.31	nd193.nd2	54.397	0	64358	-6450	0.90661	1616
70	13	7.418	nd193.nd2	54.397	0	64358	-6450	0.920005	1454
71	13	7.525	nd193.nd2	54.397	0	64358	-6450	0.933275	1201
72	13	7.633	nd193.nd2	54.397	0	64358	-6450	0.94667	1127
73	13	7.74	nd193.nd2	54.397	0	64358	-6450	0.95994	925
74	13	7.848	nd193.nd2	54.397	0	64358	-6450	0.973335	664
75	13	7.955	nd193.nd2	54.397	0	64358	-6450	0.986605	491
76	13	8.063	nd193.nd2	54.397	0	64358	-6450	1	134
1	14	0	nd193.nd2	54.397	0	64358	-6450	0	347
2	14	0.108	nd193.nd2	54.397	0	64358	-6450	0.015222	347
3	14	0.215	nd193.nd2	54.397	0	64358	-6450	0.030303	382
4	14	0.323	nd193.nd2	54.397	0	64358	-6450	0.045525	503
5	14	0.43	nd193.nd2	54.397	0	64358	-6450	0.0606061	525
6	14	0.538	nd193.nd2	54.397	0	64358	-6450	0.075828	746
7	14	0.645	nd193.nd2	54.397	0	64358	-6450	0.0909091	743
8	14	0.753	nd193.nd2	54.397	0	64358	-6450	0.106131	631
9	14	0.86	nd193.nd2	54.397	0	64358	-6450	0.121212	511
10	14	0.968	nd193.nd2	54.397	0	64358	-6450	0.136434	543
11	14	1.075	nd193.nd2	54.397	0	64358	-6450	0.151515	644
12	14	1.183	nd193.nd2	54.397	0	64358	-6450	0.166737	758
13	14	1.29	nd193.nd2	54.397	0	64358	-6450	0.181818	917
14	14	1.398	nd193.nd2	54.397	0	64358	-6450	0.19704	1000
15	14	1.505	nd193.nd2	54.397	0	64358	-6450	0.212121	864
16	14	1.613	nd193.nd2	54.397	0	64358	-6450	0.227343	1028
17	14	1.72	nd193.nd2	54.397	0	64358	-6450	0.242424	1059
18	14	1.828	nd193.nd2	54.397	0	64358	-6450	0.257646	985
19	14	1.935	nd193.nd2	54.397	0	64358	-6450	0.272727	1046
20	14	2.043	nd193.nd2	54.397	0	64358	-6450	0.287949	1164
21	14	2.15	nd193.nd2	54.397	0	64358	-6450	0.30303	1108
22	14	2.258	nd193.nd2	54.397	0	64358	-6450	0.318252	952
23	14	2.365	nd193.nd2	54.397	0	64358	-6450	0.333333	1124
24	14	2.473	nd193.nd2	54.397	0	64358	-6450	0.348555	1004
25	14	2.58	nd193.nd2	54.397	0	64358	-6450	0.363636	893
26	14	2.688	nd193.nd2	54.397	0	64358	-6450	0.378858	824
27	14	2.795	nd193.nd2	54.397	0	64358	-6450	0.393939	946
28	14	2.903	nd193.nd2	54.397	0	64358	-6450	0.409161	987
29	14	3.01	nd193.nd2	54.397	0	64358	-6450	0.424242	1372
30	14	3.118	nd193.nd2	54.397	0	64358	-6450	0.439464	1249
31	14	3.225	nd193.nd2	54.397	0	64358	-6450	0.454545	1272
32	14	3.333	nd193.nd2	54.397	0	64358	-6450	0.469767	1319
33	14	3.44	nd193.nd2	54.397	0	64358	-6450	0.484848	1073
34	14	3.548	nd193.nd2	54.397	0	64358	-6450	0.50007	1458
35	14	3.655	nd193.nd2	54.397	0	64358	-6450	0.515152	1305
36	14	3.763	nd193.nd2	54.397	0	64358	-6450	0.530374	1269
37	14	3.87	nd193.nd2	54.397	0	64358	-6450	0.545455	1220
38	14	3.978	nd193.nd2	54.397	0	64358	-6450	0.560677	1304
39	14	4.085	nd193.nd2	54.397	0	64358	-6450	0.575758	1470
40	14	4.193	nd193.nd2	54.397	0	64358	-6450	0.59098	1145
41	14	4.3	nd193.nd2	54.397	0	64358	-6450	0.606061	1275
42	14	4.408	nd193.nd2	54.397	0	64358	-6450	0.621283	1130
43	14	4.515	nd193.nd2	54.397	0	64358	-6450	0.636364	983
44	14	4.623	nd193.nd2	54.397	0	64358	-6450	0.651586	998
45	14	4.73	nd193.nd2	54.397	0	64358	-6450	0.666667	1235
46	14	4.838	nd193.nd2	54.397	0	64358	-6450	0.681889	987
47	14	4.945	nd193.nd2	54.397	0	64358	-6450	0.69697	1212
48	14	5.053	nd193.nd2	54.397	0	64358	-6450	0.712192	1184
49	14	5.16	nd193.nd2	54.397	0	64358	-6450	0.727273	1493
50	14	5.268	nd193.nd2	54.397	0	64358	-6450	0.742495	1295
51	14	5.375	nd193.nd2	54.397	0	64358	-6450	0.757576	1097
52	14	5.483	nd193.nd2	54.397	0	64358	-6450	0.772798	1153
53	14	5.59	nd193.nd2	54.397	0	64358	-6450	0.787879	731
54	14	5.698	nd193.nd2	54.397	0	64358	-6450	0.803101	1243
55	14	5.805	nd193.nd2	54.397	0	64358	-6450	0.818182	1016
56	14	5.913	nd193.nd2	54.397	0	64358	-6450	0.833404	997
57	14	6.02	nd193.nd2	54.397	0	64358	-6450	0.848485	886
58	14	6.128	nd193.nd2	54.397	0	64358	-6450	0.863707	658
59	14	6.235	nd193.nd2	54.397	0	64358	-6450	0.878788	920
60	14	6.343	nd193.nd2	54.397	0	64358	-6450	0.89401	573
61	14	6.45	nd193.nd2	54.397	0	64358	-6450	0.909091	396
62	14	6.558	nd193.nd2	54.397	0	64358	-6450	0.924313	198
63	14	6.665	nd193.nd2	54.397	0	64358	-6450	0.939394	211
64	14	6.773	nd193.nd2	54.397	0	64358	-6450	0.954616	93
65	14	6.88	nd193.nd2	54.397	0	64358	-6450	0.969697	301
66	14	6.988	nd193.nd2	54.397	0	64358	-6450	0.984919	182
67	14	7.095	nd193.nd2	54.397	0	64358	-6450	1	304
1	15	0	nd193.nd2	54.397	0	64358	-6450	0	652
2	15	0.108	nd193.nd2	54.397	0	64358	-6450	0.00994658	652
3	15	0.215	nd193.nd2	54.397	0	64358	-6450	0.0198011	808
4	15	0.323	nd193.nd2	54.397	0	64358	-6450	0.0297477	1328
5	15	0.43	nd193.nd2	54.397	0	64358	-6450	0.0396021	1328
6	15	0.538	nd193.nd2	54.397	0	64358	-6450	0.0495487	1450
7	15	0.645	nd193.nd2	54.397	0	64358	-6450	0.0594032	1729
8	15	0.753	nd193.nd2	54.397	0	64358	-6450	0.0693498	1750
9	15	0.86	nd193.nd2	54.397	0	64358	-6450	0.0792043	2073
10	15	0.968	nd193.nd2	54.397	0	64358	-6450	0.0891509	2108
11	15	1.075	nd193.nd2	54.397	0	64358	-6450	0.0990053	1905
12	15	1.183	nd193.nd2	54.397	0	64358	-6450	0.108952	2084
13	15	1.29	nd193.nd2	54.397	0	64358	-6450	0.118806	1763
14	15	1.398	nd193.nd2	54.397	0	64358	-6450	0.128753	1735
15	15	1.505	nd193.nd2	54.397	0	64358	-6450	0.138607	1947
16	15	1.613	nd193.nd2	54.397	0	64358	-6450	0.148554	1964
17	15	1.72	nd193.nd2	54.397	0	64358	-6450	0.158409	2002
18	15	1.828	nd193.nd2	54.397	0	64358	-6450	0.168355	1891
19	15	1.935	nd193.nd2	54.397	0	64358	-6450	0.17821	1943
20	15	2.043	nd193.nd2	54.397	0	64358	-6450	0.188156	2044
21	15	2.15	nd193.nd2	54.397	0	64358	-6450	0.198011	1962
22	15	2.258	nd193.nd2	54.397	0	64358	-6450	0.207957	2061
23	15	2.365	nd193.nd2	54.397	0	64358	-6450	0.217812	1836
24	15	2.473	nd193.nd2	54.397	0	64358	-6450	0.227758	1884
25	15	2.58	nd193.nd2	54.397	0	64358	-6450	0.237613	2072
26	15	2.688	nd193.nd2	54.397	0	64358	-6450	0.247559	2011
27	15	2.795	nd193.nd2	54.397	0	64358	-6450	0.257414	2011
28	15	2.903	nd193.nd2	54.397	0	64358	-6450	0.26736	2353
29	15	3.01	nd193.nd2	54.397	0	64358	-6450	0.277215	2295
30	15	3.118	nd193.nd2	54.397	0	64358	-6450	0.287162	2369
31	15	3.225	nd193.nd2	54.397	0	64358	-6450	0.297016	2432
32	15	3.333	nd193.nd2	54.397	0	64358	-6450	0.306963	2201
33	15	3.44	nd193.nd2	54.397	0	64358	-6450	0.316817	2055
34	15	3.548	nd193.nd2	54.397	0	64358	-6450	0.326764	2133
35	15	3.655	nd193.nd2	54.397	0	64358	-6450	0.336618	2204
36	15	3.763	nd193.nd2	54.397	0	64358	-6450	0.346565	1659
37	15	3.87	nd193.nd2	54.397	0	64358	-6450	0.356419	1787
38	15	3.978	nd193.nd2	54.397	0	64358	-6450	0.366366	1888
39	15	4.085	nd193.nd2	54.397	0	64358	-6450	0.37622	2032
40	15	4.193	nd193.nd2	54.397	0	64358	-6450	0.386167	1944
41	15	4.3	nd193.nd2	54.397	0	64358	-6450	0.396021	1968
42	15	4.408	nd193.nd2	54.397	0	64358	-6450	0.405968	2121
43	15	4.515	nd193.nd2	54.397	0	64358	-6450	0.415822	2005
44	15	4.623	nd193.nd2	54.397	0	64358	-6450	0.425769	1868
45	15	4.73	nd193.nd2	54.397	0	64358	-6450	0.435624	2083
46	15	4.838	nd193.nd2	54.397	0	64358	-6450	0.44557	1885
47	15	4.945	nd193.nd2	54.397	0	64358	-6450	0.455425	1915
48	15	5.053	nd193.nd2	54.397	0	64358	-6450	0.465371	1762
49	15	5.16	nd193.nd2	54.397	0	64358	-6450	0.475226	1762
50	15	5.268	nd193.nd2	54.397	0	64358	-6450	0.485172	2026
51	15	5.375	nd193.nd2	54.397	0	64358	-6450	0.495027	2048
52	15	5.483	nd193.nd2	54.397	0	64358	-6450	0.504973	2123
53	15	5.59	nd193.nd2	54.397	0	64358	-6450	0.514828	2123
54	15	5.698	nd193.nd2	54.397	0	64358	-6450	0.524774	2227
55	15	5.805	nd193.nd2	54.397	0	64358	-6450	0.534629	2148
56	15	5.913	nd193.nd2	54.397	0	64358	-6450	0.544575	2148
57	15	6.02	nd193.nd2	54.397	0	64358	-6450	0.55443	1710
58	15	6.128	nd193.nd2	54.397	0	64358	-6450	0.564376	1934
59	15	6.235	nd193.nd2	54.397	0	64358	-6450	0.574231	1846
60	15	6.343	nd193.nd2	54.397	0	64358	-6450	0.584178	1720
61	15	6.45	nd193.nd2	54.397	0	64358	-6450	0.594032	1776
62	15	6.558	nd193.nd2	54.397	0	64358	-6450	0.603979	1768
63	15	6.665	nd193.nd2	54.397	0	64358	-6450	0.613833	1836
64	15	6.773	nd193.nd2	54.397	0	64358	-6450	0.62378	2034
65	15	6.88	nd193.nd2	54.397	0	64358	-6450	0.633634	2001
66	15	6.988	nd193.nd2	54.397	0	64358	-6450	0.643581	1555
67	15	7.095	nd193.nd2	54.397	0	64358	-6450	0.653435	2019
68	15	7.203	nd193.nd2	54.397	0	64358	-6450	0.663382	2033
69	15	7.31	nd193.nd2	54.397	0	64358	-6450	0.673236	1900
70	15	7.418	nd193.nd2	54.397	0	64358	-6450	0.683183	1985
71	15	7.525	nd193.nd2	54.397	0	64358	-6450	0.693037	2024
72	15	7.633	nd193.nd2	54.397	0	64358	-6450	0.702984	2149
73	15	7.74	nd193.nd2	54.397	0	64358	-6450	0.712838	2071
74	15	7.848	nd193.nd2	54.397	0	64358	-6450	0.722785	2531
75	15	7.955	nd193.nd2	54.397	0	64358	-6450	0.73264	2302
76	15	8.063	nd193.nd2	54.397	0	64358	-6450	0.742586	2199
77	15	8.17	nd193.nd2	54.397	0	64358	-6450	0.752441	2553
78	15	8.278	nd193.nd2	54.397	0	64358	-6450	0.762387	2553
79	15	8.385	nd193.nd2	54.397	0	64358	-6450	0.772242	2145
80	15	8.493	nd193.nd2	54.397	0	64358	-6450	0.782188	2333
81	15	8.6	nd193.nd2	54.397	0	64358	-6450	0.792043	2124
82	15	8.708	nd193.nd2	54.397	0	64358	-6450	0.801989	2448
83	15	8.815	nd193.nd2	54.397	0	64358	-6450	0.811844	2352
84	15	8.923	nd193.nd2	54.397	0	64358	-6450	0.82179	1827
85	15	9.03	nd193.nd2	54.397	0	64358	-6450	0.831645	2412
86	15	9.138	nd193.nd2	54.397	0	64358	-6450	0.841591	2080
87	15	9.245	nd193.nd2	54.397	0	64358	-6450	0.851446	2196
88	15	9.353	nd193.nd2	54.397	0	64358	-6450	0.861393	2138
89	15	9.46	nd193.nd2	54.397	0	64358	-6450	0.871247	2117
90	15	9.568	nd193.nd2	54.397	0	64358	-6450	0.881194	2021
91	15	9.675	nd193.nd2	54.397	0	64358	-6450	0.891048	1923
92	15	9.783	nd193.nd2	54.397	0	64358	-6450	0.900995	1876
93	15	9.89	nd193.nd2	54.397	0	64358	-6450	0.910849	2007
94	15	9.998	nd193.nd2	54.397	0	64358	-6450	0.920796	1967
95	15	10.105	nd193.nd2	54.397	0	64358	-6450	0.93065	1495
96	15	10.213	nd193.nd2	54.397	0	64358	-6450	0.940597	1356
97	15	10.32	nd193.nd2	54.397	0	64358	-6450	0.950451	939
98	15	10.428	nd193.nd2	54.397	0	64358	-6450	0.960398	735
99	15	10.535	nd193.nd2	54.397	0	64358	-6450	0.970252	485
100	15	10.643	nd193.nd2	54.397	0	64358	-6450	0.980199	485
101	15	10.75	nd193.nd2	54.397	0	64358	-6450	0.990053	567
102	15	10.858	nd193.nd2	54.397	0	64358	-6450	1	491
1	16	0	nd193.nd2	54.397	0	64358	-6450	0	409
2	16	0.108	nd193.nd2	54.397	0	64358	-6450	0.017624	409
3	16	0.215	nd193.nd2	54.397	0	64358	-6450	0.0350849	583
4	16	0.323	nd193.nd2	54.397	0	64358	-6450	0.0527089	784
5	16	0.43	nd193.nd2	54.397	0	64358	-6450	0.0701697	784
6	16	0.538	nd193.nd2	54.397	0	64358	-6450	0.0877937	858
7	16	0.645	nd193.nd2	54.397	0	64358	-6450	0.105255	1119
8	16	0.753	nd193.nd2	54.397	0	64358	-6450	0.122879	1119
9	16	0.86	nd193.nd2	54.397	0	64358	-6450	0.140339	1171
10	16	0.968	nd193.nd2	54.397	0	64358	-6450	0.157963	1268
11	16	1.075	nd193.nd2	54.397	0	64358	-6450	0.175424	1405
12	16	1.183	nd193.nd2	54.397	0	64358	-6450	0.193048	1300
13	16	1.29	nd193.nd2	54.397	0	64358	-6450	0.210509	1440
14	16	1.398	nd193.nd2	54.397	0	64358	-6450	0.228133	1336
15	16	1.505	nd193.nd2	54.397	0	64358	-6450	0.245594	1650
16	16	1.613	nd193.nd2	54.397	0	64358	-6450	0.263218	1715
17	16	1.72	nd193.nd2	54.397	0	64358	-6450	0.280679	1646
18	16	1.828	nd193.nd2	54.397	0	64358	-6450	0.298303	1590
19	16	1.935	nd193.nd2	54.397	0	64358	-6450	0.315764	1490
20	16	2.043	nd193.nd2	54.397	0	64358	-6450	0.333388	1661
21	16	2.15	nd193.nd2	54.397	0	64358	-6450	0.350849	1641
22	16	2.258	nd193.nd2	54.397	0	64358	-6450	0.368473	1606
23	16	2.365	nd193.nd2	54.397	0	64358	-6450	0.385933	1500
24	16	2.473	nd193.nd2	54.397	0	64358	-6450	0.403557	1499
25	16	2.58	nd193.nd2	54.397	0	64358	-6450	0.421018	1245
26	16	2.688	nd193.nd2	54.397	0	64358	-6450	0.438642	1201
27	16	2.795	nd193.nd2	54.397	0	64358	-6450	0.456103	1353
28	16	2.903	nd193.nd2	54.397	0	64358	-6450	0.473727	1301
29	16	3.01	nd193.nd2	54.397	0	64358	-6450	0.491188	1255
30	16	3.118	nd193.nd2	54.397	0	64358	-6450	0.508812	1145
31	16	3.225	nd193.nd2	54.397	0	64358	-6450	0.526273	984
32	16	3.333	nd193.nd2	54.397	0	64358	-6450	0.543897	1416
33	16	3.44	nd193.nd2	54.397	0	64358	-6450	0.561358	1393
34	16	3.548	nd193.nd2	54.397	0	64358	-6450	0.578982	1582
35	16	3.655	nd193.nd2	54.397	0	64358	-6450	0.596443	1777
36	16	3.763	nd193.nd2	54.397	0	64358	-6450	0.614067	1612
37	16	3.87	nd193.nd2	54.397	0	64358	-6450	0.631527	1553
38	16	3.978	nd193.nd2	54.397	0	64358	-6450	0.649151	1627
39	16	4.085	nd193.nd2	54.397	0	64358	-6450	0.666612	1714
40	16	4.193	nd193.nd2	54.397	0	64358	-6450	0.684236	1779
41	16	4.3	nd193.nd2	54.397	0	64358	-6450	0.701697	1897
42	16	4.408	nd193.nd2	54.397	0	64358	-6450	0.719321	1578
43	16	4.515	nd193.nd2	54.397	0	64358	-6450	0.736782	1643
44	16	4.623	nd193.nd2	54.397	0	64358	-6450	0.754406	1616
45	16	4.73	nd193.nd2	54.397	0	64358	-6450	0.771867	1899
46	16	4.838	nd193.nd2	54.397	0	64358	-6450	0.789491	1775
47	16	4.945	nd193.nd2	54.397	0	64358	-6450	0.806952	1527
48	16	5.053	nd193.nd2	54.397	0	64358	-6450	0.824576	1600
49	16	5.16	nd193.nd2	54.397	0	64358	-6450	0.842037	1199
50	16	5.268	nd193.nd2	54.397	0	64358	-6450	0.859661	1466
51	16	5.375	nd193.nd2	54.397	0	64358	-6450	0.877121	1538
52	16	5.483	nd193.nd2	54.397	0	64358	-6450	0.894745	1566
53	16	5.59	nd193.nd2	54.397	0	64358	-6450	0.912206	1566
54	16	5.698	nd193.nd2	54.397	0	64358	-6450	0.92983	1411
55	16	5.805	nd193.nd2	54.397	0	64358	-6450	0.947291	768
56	16	5.913	nd193.nd2	54.397	0	64358	-6450	0.964915	768
57	16	6.02	nd193.nd2	54.397	0	64358	-6450	0.982376	488
58	16	6.128	nd193.nd2	54.397	0	64358	-6450	1	302
1	17	0	nd193.nd2	54.397	0	64358	-6450	0	638
2	17	0.108	nd193.nd2	54.397	0	64358	-6450	0.0218402	638
3	17	0.215	nd193.nd2	54.397	0	64358	-6450	0.0434783	1160
4	17	0.323	nd193.nd2	54.397	0	64358	-6450	0.0653185	1365
5	17	0.43	nd193.nd2	54.397	0	64358	-6450	0.0869565	1727
6	17	0.538	nd193.nd2	54.397	0	64358	-6450	0.108797	1679
7	17	0.645	nd193.nd2	54.397	0	64358	-6450	0.130435	2012
8	17	0.753	nd193.nd2	54.397	0	64358	-6450	0.152275	2012
9	17	0.86	nd193.nd2	54.397	0	64358	-6450	0.173913	1889
10	17	0.968	nd193.nd2	54.397	0	64358	-6450	0.195753	2229
11	17	1.075	nd193.nd2	54.397	0	64358	-6450	0.217391	1849
12	17	1.183	nd193.nd2	54.397	0	64358	-6450	0.239232	2235
13	17	1.29	nd193.nd2	54.397	0	64358	-6450	0.26087	2259
14	17	1.398	nd193.nd2	54.397	0	64358	-6450	0.28271	2394
15	17	1.505	nd193.nd2	54.397	0	64358	-6450	0.304348	2115
16	17	1.613	nd193.nd2	54.397	0	64358	-6450	0.326188	2326
17	17	1.72	nd193.nd2	54.397	0	64358	-6450	0.347826	2249
18	17	1.828	nd193.nd2	54.397	0	64358	-6450	0.369666	2229
19	17	1.935	nd193.nd2	54.397	0	64358	-6450	0.391304	2124
20	17	2.043	nd193.nd2	54.397	0	64358	-6450	0.413145	1941
21	17	2.15	nd193.nd2	54.397	0	64358	-6450	0.434783	2113
22	17	2.258	nd193.nd2	54.397	0	64358	-6450	0.456623	2113
23	17	2.365	nd193.nd2	54.397	0	64358	-6450	0.478261	2142
24	17	2.473	nd193.nd2	54.397	0	64358	-6450	0.500101	1971
25	17	2.58	nd193.nd2	54.397	0	64358	-6450	0.521739	2231
26	17	2.688	nd193.nd2	54.397	0	64358	-6450	0.543579	1793
27	17	2.795	nd193.nd2	54.397	0	64358	-6450	0.565217	1836
28	17	2.903	nd193.nd2	54.397	0	64358	-6450	0.587058	1836
29	17	3.01	nd193.nd2	54.397	0	64358	-6450	0.608696	1707
30	17	3.118	nd193.nd2	54.397	0	64358	-6450	0.630536	1961
31	17	3.225	nd193.nd2	54.397	0	64358	-6450	0.652174	1856
32	17	3.333	nd193.nd2	54.397	0	64358	-6450	0.674014	2006
33	17	3.44	nd193.nd2	54.397	0	64358	-6450	0.695652	1921
34	17	3.548	nd193.nd2	54.397	0	64358	-6450	0.717492	2076
35	17	3.655	nd193.nd2	54.397	0	64358	-6450	0.73913	2047
36	17	3.763	nd193.nd2	54.397	0	64358	-6450	0.760971	2019
37	17	3.87	nd193.nd2	54.397	0	64358	-6450	0.782609	1969
38	17	3.978	nd193.nd2	54.397	0	64358	-6450	0.804449	1858
39	17	4.085	nd193.nd2	54.397	0	64358	-6450	0.826087	1926
40	17	4.193	nd193.nd2	54.397	0	64358	-6450	0.847927	1785
41	17	4.3	nd193.nd2	54.397	0	64358	-6450	0.869565	1462
42	17	4.408	nd193.nd2	54.397	0	64358	-6450	0.891405	1462
43	17	4.515	nd193.nd2	54.397	0	64358	-6450	0.913043	1166
44	17	4.623	nd193.nd2	54.397	0	64358	-6450	0.934884	1099
45	17	4.73	nd193.nd2	54.397	0	64358	-6450	0.956522	651
46	17	4.838	nd193.nd2	54.397	0	64358	-6450	0.978362	357
47	17	4.945	nd193.nd2	54.397	0	64358	-6450	1	289
1	18	0	nd193.nd2	54.397	0	64358	-6450	0	103
2	18	0.108	nd193.nd2	54.397	0	64358	-6450	0.0159457	103
3	18	0.215	nd193.nd2	54.397	0	64358	-6450	0.0317437	368
4	18	0.323	nd193.nd2	54.397	0	64358	-6450	0.0476894	468
5	18	0.43	nd193.nd2	54.397	0	64358	-6450	0.0634874	825
6	18	0.538	nd193.nd2	54.397	0	64358	-6450	0.079433	943
7	18	0.645	nd193.nd2	54.397	0	64358	-6450	0.0952311	1060
8	18	0.753	nd193.nd2	54.397	0	64358	-6450	0.111177	1263
9	18	0.86	nd193.nd2	54.397	0	64358	-6450	0.126975	1022
10	18	0.968	nd193.nd2	54.397	0	64358	-6450	0.14292	1298
11	18	1.075	nd193.nd2	54.397	0	64358	-6450	0.158718	1075
12	18	1.183	nd193.nd2	54.397	0	64358	-6450	0.174664	1250
13	18	1.29	nd193.nd2	54.397	0	64358	-6450	0.190462	1412
14	18	1.398	nd193.nd2	54.397	0	64358	-6450	0.206408	1374
15	18	1.505	nd193.nd2	54.397	0	64358	-6450	0.222206	1436
16	18	1.613	nd193.nd2	54.397	0	64358	-6450	0.238151	1185
17	18	1.72	nd193.nd2	54.397	0	64358	-6450	0.25395	1538
18	18	1.828	nd193.nd2	54.397	0	64358	-6450	0.269895	1380
19	18	1.935	nd193.nd2	54.397	0	64358	-6450	0.285693	1448
20	18	2.043	nd193.nd2	54.397	0	64358	-6450	0.301639	1434
21	18	2.15	nd193.nd2	54.397	0	64358	-6450	0.317437	1542
22	18	2.258	nd193.nd2	54.397	0	64358	-6450	0.333383	1776
23	18	2.365	nd193.nd2	54.397	0	64358	-6450	0.349181	1502
24	18	2.473	nd193.nd2	54.397	0	64358	-6450	0.365126	1384
25	18	2.58	nd193.nd2	54.397	0	64358	-6450	0.380924	1514
26	18	2.688	nd193.nd2	54.397	0	64358	-6450	0.39687	1380
27	18	2.795	nd193.nd2	54.397	0	64358	-6450	0.412668	1371
28	18	2.903	nd193.nd2	54.397	0	64358	-6450	0.428614	1832
29	18	3.01	nd193.nd2	54.397	0	64358	-6450	0.444412	1832
30	18	3.118	nd193.nd2	54.397	0	64358	-6450	0.460357	1789
31	18	3.225	nd193.nd2	54.397	0	64358	-6450	0.476155	1564
32	18	3.333	nd193.nd2	54.397	0	64358	-6450	0.492101	1802
33	18	3.44	nd193.nd2	54.397	0	64358	-6450	0.507899	1805
34	18	3.548	nd193.nd2	54.397	0	64358	-6450	0.523845	1526
35	18	3.655	nd193.nd2	54.397	0	64358	-6450	0.539643	1518
36	18	3.763	nd193.nd2	54.397	0	64358	-6450	0.555588	1674
37	18	3.87	nd193.nd2	54.397	0	64358	-6450	0.571386	1711
38	18	3.978	nd193.nd2	54.397	0	64358	-6450	0.587332	1711
39	18	4.085	nd193.nd2	54.397	0	64358	-6450	0.60313	1657
40	18	4.193	nd193.nd2	54.397	0	64358	-6450	0.619076	1699
41	18	4.3	nd193.nd2	54.397	0	64358	-6450	0.634874	1682
42	18	4.408	nd193.nd2	54.397	0	64358	-6450	0.650819	1319
43	18	4.515	nd193.nd2	54.397	0	64358	-6450	0.666617	1638
44	18	4.623	nd193.nd2	54.397	0	64358	-6450	0.682563	1515
45	18	4.73	nd193.nd2	54.397	0	64358	-6450	0.698361	1472
46	18	4.838	nd193.nd2	54.397	0	64358	-6450	0.714307	1276
47	18	4.945	nd193.nd2	54.397	0	64358	-6450	0.730105	1839
48	18	5.053	nd193.nd2	54.397	0	64358	-6450	0.74605	1655
49	18	5.16	nd193.nd2	54.397	0	64358	-6450	0.761849	1675
50	18	5.268	nd193.nd2	54.397	0	64358	-6450	0.777794	1490
51	18	5.375	nd193.nd2	54.397	0	64358	-6450	0.793592	1550
52	18	5.483	nd193.nd2	54.397	0	64358	-6450	0.809538	1391
53	18	5.59	nd193.nd2	54.397	0	64358	-6450	0.825336	1411
54	18	5.698	nd193.nd2	54.397	0	64358	-6450	0.841282	1373
55	18	5.805	nd193.nd2	54.397	0	64358	-6450	0.85708	1183
56	18	5.913	nd193.nd2	54.397	0	64358	-6450	0.873025	1519
57	18	6.02	nd193.nd2	54.397	0	64358	-6450	0.888823	1160
58	18	6.128	nd193.nd2	54.397	0	64358	-6450	0.904769	1088
59	18	6.235	nd193.nd2	54.397	0	64358	-6450	0.920567	828
60	18	6.343	nd193.nd2	54.397	0	64358	-6450	0.936513	651
61	18	6.45	nd193.nd2	54.397	0	64358	-6450	0.952311	358
62	18	6.558	nd193.nd2	54.397	0	64358	-6450	0.968256	0
63	18	6.665	nd193.nd2	54.397	0	64358	-6450	0.984054	128
64	18	6.773	nd193.nd2	54.397	0	64358	-6450	1	33
1	19	0	nd193.nd2	54.397	0	64358	-6450	0	572
2	19	0.108	nd193.nd2	54.397	0	64358	-6450	0.0173216	572
3	19	0.215	nd193.nd2	54.397	0	64358	-6450	0.0344828	559
4	19	0.323	nd193.nd2	54.397	0	64358	-6450	0.0518043	713
5	19	0.43	nd193.nd2	54.397	0	64358	-6450	0.0689655	713
6	19	0.538	nd193.nd2	54.397	0	64358	-6450	0.0862871	1048
7	19	0.645	nd193.nd2	54.397	0	64358	-6450	0.103448	1299
8	19	0.753	nd193.nd2	54.397	0	64358	-6450	0.12077	1119
9	19	0.86	nd193.nd2	54.397	0	64358	-6450	0.137931	1099
10	19	0.968	nd193.nd2	54.397	0	64358	-6450	0.155253	1294
11	19	1.075	nd193.nd2	54.397	0	64358	-6450	0.172414	1268
12	19	1.183	nd193.nd2	54.397	0	64358	-6450	0.189735	1300
13	19	1.29	nd193.nd2	54.397	0	64358	-6450	0.206897	1390
14	19	1.398	nd193.nd2	54.397	0	64358	-6450	0.224218	1440
15	19	1.505	nd193.nd2	54.397	0	64358	-6450	0.241379	1650
16	19	1.613	nd193.nd2	54.397	0	64358	-6450	0.258701	1573
17	19	1.72	nd193.nd2	54.397	0	64358	-6450	0.275862	1715
18	19	1.828	nd193.nd2	54.397	0	64358	-6450	0.293184	1646
19	19	1.935	nd193.nd2	54.397	0	64358	-6450	0.310345	1490
20	19	2.043	nd193.nd2	54.397	0	64358	-6450	0.327666	1490
21	19	2.15	nd193.nd2	54.397	0	64358	-6450	0.344828	1661
22	19	2.258	nd193.nd2	54.397	0	64358	-6450	0.362149	1606
23	19	2.365	nd193.nd2	54.397	0	64358	-6450	0.37931	1388
24	19	2.473	nd193.nd2	54.397	0	64358	-6450	0.396632	1500
25	19	2.58	nd193.nd2	54.397	0	64358	-6450	0.413793	1245
26	19	2.688	nd193.nd2	54.397	0	64358	-6450	0.431115	1468
27	19	2.795	nd193.nd2	54.397	0	64358	-6450	0.448276	1201
28	19	2.903	nd193.nd2	54.397	0	64358	-6450	0.465597	1274
29	19	3.01	nd193.nd2	54.397	0	64358	-6450	0.482759	1169
30	19	3.118	nd193.nd2	54.397	0	64358	-6450	0.50008	1286
31	19	3.225	nd193.nd2	54.397	0	64358	-6450	0.517241	1145
32	19	3.333	nd193.nd2	54.397	0	64358	-6450	0.534563	1416
33	19	3.44	nd193.nd2	54.397	0	64358	-6450	0.551724	1436
34	19	3.548	nd193.nd2	54.397	0	64358	-6450	0.569046	1527
35	19	3.655	nd193.nd2	54.397	0	64358	-6450	0.586207	1573
36	19	3.763	nd193.nd2	54.397	0	64358	-6450	0.603528	1454
37	19	3.87	nd193.nd2	54.397	0	64358	-6450	0.62069	1621
38	19	3.978	nd193.nd2	54.397	0	64358	-6450	0.638011	1489
39	19	4.085	nd193.nd2	54.397	0	64358	-6450	0.655172	1625
40	19	4.193	nd193.nd2	54.397	0	64358	-6450	0.672494	1584
41	19	4.3	nd193.nd2	54.397	0	64358	-6450	0.689655	1412
42	19	4.408	nd193.nd2	54.397	0	64358	-6450	0.706977	1412
43	19	4.515	nd193.nd2	54.397	0	64358	-6450	0.724138	1834
44	19	4.623	nd193.nd2	54.397	0	64358	-6450	0.74146	1612
45	19	4.73	nd193.nd2	54.397	0	64358	-6450	0.758621	1535
46	19	4.838	nd193.nd2	54.397	0	64358	-6450	0.775942	1578
47	19	4.945	nd193.nd2	54.397	0	64358	-6450	0.793103	1422
48	19	5.053	nd193.nd2	54.397	0	64358	-6450	0.810425	1252
49	19	5.16	nd193.nd2	54.397	0	64358	-6450	0.827586	1466
50	19	5.268	nd193.nd2	54.397	0	64358	-6450	0.844908	1410
51	19	5.375	nd193.nd2	54.397	0	64358	-6450	0.862069	1236
52	19	5.483	nd193.nd2	54.397	0	64358	-6450	0.879391	1358
53	19	5.59	nd193.nd2	54.397	0	64358	-6450	0.896552	1479
54	19	5.698	nd193.nd2	54.397	0	64358	-6450	0.913873	1091
55	19	5.805	nd193.nd2	54.397	0	64358	-6450	0.931034	914
56	19	5.913	nd193.nd2	54.397	0	64358	-6450	0.948356	694
57	19	6.02	nd193.nd2	54.397	0	64358	-6450	0.965517	694
58	19	6.128	nd193.nd2	54.397	0	64358	-6450	0.982839	454
59	19	6.235	nd193.nd2	54.397	0	64358	-6450	1	294
1	20	0	nd193.nd2	54.397	0	64358	-6450	0	526
2	20	0.108	nd193.nd2	54.397	0	64358	-6450	0.0196972	526
3	20	0.215	nd193.nd2	54.397	0	64358	-6450	0.0392121	705
4	20	0.323	nd193.nd2	54.397	0	64358	-6450	0.0589094	709
5	20	0.43	nd193.nd2	54.397	0	64358	-6450	0.0784242	769
6	20	0.538	nd193.nd2	54.397	0	64358	-6450	0.0981215	1026
7	20	0.645	nd193.nd2	54.397	0	64358	-6450	0.117636	1103
8	20	0.753	nd193.nd2	54.397	0	64358	-6450	0.137334	1076
9	20	0.86	nd193.nd2	54.397	0	64358	-6450	0.156848	1076
10	20	0.968	nd193.nd2	54.397	0	64358	-6450	0.176546	964
11	20	1.075	nd193.nd2	54.397	0	64358	-6450	0.196061	1347
12	20	1.183	nd193.nd2	54.397	0	64358	-6450	0.215758	1381
13	20	1.29	nd193.nd2	54.397	0	64358	-6450	0.235273	989
14	20	1.398	nd193.nd2	54.397	0	64358	-6450	0.25497	1357
15	20	1.505	nd193.nd2	54.397	0	64358	-6450	0.274485	1324
16	20	1.613	nd193.nd2	54.397	0	64358	-6450	0.294182	1283
17	20	1.72	nd193.nd2	54.397	0	64358	-6450	0.313697	1317
18	20	1.828	nd193.nd2	54.397	0	64358	-6450	0.333394	1404
19	20	1.935	nd193.nd2	54.397	0	64358	-6450	0.352909	1342
20	20	2.043	nd193.nd2	54.397	0	64358	-6450	0.372606	1427
21	20	2.15	nd193.nd2	54.397	0	64358	-6450	0.392121	1385
22	20	2.258	nd193.nd2	54.397	0	64358	-6450	0.411818	1401
23	20	2.365	nd193.nd2	54.397	0	64358	-6450	0.431333	1394
24	20	2.473	nd193.nd2	54.397	0	64358	-6450	0.45103	1604
25	20	2.58	nd193.nd2	54.397	0	64358	-6450	0.470545	1137
26	20	2.688	nd193.nd2	54.397	0	64358	-6450	0.490243	1413
27	20	2.795	nd193.nd2	54.397	0	64358	-6450	0.509757	1312
28	20	2.903	nd193.nd2	54.397	0	64358	-6450	0.529455	1295
29	20	3.01	nd193.nd2	54.397	0	64358	-6450	0.54897	1267
30	20	3.118	nd193.nd2	54.397	0	64358	-6450	0.568667	1243
31	20	3.225	nd193.nd2	54.397	0	64358	-6450	0.588182	1535
32	20	3.333	nd193.nd2	54.397	0	64358	-6450	0.607879	1259
33	20	3.44	nd193.nd2	54.397	0	64358	-6450	0.627394	1320
34	20	3.548	nd193.nd2	54.397	0	64358	-6450	0.647091	1505
35	20	3.655	nd193.nd2	54.397	0	64358	-6450	0.666606	1434
36	20	3.763	nd193.nd2	54.397	0	64358	-6450	0.686303	1423
37	20	3.87	nd193.nd2	54.397	0	64358	-6450	0.705818	1265
38	20	3.978	nd193.nd2	54.397	0	64358	-6450	0.725515	1357
39	20	4.085	nd193.nd2	54.397	0	64358	-6450	0.74503	1251
40	20	4.193	nd193.nd2	54.397	0	64358	-6450	0.764727	1266
41	20	4.3	nd193.nd2	54.397	0	64358	-6450	0.784242	1106
42	20	4.408	nd193.nd2	54.397	0	64358	-6450	0.803939	1021
43	20	4.515	nd193.nd2	54.397	0	64358	-6450	0.823454	1040
44	20	4.623	nd193.nd2	54.397	0	64358	-6450	0.843152	1114
45	20	4.73	nd193.nd2	54.397	0	64358	-6450	0.862666	1272
46	20	4.838	nd193.nd2	54.397	0	64358	-6450	0.882364	1272
47	20	4.945	nd193.nd2	54.397	0	64358	-6450	0.901879	978
48	20	5.053	nd193.nd2	54.397	0	64358	-6450	0.921576	917
49	20	5.16	nd193.nd2	54.397	0	64358	-6450	0.941091	613
50	20	5.268	nd193.nd2	54.397	0	64358	-6450	0.960788	516
51	20	5.375	nd193.nd2	54.397	0	64358	-6450	0.980303	407
52	20	5.483	nd193.nd2	54.397	0	64358	-6450	1	131
1	21	0	nd193.nd2	54.397	0	64358	-6450	0	292
2	21	0.108	nd193.nd2	54.397	0	64358	-6450	0.0196972	292
3	21	0.215	nd193.nd2	54.397	0	64358	-6450	0.0392121	430
4	21	0.323	nd193.nd2	54.397	0	64358	-6450	0.0589094	758
5	21	0.43	nd193.nd2	54.397	0	64358	-6450	0.0784242	750
6	21	0.538	nd193.nd2	54.397	0	64358	-6450	0.0981215	1469
7	21	0.645	nd193.nd2	54.397	0	64358	-6450	0.117636	1465
8	21	0.753	nd193.nd2	54.397	0	64358	-6450	0.137334	1687
9	21	0.86	nd193.nd2	54.397	0	64358	-6450	0.156848	1687
10	21	0.968	nd193.nd2	54.397	0	64358	-6450	0.176546	1874
11	21	1.075	nd193.nd2	54.397	0	64358	-6450	0.196061	2068
12	21	1.183	nd193.nd2	54.397	0	64358	-6450	0.215758	1831
13	21	1.29	nd193.nd2	54.397	0	64358	-6450	0.235273	1830
14	21	1.398	nd193.nd2	54.397	0	64358	-6450	0.25497	1784
15	21	1.505	nd193.nd2	54.397	0	64358	-6450	0.274485	1815
16	21	1.613	nd193.nd2	54.397	0	64358	-6450	0.294182	1606
17	21	1.72	nd193.nd2	54.397	0	64358	-6450	0.313697	1938
18	21	1.828	nd193.nd2	54.397	0	64358	-6450	0.333394	1904
19	21	1.935	nd193.nd2	54.397	0	64358	-6450	0.352909	1731
20	21	2.043	nd193.nd2	54.397	0	64358	-6450	0.372606	1923
21	21	2.15	nd193.nd2	54.397	0	64358	-6450	0.392121	1897
22	21	2.258	nd193.nd2	54.397	0	64358	-6450	0.411818	1701
23	21	2.365	nd193.nd2	54.397	0	64358	-6450	0.431333	1952
24	21	2.473	nd193.nd2	54.397	0	64358	-6450	0.45103	1631
25	21	2.58	nd193.nd2	54.397	0	64358	-6450	0.470545	1819
26	21	2.688	nd193.nd2	54.397	0	64358	-6450	0.490243	1699
27	21	2.795	nd193.nd2	54.397	0	64358	-6450	0.509757	1993
28	21	2.903	nd193.nd2	54.397	0	64358	-6450	0.529455	1880
29	21	3.01	nd193.nd2	54.397	0	64358	-6450	0.54897	1614
30	21	3.118	nd193.nd2	54.397	0	64358	-6450	0.568667	1963
31	21	3.225	nd193.nd2	54.397	0	64358	-6450	0.588182	1539
32	21	3.333	nd193.nd2	54.397	0	64358	-6450	0.607879	1594
33	21	3.44	nd193.nd2	54.397	0	64358	-6450	0.627394	1686
34	21	3.548	nd193.nd2	54.397	0	64358	-6450	0.647091	1591
35	21	3.655	nd193.nd2	54.397	0	64358	-6450	0.666606	1387
36	21	3.763	nd193.nd2	54.397	0	64358	-6450	0.686303	1530
37	21	3.87	nd193.nd2	54.397	0	64358	-6450	0.705818	1338
38	21	3.978	nd193.nd2	54.397	0	64358	-6450	0.725515	1467
39	21	4.085	nd193.nd2	54.397	0	64358	-6450	0.74503	1170
40	21	4.193	nd193.nd2	54.397	0	64358	-6450	0.764727	1140
41	21	4.3	nd193.nd2	54.397	0	64358	-6450	0.784242	1026
42	21	4.408	nd193.nd2	54.397	0	64358	-6450	0.803939	1225
43	21	4.515	nd193.nd2	54.397	0	64358	-6450	0.823454	987
44	21	4.623	nd193.nd2	54.397	0	64358	-6450	0.843152	1003
45	21	4.73	nd193.nd2	54.397	0	64358	-6450	0.862666	884
46	21	4.838	nd193.nd2	54.397	0	64358	-6450	0.882364	884
47	21	4.945	nd193.nd2	54.397	0	64358	-6450	0.901879	847
48	21	5.053	nd193.nd2	54.397	0	64358	-6450	0.921576	930
49	21	5.16	nd193.nd2	54.397	0	64358	-6450	0.941091	750
50	21	5.268	nd193.nd2	54.397	0	64358	-6450	0.960788	624
51	21	5.375	nd193.nd2	54.397	0	64358	-6450	0.980303	624
52	21	5.483	nd193.nd2	54.397	0	64358	-6450	1	844
1	22	0	nd193.nd2	54.397	0	64358	-6450	0	299
2	22	0.108	nd193.nd2	54.397	0	64358	-6450	0.020093	299
3	22	0.215	nd193.nd2	54.397	0	64358	-6450	0.04	424
4	22	0.323	nd193.nd2	54.397	0	64358	-6450	0.060093	529
5	22	0.43	nd193.nd2	54.397	0	64358	-6450	0.08	636
6	22	0.538	nd193.nd2	54.397	0	64358	-6450	0.100093	560
7	22	0.645	nd193.nd2	54.397	0	64358	-6450	0.12	980
8	22	0.753	nd193.nd2	54.397	0	64358	-6450	0.140093	990
9	22	0.86	nd193.nd2	54.397	0	64358	-6450	0.16	1064
10	22	0.968	nd193.nd2	54.397	0	64358	-6450	0.180093	1188
11	22	1.075	nd193.nd2	54.397	0	64358	-6450	0.2	1559
12	22	1.183	nd193.nd2	54.397	0	64358	-6450	0.220093	1507
13	22	1.29	nd193.nd2	54.397	0	64358	-6450	0.24	1459
14	22	1.398	nd193.nd2	54.397	0	64358	-6450	0.260093	1685
15	22	1.505	nd193.nd2	54.397	0	64358	-6450	0.28	1708
16	22	1.613	nd193.nd2	54.397	0	64358	-6450	0.300093	1889
17	22	1.72	nd193.nd2	54.397	0	64358	-6450	0.32	1581
18	22	1.828	nd193.nd2	54.397	0	64358	-6450	0.340093	1717
19	22	1.935	nd193.nd2	54.397	0	64358	-6450	0.36	1874
20	22	2.043	nd193.nd2	54.397	0	64358	-6450	0.380093	1757
21	22	2.15	nd193.nd2	54.397	0	64358	-6450	0.4	1759
22	22	2.258	nd193.nd2	54.397	0	64358	-6450	0.420093	2014
23	22	2.365	nd193.nd2	54.397	0	64358	-6450	0.44	1817
24	22	2.473	nd193.nd2	54.397	0	64358	-6450	0.460093	1675
25	22	2.58	nd193.nd2	54.397	0	64358	-6450	0.48	1763
26	22	2.688	nd193.nd2	54.397	0	64358	-6450	0.500093	1826
27	22	2.795	nd193.nd2	54.397	0	64358	-6450	0.52	1703
28	22	2.903	nd193.nd2	54.397	0	64358	-6450	0.540093	1653
29	22	3.01	nd193.nd2	54.397	0	64358	-6450	0.56	1695
30	22	3.118	nd193.nd2	54.397	0	64358	-6450	0.580093	1593
31	22	3.225	nd193.nd2	54.397	0	64358	-6450	0.6	1426
32	22	3.333	nd193.nd2	54.397	0	64358	-6450	0.620093	1444
33	22	3.44	nd193.nd2	54.397	0	64358	-6450	0.64	1255
34	22	3.548	nd193.nd2	54.397	0	64358	-6450	0.660093	1362
35	22	3.655	nd193.nd2	54.397	0	64358	-6450	0.68	1215
36	22	3.763	nd193.nd2	54.397	0	64358	-6450	0.700093	1081
37	22	3.87	nd193.nd2	54.397	0	64358	-6450	0.72	1244
38	22	3.978	nd193.nd2	54.397	0	64358	-6450	0.740093	873
39	22	4.085	nd193.nd2	54.397	0	64358	-6450	0.76	817
40	22	4.193	nd193.nd2	54.397	0	64358	-6450	0.780093	945
41	22	4.3	nd193.nd2	54.397	0	64358	-6450	0.8	986
42	22	4.408	nd193.nd2	54.397	0	64358	-6450	0.820093	789
43	22	4.515	nd193.nd2	54.397	0	64358	-6450	0.84	559
44	22	4.623	nd193.nd2	54.397	0	64358	-6450	0.860093	722
45	22	4.73	nd193.nd2	54.397	0	64358	-6450	0.88	450
46	22	4.838	nd193.nd2	54.397	0	64358	-6450	0.900093	587
47	22	4.945	nd193.nd2	54.397	0	64358	-6450	0.92	540
48	22	5.053	nd193.nd2	54.397	0	64358	-6450	0.940093	378
49	22	5.16	nd193.nd2	54.397	0	64358	-6450	0.96	304
50	22	5.268	nd193.nd2	54.397	0	64358	-6450	0.980093	253
51	22	5.375	nd193.nd2	54.397	0	64358	-6450	1	99
1	23	0	nd193.nd2	54.397	0	64358	-6450	0	627
2	23	0.108	nd193.nd2	54.397	0	64358	-6450	0.0179402	627
3	23	0.215	nd193.nd2	54.397	0	64358	-6450	0.0357143	855
4	23	0.323	nd193.nd2	54.397	0	64358	-6450	0.0536545	1125
5	23	0.43	nd193.nd2	54.397	0	64358	-6450	0.0714286	1014
6	23	0.538	nd193.nd2	54.397	0	64358	-6450	0.0893688	1344
7	23	0.645	nd193.nd2	54.397	0	64358	-6450	0.107143	1240
8	23	0.753	nd193.nd2	54.397	0	64358	-6450	0.125083	1172
9	23	0.86	nd193.nd2	54.397	0	64358	-6450	0.142857	1539
10	23	0.968	nd193.nd2	54.397	0	64358	-6450	0.160797	1354
11	23	1.075	nd193.nd2	54.397	0	64358	-6450	0.178571	1431
12	23	1.183	nd193.nd2	54.397	0	64358	-6450	0.196512	1302
13	23	1.29	nd193.nd2	54.397	0	64358	-6450	0.214286	1421
14	23	1.398	nd193.nd2	54.397	0	64358	-6450	0.232226	1472
15	23	1.505	nd193.nd2	54.397	0	64358	-6450	0.25	1821
16	23	1.613	nd193.nd2	54.397	0	64358	-6450	0.26794	1921
17	23	1.72	nd193.nd2	54.397	0	64358	-6450	0.285714	1724
18	23	1.828	nd193.nd2	54.397	0	64358	-6450	0.303654	1878
19	23	1.935	nd193.nd2	54.397	0	64358	-6450	0.321429	1761
20	23	2.043	nd193.nd2	54.397	0	64358	-6450	0.339369	1953
21	23	2.15	nd193.nd2	54.397	0	64358	-6450	0.357143	1767
22	23	2.258	nd193.nd2	54.397	0	64358	-6450	0.375083	1583
23	23	2.365	nd193.nd2	54.397	0	64358	-6450	0.392857	1634
24	23	2.473	nd193.nd2	54.397	0	64358	-6450	0.410797	1924
25	23	2.58	nd193.nd2	54.397	0	64358	-6450	0.428571	2171
26	23	2.688	nd193.nd2	54.397	0	64358	-6450	0.446512	1880
27	23	2.795	nd193.nd2	54.397	0	64358	-6450	0.464286	1703
28	23	2.903	nd193.nd2	54.397	0	64358	-6450	0.482226	2085
29	23	3.01	nd193.nd2	54.397	0	64358	-6450	0.5	2066
30	23	3.118	nd193.nd2	54.397	0	64358	-6450	0.51794	2048
31	23	3.225	nd193.nd2	54.397	0	64358	-6450	0.535714	2001
32	23	3.333	nd193.nd2	54.397	0	64358	-6450	0.553654	1846
33	23	3.44	nd193.nd2	54.397	0	64358	-6450	0.571429	1803
34	23	3.548	nd193.nd2	54.397	0	64358	-6450	0.589369	1575
35	23	3.655	nd193.nd2	54.397	0	64358	-6450	0.607143	1663
36	23	3.763	nd193.nd2	54.397	0	64358	-6450	0.625083	1653
37	23	3.87	nd193.nd2	54.397	0	64358	-6450	0.642857	1783
38	23	3.978	nd193.nd2	54.397	0	64358	-6450	0.660797	1505
39	23	4.085	nd193.nd2	54.397	0	64358	-6450	0.678571	1615
40	23	4.193	nd193.nd2	54.397	0	64358	-6450	0.696512	1762
41	23	4.3	nd193.nd2	54.397	0	64358	-6450	0.714286	1574
42	23	4.408	nd193.nd2	54.397	0	64358	-6450	0.732226	1625
43	23	4.515	nd193.nd2	54.397	0	64358	-6450	0.75	1576
44	23	4.623	nd193.nd2	54.397	0	64358	-6450	0.76794	1587
45	23	4.73	nd193.nd2	54.397	0	64358	-6450	0.785714	1530
46	23	4.838	nd193.nd2	54.397	0	64358	-6450	0.803654	1449
47	23	4.945	nd193.nd2	54.397	0	64358	-6450	0.821429	1601
48	23	5.053	nd193.nd2	54.397	0	64358	-6450	0.839369	1440
49	23	5.16	nd193.nd2	54.397	0	64358	-6450	0.857143	1373
50	23	5.268	nd193.nd2	54.397	0	64358	-6450	0.875083	1107
51	23	5.375	nd193.nd2	54.397	0	64358	-6450	0.892857	1109
52	23	5.483	nd193.nd2	54.397	0	64358	-6450	0.910797	939
53	23	5.59	nd193.nd2	54.397	0	64358	-6450	0.928571	679
54	23	5.698	nd193.nd2	54.397	0	64358	-6450	0.946512	435
55	23	5.805	nd193.nd2	54.397	0	64358	-6450	0.964286	146
56	23	5.913	nd193.nd2	54.397	0	64358	-6450	0.982226	191
57	23	6.02	nd193.nd2	54.397	0	64358	-6450	1	0
1	24	0	nd193.nd2	54.397	0	64358	-6450	0	154
2	24	0.108	nd193.nd2	54.397	0	64358	-6450	0.0173216	299
3	24	0.215	nd193.nd2	54.397	0	64358	-6450	0.0344828	509
4	24	0.323	nd193.nd2	54.397	0	64358	-6450	0.0518043	1087
5	24	0.43	nd193.nd2	54.397	0	64358	-6450	0.0689655	1207
6	24	0.538	nd193.nd2	54.397	0	64358	-6450	0.0862871	1560
7	24	0.645	nd193.nd2	54.397	0	64358	-6450	0.103448	1737
8	24	0.753	nd193.nd2	54.397	0	64358	-6450	0.12077	1668
9	24	0.86	nd193.nd2	54.397	0	64358	-6450	0.137931	1668
10	24	0.968	nd193.nd2	54.397	0	64358	-6450	0.155253	1643
11	24	1.075	nd193.nd2	54.397	0	64358	-6450	0.172414	1771
12	24	1.183	nd193.nd2	54.397	0	64358	-6450	0.189735	1854
13	24	1.29	nd193.nd2	54.397	0	64358	-6450	0.206897	1844
14	24	1.398	nd193.nd2	54.397	0	64358	-6450	0.224218	1709
15	24	1.505	nd193.nd2	54.397	0	64358	-6450	0.241379	1877
16	24	1.613	nd193.nd2	54.397	0	64358	-6450	0.258701	1801
17	24	1.72	nd193.nd2	54.397	0	64358	-6450	0.275862	1762
18	24	1.828	nd193.nd2	54.397	0	64358	-6450	0.293184	1822
19	24	1.935	nd193.nd2	54.397	0	64358	-6450	0.310345	2013
20	24	2.043	nd193.nd2	54.397	0	64358	-6450	0.327666	2057
21	24	2.15	nd193.nd2	54.397	0	64358	-6450	0.344828	1805
22	24	2.258	nd193.nd2	54.397	0	64358	-6450	0.362149	2051
23	24	2.365	nd193.nd2	54.397	0	64358	-6450	0.37931	1994
24	24	2.473	nd193.nd2	54.397	0	64358	-6450	0.396632	2000
25	24	2.58	nd193.nd2	54.397	0	64358	-6450	0.413793	1822
26	24	2.688	nd193.nd2	54.397	0	64358	-6450	0.431115	2011
27	24	2.795	nd193.nd2	54.397	0	64358	-6450	0.448276	1893
28	24	2.903	nd193.nd2	54.397	0	64358	-6450	0.465597	1622
29	24	3.01	nd193.nd2	54.397	0	64358	-6450	0.482759	1903
30	24	3.118	nd193.nd2	54.397	0	64358	-6450	0.50008	1659
31	24	3.225	nd193.nd2	54.397	0	64358	-6450	0.517241	1659
32	24	3.333	nd193.nd2	54.397	0	64358	-6450	0.534563	1816
33	24	3.44	nd193.nd2	54.397	0	64358	-6450	0.551724	1915
34	24	3.548	nd193.nd2	54.397	0	64358	-6450	0.569046	1543
35	24	3.655	nd193.nd2	54.397	0	64358	-6450	0.586207	1742
36	24	3.763	nd193.nd2	54.397	0	64358	-6450	0.603528	1546
37	24	3.87	nd193.nd2	54.397	0	64358	-6450	0.62069	1624
38	24	3.978	nd193.nd2	54.397	0	64358	-6450	0.638011	1769
39	24	4.085	nd193.nd2	54.397	0	64358	-6450	0.655172	1826
40	24	4.193	nd193.nd2	54.397	0	64358	-6450	0.672494	1687
41	24	4.3	nd193.nd2	54.397	0	64358	-6450	0.689655	1572
42	24	4.408	nd193.nd2	54.397	0	64358	-6450	0.706977	1675
43	24	4.515	nd193.nd2	54.397	0	64358	-6450	0.724138	1805
44	24	4.623	nd193.nd2	54.397	0	64358	-6450	0.74146	1951
45	24	4.73	nd193.nd2	54.397	0	64358	-6450	0.758621	1583
46	24	4.838	nd193.nd2	54.397	0	64358	-6450	0.775942	1672
47	24	4.945	nd193.nd2	54.397	0	64358	-6450	0.793103	1683
48	24	5.053	nd193.nd2	54.397	0	64358	-6450	0.810425	1714
49	24	5.16	nd193.nd2	54.397	0	64358	-6450	0.827586	1822
50	24	5.268	nd193.nd2	54.397	0	64358	-6450	0.844908	1757
51	24	5.375	nd193.nd2	54.397	0	64358	-6450	0.862069	1670
52	24	5.483	nd193.nd2	54.397	0	64358	-6450	0.879391	1521
53	24	5.59	nd193.nd2	54.397	0	64358	-6450	0.896552	1521
54	24	5.698	nd193.nd2	54.397	0	64358	-6450	0.913873	1536
55	24	5.805	nd193.nd2	54.397	0	64358	-6450	0.931034	1270
56	24	5.913	nd193.nd2	54.397	0	64358	-6450	0.948356	1311
57	24	6.02	nd193.nd2	54.397	0	64358	-6450	0.965517	1070
58	24	6.128	nd193.nd2	54.397	0	64358	-6450	0.982839	1087
59	24	6.235	nd193.nd2	54.397	0	64358	-6450	1	1196
1	25	0	nd193.nd2	54.397	0	64358	-6450	0	272
2	25	0.108	nd193.nd2	54.397	0	64358	-6450	0.00994658	272
3	25	0.215	nd193.nd2	54.397	0	64358	-6450	0.0198011	457
4	25	0.323	nd193.nd2	54.397	0	64358	-6450	0.0297477	640
5	25	0.43	nd193.nd2	54.397	0	64358	-6450	0.0396021	640
6	25	0.538	nd193.nd2	54.397	0	64358	-6450	0.0495487	1142
7	25	0.645	nd193.nd2	54.397	0	64358	-6450	0.0594032	1332
8	25	0.753	nd193.nd2	54.397	0	64358	-6450	0.0693498	1248
9	25	0.86	nd193.nd2	54.397	0	64358	-6450	0.0792043	1472
10	25	0.968	nd193.nd2	54.397	0	64358	-6450	0.0891509	1750
11	25	1.075	nd193.nd2	54.397	0	64358	-6450	0.0990053	1758
12	25	1.183	nd193.nd2	54.397	0	64358	-6450	0.108952	1756
13	25	1.29	nd193.nd2	54.397	0	64358	-6450	0.118806	1905
14	25	1.398	nd193.nd2	54.397	0	64358	-6450	0.128753	1997
15	25	1.505	nd193.nd2	54.397	0	64358	-6450	0.138607	1705
16	25	1.613	nd193.nd2	54.397	0	64358	-6450	0.148554	1735
17	25	1.72	nd193.nd2	54.397	0	64358	-6450	0.158409	1947
18	25	1.828	nd193.nd2	54.397	0	64358	-6450	0.168355	1810
19	25	1.935	nd193.nd2	54.397	0	64358	-6450	0.17821	2002
20	25	2.043	nd193.nd2	54.397	0	64358	-6450	0.188156	1891
21	25	2.15	nd193.nd2	54.397	0	64358	-6450	0.198011	1559
22	25	2.258	nd193.nd2	54.397	0	64358	-6450	0.207957	1517
23	25	2.365	nd193.nd2	54.397	0	64358	-6450	0.217812	1962
24	25	2.473	nd193.nd2	54.397	0	64358	-6450	0.227758	2061
25	25	2.58	nd193.nd2	54.397	0	64358	-6450	0.237613	1804
26	25	2.688	nd193.nd2	54.397	0	64358	-6450	0.247559	1884
27	25	2.795	nd193.nd2	54.397	0	64358	-6450	0.257414	2072
28	25	2.903	nd193.nd2	54.397	0	64358	-6450	0.26736	2027
29	25	3.01	nd193.nd2	54.397	0	64358	-6450	0.277215	1963
30	25	3.118	nd193.nd2	54.397	0	64358	-6450	0.287162	2353
31	25	3.225	nd193.nd2	54.397	0	64358	-6450	0.297016	2093
32	25	3.333	nd193.nd2	54.397	0	64358	-6450	0.306963	2369
33	25	3.44	nd193.nd2	54.397	0	64358	-6450	0.316817	2432
34	25	3.548	nd193.nd2	54.397	0	64358	-6450	0.326764	1922
35	25	3.655	nd193.nd2	54.397	0	64358	-6450	0.336618	2055
36	25	3.763	nd193.nd2	54.397	0	64358	-6450	0.346565	1690
37	25	3.87	nd193.nd2	54.397	0	64358	-6450	0.356419	2204
38	25	3.978	nd193.nd2	54.397	0	64358	-6450	0.366366	1755
39	25	4.085	nd193.nd2	54.397	0	64358	-6450	0.37622	1787
40	25	4.193	nd193.nd2	54.397	0	64358	-6450	0.386167	1888
41	25	4.3	nd193.nd2	54.397	0	64358	-6450	0.396021	1796
42	25	4.408	nd193.nd2	54.397	0	64358	-6450	0.405968	1944
43	25	4.515	nd193.nd2	54.397	0	64358	-6450	0.415822	1968
44	25	4.623	nd193.nd2	54.397	0	64358	-6450	0.425769	1968
45	25	4.73	nd193.nd2	54.397	0	64358	-6450	0.435624	2005
46	25	4.838	nd193.nd2	54.397	0	64358	-6450	0.44557	1868
47	25	4.945	nd193.nd2	54.397	0	64358	-6450	0.455425	2083
48	25	5.053	nd193.nd2	54.397	0	64358	-6450	0.465371	1885
49	25	5.16	nd193.nd2	54.397	0	64358	-6450	0.475226	1915
50	25	5.268	nd193.nd2	54.397	0	64358	-6450	0.485172	1762
51	25	5.375	nd193.nd2	54.397	0	64358	-6450	0.495027	1762
52	25	5.483	nd193.nd2	54.397	0	64358	-6450	0.504973	2026
53	25	5.59	nd193.nd2	54.397	0	64358	-6450	0.514828	2048
54	25	5.698	nd193.nd2	54.397	0	64358	-6450	0.524774	2048
55	25	5.805	nd193.nd2	54.397	0	64358	-6450	0.534629	2123
56	25	5.913	nd193.nd2	54.397	0	64358	-6450	0.544575	2227
57	25	6.02	nd193.nd2	54.397	0	64358	-6450	0.55443	2076
58	25	6.128	nd193.nd2	54.397	0	64358	-6450	0.564376	2148
59	25	6.235	nd193.nd2	54.397	0	64358	-6450	0.574231	1710
60	25	6.343	nd193.nd2	54.397	0	64358	-6450	0.584178	1934
61	25	6.45	nd193.nd2	54.397	0	64358	-6450	0.594032	1934
62	25	6.558	nd193.nd2	54.397	0	64358	-6450	0.603979	1720
63	25	6.665	nd193.nd2	54.397	0	64358	-6450	0.613833	1776
64	25	6.773	nd193.nd2	54.397	0	64358	-6450	0.62378	1768
65	25	6.88	nd193.nd2	54.397	0	64358	-6450	0.633634	1836
66	25	6.988	nd193.nd2	54.397	0	64358	-6450	0.643581	2034
67	25	7.095	nd193.nd2	54.397	0	64358	-6450	0.653435	2001
68	25	7.203	nd193.nd2	54.397	0	64358	-6450	0.663382	1800
69	25	7.31	nd193.nd2	54.397	0	64358	-6450	0.673236	2019
70	25	7.418	nd193.nd2	54.397	0	64358	-6450	0.683183	2035
71	25	7.525	nd193.nd2	54.397	0	64358	-6450	0.693037	1900
72	25	7.633	nd193.nd2	54.397	0	64358	-6450	0.702984	2170
73	25	7.74	nd193.nd2	54.397	0	64358	-6450	0.712838	2024
74	25	7.848	nd193.nd2	54.397	0	64358	-6450	0.722785	2149
75	25	7.955	nd193.nd2	54.397	0	64358	-6450	0.73264	2309
76	25	8.063	nd193.nd2	54.397	0	64358	-6450	0.742586	2531
77	25	8.17	nd193.nd2	54.397	0	64358	-6450	0.752441	2302
78	25	8.278	nd193.nd2	54.397	0	64358	-6450	0.762387	2199
79	25	8.385	nd193.nd2	54.397	0	64358	-6450	0.772242	2640
80	25	8.493	nd193.nd2	54.397	0	64358	-6450	0.782188	2553
81	25	8.6	nd193.nd2	54.397	0	64358	-6450	0.792043	2145
82	25	8.708	nd193.nd2	54.397	0	64358	-6450	0.801989	2632
83	25	8.815	nd193.nd2	54.397	0	64358	-6450	0.811844	2493
84	25	8.923	nd193.nd2	54.397	0	64358	-6450	0.82179	2448
85	25	9.03	nd193.nd2	54.397	0	64358	-6450	0.831645	2352
86	25	9.138	nd193.nd2	54.397	0	64358	-6450	0.841591	2351
87	25	9.245	nd193.nd2	54.397	0	64358	-6450	0.851446	2412
88	25	9.353	nd193.nd2	54.397	0	64358	-6450	0.861393	2080
89	25	9.46	nd193.nd2	54.397	0	64358	-6450	0.871247	2438
90	25	9.568	nd193.nd2	54.397	0	64358	-6450	0.881194	2196
91	25	9.675	nd193.nd2	54.397	0	64358	-6450	0.891048	2117
92	25	9.783	nd193.nd2	54.397	0	64358	-6450	0.900995	2021
93	25	9.89	nd193.nd2	54.397	0	64358	-6450	0.910849	2163
94	25	9.998	nd193.nd2	54.397	0	64358	-6450	0.920796	2053
95	25	10.105	nd193.nd2	54.397	0	64358	-6450	0.93065	2007
96	25	10.213	nd193.nd2	54.397	0	64358	-6450	0.940597	2085
97	25	10.32	nd193.nd2	54.397	0	64358	-6450	0.950451	1791
98	25	10.428	nd193.nd2	54.397	0	64358	-6450	0.960398	1356
99	25	10.535	nd193.nd2	54.397	0	64358	-6450	0.970252	925
100	25	10.643	nd193.nd2	54.397	0	64358	-6450	0.980199	925
101	25	10.75	nd193.nd2	54.397	0	64358	-6450	0.990053	770
102	25	10.858	nd193.nd2	54.397	0	64358	-6450	1	478
1	26	0	nd193.nd2	54.397	0	64358	-6450	0	344
2	26	0.108	nd193.nd2	54.397	0	64358	-6450	0.018954	477
3	26	0.215	nd193.nd2	54.397	0	64358	-6450	0.0377325	636
4	26	0.323	nd193.nd2	54.397	0	64358	-6450	0.0566866	561
5	26	0.43	nd193.nd2	54.397	0	64358	-6450	0.0754651	774
6	26	0.538	nd193.nd2	54.397	0	64358	-6450	0.0944191	923
7	26	0.645	nd193.nd2	54.397	0	64358	-6450	0.113198	1162
8	26	0.753	nd193.nd2	54.397	0	64358	-6450	0.132152	1394
9	26	0.86	nd193.nd2	54.397	0	64358	-6450	0.15093	1866
10	26	0.968	nd193.nd2	54.397	0	64358	-6450	0.169884	2360
11	26	1.075	nd193.nd2	54.397	0	64358	-6450	0.188663	2476
12	26	1.183	nd193.nd2	54.397	0	64358	-6450	0.207617	2708
13	26	1.29	nd193.nd2	54.397	0	64358	-6450	0.226395	2656
14	26	1.398	nd193.nd2	54.397	0	64358	-6450	0.245349	2921
15	26	1.505	nd193.nd2	54.397	0	64358	-6450	0.264128	2819
16	26	1.613	nd193.nd2	54.397	0	64358	-6450	0.283082	2566
17	26	1.72	nd193.nd2	54.397	0	64358	-6450	0.30186	2560
18	26	1.828	nd193.nd2	54.397	0	64358	-6450	0.320814	2566
19	26	1.935	nd193.nd2	54.397	0	64358	-6450	0.339593	2455
20	26	2.043	nd193.nd2	54.397	0	64358	-6450	0.358547	2385
21	26	2.15	nd193.nd2	54.397	0	64358	-6450	0.377325	2739
22	26	2.258	nd193.nd2	54.397	0	64358	-6450	0.396279	2625
23	26	2.365	nd193.nd2	54.397	0	64358	-6450	0.415058	2903
24	26	2.473	nd193.nd2	54.397	0	64358	-6450	0.434012	2998
25	26	2.58	nd193.nd2	54.397	0	64358	-6450	0.45279	3108
26	26	2.688	nd193.nd2	54.397	0	64358	-6450	0.471744	3329
27	26	2.795	nd193.nd2	54.397	0	64358	-6450	0.490523	2828
28	26	2.903	nd193.nd2	54.397	0	64358	-6450	0.509477	2773
29	26	3.01	nd193.nd2	54.397	0	64358	-6450	0.528256	3003
30	26	3.118	nd193.nd2	54.397	0	64358	-6450	0.54721	2762
31	26	3.225	nd193.nd2	54.397	0	64358	-6450	0.565988	2729
32	26	3.333	nd193.nd2	54.397	0	64358	-6450	0.584942	2752
33	26	3.44	nd193.nd2	54.397	0	64358	-6450	0.603721	2718
34	26	3.548	nd193.nd2	54.397	0	64358	-6450	0.622675	2348
35	26	3.655	nd193.nd2	54.397	0	64358	-6450	0.641453	2616
36	26	3.763	nd193.nd2	54.397	0	64358	-6450	0.660407	2644
37	26	3.87	nd193.nd2	54.397	0	64358	-6450	0.679186	2760
38	26	3.978	nd193.nd2	54.397	0	64358	-6450	0.69814	2540
39	26	4.085	nd193.nd2	54.397	0	64358	-6450	0.716918	2428
40	26	4.193	nd193.nd2	54.397	0	64358	-6450	0.735872	2219
41	26	4.3	nd193.nd2	54.397	0	64358	-6450	0.754651	2479
42	26	4.408	nd193.nd2	54.397	0	64358	-6450	0.773605	2373
43	26	4.515	nd193.nd2	54.397	0	64358	-6450	0.792383	2311
44	26	4.623	nd193.nd2	54.397	0	64358	-6450	0.811337	2121
45	26	4.73	nd193.nd2	54.397	0	64358	-6450	0.830116	2040
46	26	4.838	nd193.nd2	54.397	0	64358	-6450	0.84907	2183
47	26	4.945	nd193.nd2	54.397	0	64358	-6450	0.867848	2243
48	26	5.053	nd193.nd2	54.397	0	64358	-6450	0.886802	1686
49	26	5.16	nd193.nd2	54.397	0	64358	-6450	0.905581	1950
50	26	5.268	nd193.nd2	54.397	0	64358	-6450	0.924535	1769
51	26	5.375	nd193.nd2	54.397	0	64358	-6450	0.943313	1764
52	26	5.483	nd193.nd2	54.397	0	64358	-6450	0.962267	1626
53	26	5.59	nd193.nd2	54.397	0	64358	-6450	0.981046	1333
54	26	5.698	nd193.nd2	54.397	0	64358	-6450	1	1282
1	27	0	nd193.nd2	54.397	0	64358	-6450	0	559
2	27	0.108	nd193.nd2	54.397	0	64358	-6450	0.0209302	559
3	27	0.215	nd193.nd2	54.397	0	64358	-6450	0.0416667	563
4	27	0.323	nd193.nd2	54.397	0	64358	-6450	0.0625969	1062
5	27	0.43	nd193.nd2	54.397	0	64358	-6450	0.0833333	850
6	27	0.538	nd193.nd2	54.397	0	64358	-6450	0.104264	934
7	27	0.645	nd193.nd2	54.397	0	64358	-6450	0.125	1139
8	27	0.753	nd193.nd2	54.397	0	64358	-6450	0.14593	1406
9	27	0.86	nd193.nd2	54.397	0	64358	-6450	0.166667	1312
10	27	0.968	nd193.nd2	54.397	0	64358	-6450	0.187597	1558
11	27	1.075	nd193.nd2	54.397	0	64358	-6450	0.208333	1904
12	27	1.183	nd193.nd2	54.397	0	64358	-6450	0.229264	1792
13	27	1.29	nd193.nd2	54.397	0	64358	-6450	0.25	2223
14	27	1.398	nd193.nd2	54.397	0	64358	-6450	0.27093	2223
15	27	1.505	nd193.nd2	54.397	0	64358	-6450	0.291667	2158
16	27	1.613	nd193.nd2	54.397	0	64358	-6450	0.312597	2313
17	27	1.72	nd193.nd2	54.397	0	64358	-6450	0.333333	2328
18	27	1.828	nd193.nd2	54.397	0	64358	-6450	0.354264	2386
19	27	1.935	nd193.nd2	54.397	0	64358	-6450	0.375	2658
20	27	2.043	nd193.nd2	54.397	0	64358	-6450	0.39593	2567
21	27	2.15	nd193.nd2	54.397	0	64358	-6450	0.416667	2695
22	27	2.258	nd193.nd2	54.397	0	64358	-6450	0.437597	2844
23	27	2.365	nd193.nd2	54.397	0	64358	-6450	0.458333	2731
24	27	2.473	nd193.nd2	54.397	0	64358	-6450	0.479264	2704
25	27	2.58	nd193.nd2	54.397	0	64358	-6450	0.5	2574
26	27	2.688	nd193.nd2	54.397	0	64358	-6450	0.52093	2574
27	27	2.795	nd193.nd2	54.397	0	64358	-6450	0.541667	2429
28	27	2.903	nd193.nd2	54.397	0	64358	-6450	0.562597	2355
29	27	3.01	nd193.nd2	54.397	0	64358	-6450	0.583333	2439
30	27	3.118	nd193.nd2	54.397	0	64358	-6450	0.604264	2021
31	27	3.225	nd193.nd2	54.397	0	64358	-6450	0.625	2212
32	27	3.333	nd193.nd2	54.397	0	64358	-6450	0.64593	2146
33	27	3.44	nd193.nd2	54.397	0	64358	-6450	0.666667	2281
34	27	3.548	nd193.nd2	54.397	0	64358	-6450	0.687597	2646
35	27	3.655	nd193.nd2	54.397	0	64358	-6450	0.708333	2421
36	27	3.763	nd193.nd2	54.397	0	64358	-6450	0.729264	1999
37	27	3.87	nd193.nd2	54.397	0	64358	-6450	0.75	2282
38	27	3.978	nd193.nd2	54.397	0	64358	-6450	0.77093	2282
39	27	4.085	nd193.nd2	54.397	0	64358	-6450	0.791667	1965
40	27	4.193	nd193.nd2	54.397	0	64358	-6450	0.812597	2157
41	27	4.3	nd193.nd2	54.397	0	64358	-6450	0.833333	2098
42	27	4.408	nd193.nd2	54.397	0	64358	-6450	0.854264	1795
43	27	4.515	nd193.nd2	54.397	0	64358	-6450	0.875	2105
44	27	4.623	nd193.nd2	54.397	0	64358	-6450	0.89593	2142
45	27	4.73	nd193.nd2	54.397	0	64358	-6450	0.916667	1312
46	27	4.838	nd193.nd2	54.397	0	64358	-6450	0.937597	1398
47	27	4.945	nd193.nd2	54.397	0	64358	-6450	0.958333	1197
48	27	5.053	nd193.nd2	54.397	0	64358	-6450	0.979264	907
49	27	5.16	nd193.nd2	54.397	0	64358	-6450	1	560
1	28	0	nd193.nd2	54.397	0	64358	-6450	0	0
2	28	0.108	nd193.nd2	54.397	0	64358	-6450	0.0209302	0
3	28	0.215	nd193.nd2	54.397	0	64358	-6450	0.0416667	136
4	28	0.323	nd193.nd2	54.397	0	64358	-6450	0.0625969	200
5	28	0.43	nd193.nd2	54.397	0	64358	-6450	0.0833333	24
6	28	0.538	nd193.nd2	54.397	0	64358	-6450	0.104264	399
7	28	0.645	nd193.nd2	54.397	0	64358	-6450	0.125	509
8	28	0.753	nd193.nd2	54.397	0	64358	-6450	0.14593	912
9	28	0.86	nd193.nd2	54.397	0	64358	-6450	0.166667	1123
10	28	0.968	nd193.nd2	54.397	0	64358	-6450	0.187597	1130
11	28	1.075	nd193.nd2	54.397	0	64358	-6450	0.208333	1494
12	28	1.183	nd193.nd2	54.397	0	64358	-6450	0.229264	1487
13	28	1.29	nd193.nd2	54.397	0	64358	-6450	0.25	1111
14	28	1.398	nd193.nd2	54.397	0	64358	-6450	0.27093	1111
15	28	1.505	nd193.nd2	54.397	0	64358	-6450	0.291667	1431
16	28	1.613	nd193.nd2	54.397	0	64358	-6450	0.312597	1397
17	28	1.72	nd193.nd2	54.397	0	64358	-6450	0.333333	1742
18	28	1.828	nd193.nd2	54.397	0	64358	-6450	0.354264	1965
19	28	1.935	nd193.nd2	54.397	0	64358	-6450	0.375	1743
20	28	2.043	nd193.nd2	54.397	0	64358	-6450	0.39593	2106
21	28	2.15	nd193.nd2	54.397	0	64358	-6450	0.416667	2248
22	28	2.258	nd193.nd2	54.397	0	64358	-6450	0.437597	2328
23	28	2.365	nd193.nd2	54.397	0	64358	-6450	0.458333	2325
24	28	2.473	nd193.nd2	54.397	0	64358	-6450	0.479264	2486
25	28	2.58	nd193.nd2	54.397	0	64358	-6450	0.5	2272
26	28	2.688	nd193.nd2	54.397	0	64358	-6450	0.52093	2272
27	28	2.795	nd193.nd2	54.397	0	64358	-6450	0.541667	2160
28	28	2.903	nd193.nd2	54.397	0	64358	-6450	0.562597	2373
29	28	3.01	nd193.nd2	54.397	0	64358	-6450	0.583333	2270
30	28	3.118	nd193.nd2	54.397	0	64358	-6450	0.604264	2279
31	28	3.225	nd193.nd2	54.397	0	64358	-6450	0.625	2340
32	28	3.333	nd193.nd2	54.397	0	64358	-6450	0.64593	2331
33	28	3.44	nd193.nd2	54.397	0	64358	-6450	0.666667	2264
34	28	3.548	nd193.nd2	54.397	0	64358	-6450	0.687597	2207
35	28	3.655	nd193.nd2	54.397	0	64358	-6450	0.708333	2378
36	28	3.763	nd193.nd2	54.397	0	64358	-6450	0.729264	2187
37	28	3.87	nd193.nd2	54.397	0	64358	-6450	0.75	2195
38	28	3.978	nd193.nd2	54.397	0	64358	-6450	0.77093	2195
39	28	4.085	nd193.nd2	54.397	0	64358	-6450	0.791667	2297
40	28	4.193	nd193.nd2	54.397	0	64358	-6450	0.812597	2147
41	28	4.3	nd193.nd2	54.397	0	64358	-6450	0.833333	1717
42	28	4.408	nd193.nd2	54.397	0	64358	-6450	0.854264	1403
43	28	4.515	nd193.nd2	54.397	0	64358	-6450	0.875	1033
44	28	4.623	nd193.nd2	54.397	0	64358	-6450	0.89593	650
45	28	4.73	nd193.nd2	54.397	0	64358	-6450	0.916667	425
46	28	4.838	nd193.nd2	54.397	0	64358	-6450	0.937597	432
47	28	4.945	nd193.nd2	54.397	0	64358	-6450	0.958333	262
48	28	5.053	nd193.nd2	54.397	0	64358	-6450	0.979264	218
49	28	5.16	nd193.nd2	54.397	0	64358	-6450	1	138
1	29	0	nd193.nd2	54.397	0	64358	-6450	0	528
2	29	0.108	nd193.nd2	54.397	0	64358	-6450	0.0264382	528
3	29	0.215	nd193.nd2	54.397	0	64358	-6450	0.0526316	405
4	29	0.323	nd193.nd2	54.397	0	64358	-6450	0.0790698	658
5	29	0.43	nd193.nd2	54.397	0	64358	-6450	0.105263	1171
6	29	0.538	nd193.nd2	54.397	0	64358	-6450	0.131701	1238
7	29	0.645	nd193.nd2	54.397	0	64358	-6450	0.157895	1439
8	29	0.753	nd193.nd2	54.397	0	64358	-6450	0.184333	1188
9	29	0.86	nd193.nd2	54.397	0	64358	-6450	0.210526	1568
10	29	0.968	nd193.nd2	54.397	0	64358	-6450	0.236965	1204
11	29	1.075	nd193.nd2	54.397	0	64358	-6450	0.263158	1340
12	29	1.183	nd193.nd2	54.397	0	64358	-6450	0.289596	1393
13	29	1.29	nd193.nd2	54.397	0	64358	-6450	0.315789	1244
14	29	1.398	nd193.nd2	54.397	0	64358	-6450	0.342228	1306
15	29	1.505	nd193.nd2	54.397	0	64358	-6450	0.368421	1252
16	29	1.613	nd193.nd2	54.397	0	64358	-6450	0.394859	1240
17	29	1.72	nd193.nd2	54.397	0	64358	-6450	0.421053	1110
18	29	1.828	nd193.nd2	54.397	0	64358	-6450	0.447491	1240
19	29	1.935	nd193.nd2	54.397	0	64358	-6450	0.473684	1179
20	29	2.043	nd193.nd2	54.397	0	64358	-6450	0.500122	1469
21	29	2.15	nd193.nd2	54.397	0	64358	-6450	0.526316	1465
22	29	2.258	nd193.nd2	54.397	0	64358	-6450	0.552754	1332
23	29	2.365	nd193.nd2	54.397	0	64358	-6450	0.578947	1582
24	29	2.473	nd193.nd2	54.397	0	64358	-6450	0.605386	1302
25	29	2.58	nd193.nd2	54.397	0	64358	-6450	0.631579	1492
26	29	2.688	nd193.nd2	54.397	0	64358	-6450	0.658017	1233
27	29	2.795	nd193.nd2	54.397	0	64358	-6450	0.684211	1478
28	29	2.903	nd193.nd2	54.397	0	64358	-6450	0.710649	1307
29	29	3.01	nd193.nd2	54.397	0	64358	-6450	0.736842	1179
30	29	3.118	nd193.nd2	54.397	0	64358	-6450	0.76328	1041
31	29	3.225	nd193.nd2	54.397	0	64358	-6450	0.789474	1091
32	29	3.333	nd193.nd2	54.397	0	64358	-6450	0.815912	1009
33	29	3.44	nd193.nd2	54.397	0	64358	-6450	0.842105	1022
34	29	3.548	nd193.nd2	54.397	0	64358	-6450	0.868543	724
35	29	3.655	nd193.nd2	54.397	0	64358	-6450	0.894737	697
36	29	3.763	nd193.nd2	54.397	0	64358	-6450	0.921175	499
37	29	3.87	nd193.nd2	54.397	0	64358	-6450	0.947368	401
38	29	3.978	nd193.nd2	54.397	0	64358	-6450	0.973807	136
39	29	4.085	nd193.nd2	54.397	0	64358	-6450	1	216
1	30	0	nd193.nd2	54.397	0	64358	-6450	0	682
2	30	0.108	nd193.nd2	54.397	0	64358	-6450	0.0156977	504
3	30	0.215	nd193.nd2	54.397	0	64358	-6450	0.03125	935
4	30	0.323	nd193.nd2	54.397	0	64358	-6450	0.0469477	913
5	30	0.43	nd193.nd2	54.397	0	64358	-6450	0.0625	1240
6	30	0.538	nd193.nd2	54.397	0	64358	-6450	0.0781977	1482
7	30	0.645	nd193.nd2	54.397	0	64358	-6450	0.09375	1851
8	30	0.753	nd193.nd2	54.397	0	64358	-6450	0.109448	1825
9	30	0.86	nd193.nd2	54.397	0	64358	-6450	0.125	1914
10	30	0.968	nd193.nd2	54.397	0	64358	-6450	0.140698	1945
11	30	1.075	nd193.nd2	54.397	0	64358	-6450	0.15625	1853
12	30	1.183	nd193.nd2	54.397	0	64358	-6450	0.171948	1870
13	30	1.29	nd193.nd2	54.397	0	64358	-6450	0.1875	1581
14	30	1.398	nd193.nd2	54.397	0	64358	-6450	0.203198	1392
15	30	1.505	nd193.nd2	54.397	0	64358	-6450	0.21875	1277
16	30	1.613	nd193.nd2	54.397	0	64358	-6450	0.234448	1439
17	30	1.72	nd193.nd2	54.397	0	64358	-6450	0.25	1481
18	30	1.828	nd193.nd2	54.397	0	64358	-6450	0.265698	1669
19	30	1.935	nd193.nd2	54.397	0	64358	-6450	0.28125	1627
20	30	2.043	nd193.nd2	54.397	0	64358	-6450	0.296948	1417
21	30	2.15	nd193.nd2	54.397	0	64358	-6450	0.3125	1552
22	30	2.258	nd193.nd2	54.397	0	64358	-6450	0.328198	1782
23	30	2.365	nd193.nd2	54.397	0	64358	-6450	0.34375	1742
24	30	2.473	nd193.nd2	54.397	0	64358	-6450	0.359448	1877
25	30	2.58	nd193.nd2	54.397	0	64358	-6450	0.375	2033
26	30	2.688	nd193.nd2	54.397	0	64358	-6450	0.390698	1881
27	30	2.795	nd193.nd2	54.397	0	64358	-6450	0.40625	2176
28	30	2.903	nd193.nd2	54.397	0	64358	-6450	0.421948	1751
29	30	3.01	nd193.nd2	54.397	0	64358	-6450	0.4375	1785
30	30	3.118	nd193.nd2	54.397	0	64358	-6450	0.453198	1675
31	30	3.225	nd193.nd2	54.397	0	64358	-6450	0.46875	1494
32	30	3.333	nd193.nd2	54.397	0	64358	-6450	0.484448	1890
33	30	3.44	nd193.nd2	54.397	0	64358	-6450	0.5	1542
34	30	3.548	nd193.nd2	54.397	0	64358	-6450	0.515698	1462
35	30	3.655	nd193.nd2	54.397	0	64358	-6450	0.53125	1438
36	30	3.763	nd193.nd2	54.397	0	64358	-6450	0.546948	1469
37	30	3.87	nd193.nd2	54.397	0	64358	-6450	0.5625	1397
38	30	3.978	nd193.nd2	54.397	0	64358	-6450	0.578198	1456
39	30	4.085	nd193.nd2	54.397	0	64358	-6450	0.59375	1602
40	30	4.193	nd193.nd2	54.397	0	64358	-6450	0.609448	1581
41	30	4.3	nd193.nd2	54.397	0	64358	-6450	0.625	1430
42	30	4.408	nd193.nd2	54.397	0	64358	-6450	0.640698	1500
43	30	4.515	nd193.nd2	54.397	0	64358	-6450	0.65625	1503
44	30	4.623	nd193.nd2	54.397	0	64358	-6450	0.671948	1487
45	30	4.73	nd193.nd2	54.397	0	64358	-6450	0.6875	1413
46	30	4.838	nd193.nd2	54.397	0	64358	-6450	0.703198	1226
47	30	4.945	nd193.nd2	54.397	0	64358	-6450	0.71875	1574
48	30	5.053	nd193.nd2	54.397	0	64358	-6450	0.734448	1552
49	30	5.16	nd193.nd2	54.397	0	64358	-6450	0.75	1552
50	30	5.268	nd193.nd2	54.397	0	64358	-6450	0.765698	1314
51	30	5.375	nd193.nd2	54.397	0	64358	-6450	0.78125	1467
52	30	5.483	nd193.nd2	54.397	0	64358	-6450	0.796948	1465
53	30	5.59	nd193.nd2	54.397	0	64358	-6450	0.8125	1536
54	30	5.698	nd193.nd2	54.397	0	64358	-6450	0.828198	1309
55	30	5.805	nd193.nd2	54.397	0	64358	-6450	0.84375	1236
56	30	5.913	nd193.nd2	54.397	0	64358	-6450	0.859448	1388
57	30	6.02	nd193.nd2	54.397	0	64358	-6450	0.875	1491
58	30	6.128	nd193.nd2	54.397	0	64358	-6450	0.890698	1147
59	30	6.235	nd193.nd2	54.397	0	64358	-6450	0.90625	1057
60	30	6.343	nd193.nd2	54.397	0	64358	-6450	0.921948	730
61	30	6.45	nd193.nd2	54.397	0	64358	-6450	0.9375	784
62	30	6.558	nd193.nd2	54.397	0	64358	-6450	0.953198	471
63	30	6.665	nd193.nd2	54.397	0	64358	-6450	0.96875	299
64	30	6.773	nd193.nd2	54.397	0	64358	-6450	0.984448	265
65	30	6.88	nd193.nd2	54.397	0	64358	-6450	1	75
1	31	0	nd193.nd2	54.397	0	64358	-6450	0	0
2	31	0.108	nd193.nd2	54.397	0	64358	-6450	0.0264382	597
3	31	0.215	nd193.nd2	54.397	0	64358	-6450	0.0526316	722
4	31	0.323	nd193.nd2	54.397	0	64358	-6450	0.0790698	823
5	31	0.43	nd193.nd2	54.397	0	64358	-6450	0.105263	1129
6	31	0.538	nd193.nd2	54.397	0	64358	-6450	0.131701	1298
7	31	0.645	nd193.nd2	54.397	0	64358	-6450	0.157895	1461
8	31	0.753	nd193.nd2	54.397	0	64358	-6450	0.184333	1186
9	31	0.86	nd193.nd2	54.397	0	64358	-6450	0.210526	1454
10	31	0.968	nd193.nd2	54.397	0	64358	-6450	0.236965	1533
11	31	1.075	nd193.nd2	54.397	0	64358	-6450	0.263158	1469
12	31	1.183	nd193.nd2	54.397	0	64358	-6450	0.289596	1431
13	31	1.29	nd193.nd2	54.397	0	64358	-6450	0.315789	1937
14	31	1.398	nd193.nd2	54.397	0	64358	-6450	0.342228	1962
15	31	1.505	nd193.nd2	54.397	0	64358	-6450	0.368421	2236
16	31	1.613	nd193.nd2	54.397	0	64358	-6450	0.394859	1973
17	31	1.72	nd193.nd2	54.397	0	64358	-6450	0.421053	2104
18	31	1.828	nd193.nd2	54.397	0	64358	-6450	0.447491	2277
19	31	1.935	nd193.nd2	54.397	0	64358	-6450	0.473684	2598
20	31	2.043	nd193.nd2	54.397	0	64358	-6450	0.500122	2532
21	31	2.15	nd193.nd2	54.397	0	64358	-6450	0.526316	2426
22	31	2.258	nd193.nd2	54.397	0	64358	-6450	0.552754	2497
23	31	2.365	nd193.nd2	54.397	0	64358	-6450	0.578947	2147
24	31	2.473	nd193.nd2	54.397	0	64358	-6450	0.605386	2241
25	31	2.58	nd193.nd2	54.397	0	64358	-6450	0.631579	2435
26	31	2.688	nd193.nd2	54.397	0	64358	-6450	0.658017	2412
27	31	2.795	nd193.nd2	54.397	0	64358	-6450	0.684211	2557
28	31	2.903	nd193.nd2	54.397	0	64358	-6450	0.710649	2248
29	31	3.01	nd193.nd2	54.397	0	64358	-6450	0.736842	2295
30	31	3.118	nd193.nd2	54.397	0	64358	-6450	0.76328	2207
31	31	3.225	nd193.nd2	54.397	0	64358	-6450	0.789474	2378
32	31	3.333	nd193.nd2	54.397	0	64358	-6450	0.815912	2187
33	31	3.44	nd193.nd2	54.397	0	64358	-6450	0.842105	2195
34	31	3.548	nd193.nd2	54.397	0	64358	-6450	0.868543	2297
35	31	3.655	nd193.nd2	54.397	0	64358	-6450	0.894737	2147
36	31	3.763	nd193.nd2	54.397	0	64358	-6450	0.921175	2434
37	31	3.87	nd193.nd2	54.397	0	64358	-6450	0.947368	1692
38	31	3.978	nd193.nd2	54.397	0	64358	-6450	0.973807	916
39	31	4.085	nd193.nd2	54.397	0	64358	-6450	1	0
1	32	0	nd193.nd2	54.397	0	64358	-6450	0	0
2	32	0.108	nd193.nd2	54.397	0	64358	-6450	0.015222	607
3	32	0.215	nd193.nd2	54.397	0	64358	-6450	0.030303	895
4	32	0.323	nd193.nd2	54.397	0	64358	-6450	0.045525	896
5	32	0.43	nd193.nd2	54.397	0	64358	-6450	0.0606061	1155
6	32	0.538	nd193.nd2	54.397	0	64358	-6450	0.075828	1809
7	32	0.645	nd193.nd2	54.397	0	64358	-6450	0.0909091	1654
8	32	0.753	nd193.nd2	54.397	0	64358	-6450	0.106131	1837
9	32	0.86	nd193.nd2	54.397	0	64358	-6450	0.121212	1953
10	32	0.968	nd193.nd2	54.397	0	64358	-6450	0.136434	1876
11	32	1.075	nd193.nd2	54.397	0	64358	-6450	0.151515	1884
12	32	1.183	nd193.nd2	54.397	0	64358	-6450	0.166737	1844
13	32	1.29	nd193.nd2	54.397	0	64358	-6450	0.181818	1767
14	32	1.398	nd193.nd2	54.397	0	64358	-6450	0.19704	1745
15	32	1.505	nd193.nd2	54.397	0	64358	-6450	0.212121	1353
16	32	1.613	nd193.nd2	54.397	0	64358	-6450	0.227343	1537
17	32	1.72	nd193.nd2	54.397	0	64358	-6450	0.242424	1613
18	32	1.828	nd193.nd2	54.397	0	64358	-6450	0.257646	1588
19	32	1.935	nd193.nd2	54.397	0	64358	-6450	0.272727	1857
20	32	2.043	nd193.nd2	54.397	0	64358	-6450	0.287949	1493
21	32	2.15	nd193.nd2	54.397	0	64358	-6450	0.30303	1770
22	32	2.258	nd193.nd2	54.397	0	64358	-6450	0.318252	1700
23	32	2.365	nd193.nd2	54.397	0	64358	-6450	0.333333	1901
24	32	2.473	nd193.nd2	54.397	0	64358	-6450	0.348555	1827
25	32	2.58	nd193.nd2	54.397	0	64358	-6450	0.363636	1859
26	32	2.688	nd193.nd2	54.397	0	64358	-6450	0.378858	1725
27	32	2.795	nd193.nd2	54.397	0	64358	-6450	0.393939	1881
28	32	2.903	nd193.nd2	54.397	0	64358	-6450	0.409161	2176
29	32	3.01	nd193.nd2	54.397	0	64358	-6450	0.424242	1706
30	32	3.118	nd193.nd2	54.397	0	64358	-6450	0.439464	1940
31	32	3.225	nd193.nd2	54.397	0	64358	-6450	0.454545	1780
32	32	3.333	nd193.nd2	54.397	0	64358	-6450	0.469767	1849
33	32	3.44	nd193.nd2	54.397	0	64358	-6450	0.484848	2032
34	32	3.548	nd193.nd2	54.397	0	64358	-6450	0.50007	1610
35	32	3.655	nd193.nd2	54.397	0	64358	-6450	0.515152	1462
36	32	3.763	nd193.nd2	54.397	0	64358	-6450	0.530374	1438
37	32	3.87	nd193.nd2	54.397	0	64358	-6450	0.545455	1469
38	32	3.978	nd193.nd2	54.397	0	64358	-6450	0.560677	1397
39	32	4.085	nd193.nd2	54.397	0	64358	-6450	0.575758	1456
40	32	4.193	nd193.nd2	54.397	0	64358	-6450	0.59098	1602
41	32	4.3	nd193.nd2	54.397	0	64358	-6450	0.606061	1581
42	32	4.408	nd193.nd2	54.397	0	64358	-6450	0.621283	1614
43	32	4.515	nd193.nd2	54.397	0	64358	-6450	0.636364	1500
44	32	4.623	nd193.nd2	54.397	0	64358	-6450	0.651586	1503
45	32	4.73	nd193.nd2	54.397	0	64358	-6450	0.666667	1487
46	32	4.838	nd193.nd2	54.397	0	64358	-6450	0.681889	1413
47	32	4.945	nd193.nd2	54.397	0	64358	-6450	0.69697	1226
48	32	5.053	nd193.nd2	54.397	0	64358	-6450	0.712192	1574
49	32	5.16	nd193.nd2	54.397	0	64358	-6450	0.727273	1552
50	32	5.268	nd193.nd2	54.397	0	64358	-6450	0.742495	1552
51	32	5.375	nd193.nd2	54.397	0	64358	-6450	0.757576	1314
52	32	5.483	nd193.nd2	54.397	0	64358	-6450	0.772798	1325
53	32	5.59	nd193.nd2	54.397	0	64358	-6450	0.787879	1398
54	32	5.698	nd193.nd2	54.397	0	64358	-6450	0.803101	1508
55	32	5.805	nd193.nd2	54.397	0	64358	-6450	0.818182	1309
56	32	5.913	nd193.nd2	54.397	0	64358	-6450	0.833404	1236
57	32	6.02	nd193.nd2	54.397	0	64358	-6450	0.848485	1388
58	32	6.128	nd193.nd2	54.397	0	64358	-6450	0.863707	1491
59	32	6.235	nd193.nd2	54.397	0	64358	-6450	0.878788	1147
60	32	6.343	nd193.nd2	54.397	0	64358	-6450	0.89401	981
61	32	6.45	nd193.nd2	54.397	0	64358	-6450	0.909091	682
62	32	6.558	nd193.nd2	54.397	0	64358	-6450	0.924313	688
63	32	6.665	nd193.nd2	54.397	0	64358	-6450	0.939394	331
64	32	6.773	nd193.nd2	54.397	0	64358	-6450	0.954616	276
65	32	6.88	nd193.nd2	54.397	0	64358	-6450	0.969697	350
66	32	6.988	nd193.nd2	54.397	0	64358	-6450	0.984919	231
67	32	7.095	nd193.nd2	54.397	0	64358	-6450	1	79
1	33	0	nd193.nd2	54.397	0	64358	-6450	0	0
2	33	0.108	nd193.nd2	54.397	0	64358	-6450	0.017624	0
3	33	0.215	nd193.nd2	54.397	0	64358	-6450	0.0350849	191
4	33	0.323	nd193.nd2	54.397	0	64358	-6450	0.0527089	222
5	33	0.43	nd193.nd2	54.397	0	64358	-6450	0.0701697	345
6	33	0.538	nd193.nd2	54.397	0	64358	-6450	0.0877937	414
7	33	0.645	nd193.nd2	54.397	0	64358	-6450	0.105255	550
8	33	0.753	nd193.nd2	54.397	0	64358	-6450	0.122879	690
9	33	0.86	nd193.nd2	54.397	0	64358	-6450	0.140339	835
10	33	0.968	nd193.nd2	54.397	0	64358	-6450	0.157963	638
11	33	1.075	nd193.nd2	54.397	0	64358	-6450	0.175424	832
12	33	1.183	nd193.nd2	54.397	0	64358	-6450	0.193048	857
13	33	1.29	nd193.nd2	54.397	0	64358	-6450	0.210509	984
14	33	1.398	nd193.nd2	54.397	0	64358	-6450	0.228133	1123
15	33	1.505	nd193.nd2	54.397	0	64358	-6450	0.245594	1018
16	33	1.613	nd193.nd2	54.397	0	64358	-6450	0.263218	1068
17	33	1.72	nd193.nd2	54.397	0	64358	-6450	0.280679	1016
18	33	1.828	nd193.nd2	54.397	0	64358	-6450	0.298303	1110
19	33	1.935	nd193.nd2	54.397	0	64358	-6450	0.315764	1262
20	33	2.043	nd193.nd2	54.397	0	64358	-6450	0.333388	867
21	33	2.15	nd193.nd2	54.397	0	64358	-6450	0.350849	867
22	33	2.258	nd193.nd2	54.397	0	64358	-6450	0.368473	1008
23	33	2.365	nd193.nd2	54.397	0	64358	-6450	0.385933	1144
24	33	2.473	nd193.nd2	54.397	0	64358	-6450	0.403557	951
25	33	2.58	nd193.nd2	54.397	0	64358	-6450	0.421018	1402
26	33	2.688	nd193.nd2	54.397	0	64358	-6450	0.438642	1255
27	33	2.795	nd193.nd2	54.397	0	64358	-6450	0.456103	1223
28	33	2.903	nd193.nd2	54.397	0	64358	-6450	0.473727	1357
29	33	3.01	nd193.nd2	54.397	0	64358	-6450	0.491188	1260
30	33	3.118	nd193.nd2	54.397	0	64358	-6450	0.508812	1047
31	33	3.225	nd193.nd2	54.397	0	64358	-6450	0.526273	1263
32	33	3.333	nd193.nd2	54.397	0	64358	-6450	0.543897	1114
33	33	3.44	nd193.nd2	54.397	0	64358	-6450	0.561358	1403
34	33	3.548	nd193.nd2	54.397	0	64358	-6450	0.578982	1073
35	33	3.655	nd193.nd2	54.397	0	64358	-6450	0.596443	847
36	33	3.763	nd193.nd2	54.397	0	64358	-6450	0.614067	1240
37	33	3.87	nd193.nd2	54.397	0	64358	-6450	0.631527	1094
38	33	3.978	nd193.nd2	54.397	0	64358	-6450	0.649151	934
39	33	4.085	nd193.nd2	54.397	0	64358	-6450	0.666612	1141
40	33	4.193	nd193.nd2	54.397	0	64358	-6450	0.684236	1141
41	33	4.3	nd193.nd2	54.397	0	64358	-6450	0.701697	1153
42	33	4.408	nd193.nd2	54.397	0	64358	-6450	0.719321	1097
43	33	4.515	nd193.nd2	54.397	0	64358	-6450	0.736782	1050
44	33	4.623	nd193.nd2	54.397	0	64358	-6450	0.754406	970
45	33	4.73	nd193.nd2	54.397	0	64358	-6450	0.771867	949
46	33	4.838	nd193.nd2	54.397	0	64358	-6450	0.789491	1263
47	33	4.945	nd193.nd2	54.397	0	64358	-6450	0.806952	1066
48	33	5.053	nd193.nd2	54.397	0	64358	-6450	0.824576	902
49	33	5.16	nd193.nd2	54.397	0	64358	-6450	0.842037	714
50	33	5.268	nd193.nd2	54.397	0	64358	-6450	0.859661	979
51	33	5.375	nd193.nd2	54.397	0	64358	-6450	0.877121	924
52	33	5.483	nd193.nd2	54.397	0	64358	-6450	0.894745	894
53	33	5.59	nd193.nd2	54.397	0	64358	-6450	0.912206	857
54	33	5.698	nd193.nd2	54.397	0	64358	-6450	0.92983	379
55	33	5.805	nd193.nd2	54.397	0	64358	-6450	0.947291	376
56	33	5.913	nd193.nd2	54.397	0	64358	-6450	0.964915	207
57	33	6.02	nd193.nd2	54.397	0	64358	-6450	0.982376	203
58	33	6.128	nd193.nd2	54.397	0	64358	-6450	1	8
1	34	0	nd193.nd2	54.397	0	64358	-6450	0	0
2	34	0.108	nd193.nd2	54.397	0	64358	-6450	0.017624	331
3	34	0.215	nd193.nd2	54.397	0	64358	-6450	0.0350849	492
4	34	0.323	nd193.nd2	54.397	0	64358	-6450	0.0527089	650
5	34	0.43	nd193.nd2	54.397	0	64358	-6450	0.0701697	954
6	34	0.538	nd193.nd2	54.397	0	64358	-6450	0.0877937	1106
7	34	0.645	nd193.nd2	54.397	0	64358	-6450	0.105255	1397
8	34	0.753	nd193.nd2	54.397	0	64358	-6450	0.122879	1700
9	34	0.86	nd193.nd2	54.397	0	64358	-6450	0.140339	1403
10	34	0.968	nd193.nd2	54.397	0	64358	-6450	0.157963	1316
11	34	1.075	nd193.nd2	54.397	0	64358	-6450	0.175424	1368
12	34	1.183	nd193.nd2	54.397	0	64358	-6450	0.193048	1184
13	34	1.29	nd193.nd2	54.397	0	64358	-6450	0.210509	1239
14	34	1.398	nd193.nd2	54.397	0	64358	-6450	0.228133	1328
15	34	1.505	nd193.nd2	54.397	0	64358	-6450	0.245594	1275
16	34	1.613	nd193.nd2	54.397	0	64358	-6450	0.263218	1302
17	34	1.72	nd193.nd2	54.397	0	64358	-6450	0.280679	1223
18	34	1.828	nd193.nd2	54.397	0	64358	-6450	0.298303	1298
19	34	1.935	nd193.nd2	54.397	0	64358	-6450	0.315764	1163
20	34	2.043	nd193.nd2	54.397	0	64358	-6450	0.333388	1382
21	34	2.15	nd193.nd2	54.397	0	64358	-6450	0.350849	1382
22	34	2.258	nd193.nd2	54.397	0	64358	-6450	0.368473	1296
23	34	2.365	nd193.nd2	54.397	0	64358	-6450	0.385933	1399
24	34	2.473	nd193.nd2	54.397	0	64358	-6450	0.403557	1381
25	34	2.58	nd193.nd2	54.397	0	64358	-6450	0.421018	1344
26	34	2.688	nd193.nd2	54.397	0	64358	-6450	0.438642	1325
27	34	2.795	nd193.nd2	54.397	0	64358	-6450	0.456103	1474
28	34	2.903	nd193.nd2	54.397	0	64358	-6450	0.473727	1520
29	34	3.01	nd193.nd2	54.397	0	64358	-6450	0.491188	1183
30	34	3.118	nd193.nd2	54.397	0	64358	-6450	0.508812	1481
31	34	3.225	nd193.nd2	54.397	0	64358	-6450	0.526273	1383
32	34	3.333	nd193.nd2	54.397	0	64358	-6450	0.543897	1366
33	34	3.44	nd193.nd2	54.397	0	64358	-6450	0.561358	1567
34	34	3.548	nd193.nd2	54.397	0	64358	-6450	0.578982	1697
35	34	3.655	nd193.nd2	54.397	0	64358	-6450	0.596443	1973
36	34	3.763	nd193.nd2	54.397	0	64358	-6450	0.614067	1757
37	34	3.87	nd193.nd2	54.397	0	64358	-6450	0.631527	1947
38	34	3.978	nd193.nd2	54.397	0	64358	-6450	0.649151	1857
39	34	4.085	nd193.nd2	54.397	0	64358	-6450	0.666612	1686
40	34	4.193	nd193.nd2	54.397	0	64358	-6450	0.684236	1686
41	34	4.3	nd193.nd2	54.397	0	64358	-6450	0.701697	1939
42	34	4.408	nd193.nd2	54.397	0	64358	-6450	0.719321	1367
43	34	4.515	nd193.nd2	54.397	0	64358	-6450	0.736782	1547
44	34	4.623	nd193.nd2	54.397	0	64358	-6450	0.754406	1539
45	34	4.73	nd193.nd2	54.397	0	64358	-6450	0.771867	1561
46	34	4.838	nd193.nd2	54.397	0	64358	-6450	0.789491	1518
47	34	4.945	nd193.nd2	54.397	0	64358	-6450	0.806952	1313
48	34	5.053	nd193.nd2	54.397	0	64358	-6450	0.824576	1443
49	34	5.16	nd193.nd2	54.397	0	64358	-6450	0.842037	1325
50	34	5.268	nd193.nd2	54.397	0	64358	-6450	0.859661	1617
51	34	5.375	nd193.nd2	54.397	0	64358	-6450	0.877121	1413
52	34	5.483	nd193.nd2	54.397	0	64358	-6450	0.894745	1365
53	34	5.59	nd193.nd2	54.397	0	64358	-6450	0.912206	1630
54	34	5.698	nd193.nd2	54.397	0	64358	-6450	0.92983	1416
55	34	5.805	nd193.nd2	54.397	0	64358	-6450	0.947291	1120
[truncated: 1,553 more rows]
