# Supplementary material for: MinD-RNase E interplay controls localization of polar mRNAs in E. coli
Source: EMBO J. 2024 Jan 19;43(4):8. doi: 10.1038/s44318-023-00026-9 (PMC10897333; doi:10.1038/s44318-023-00026-9)
Supplement: Supplementary file 7 — Source Data Fig. 1 [file 44318_2023_26_MOESM7_ESM.zip › Figure 1/1B/delmin-cheA.xlsx]

## Sheet: Profile Data
No.	ID	Distance	Name	Time	Z Pos	X Pos	Y Pos	cell axis	Ch1
1	1	0	nd11121.nd2	809.039	2552.57	274.4	8071.5	0	134
2	1	0.13	nd11121.nd2	809.039	2552.57	274.4	8071.5	0.0322581	384
3	1	0.26	nd11121.nd2	809.039	2552.57	274.4	8071.5	0.0645161	975
4	1	0.39	nd11121.nd2	809.039	2552.57	274.4	8071.5	0.0967742	1740
5	1	0.52	nd11121.nd2	809.039	2552.57	274.4	8071.5	0.129032	2835
6	1	0.65	nd11121.nd2	809.039	2552.57	274.4	8071.5	0.16129	3517
7	1	0.78	nd11121.nd2	809.039	2552.57	274.4	8071.5	0.193548	3827
8	1	0.91	nd11121.nd2	809.039	2552.57	274.4	8071.5	0.225806	4022
9	1	1.04	nd11121.nd2	809.039	2552.57	274.4	8071.5	0.258065	4042
10	1	1.17	nd11121.nd2	809.039	2552.57	274.4	8071.5	0.290323	4356
11	1	1.3	nd11121.nd2	809.039	2552.57	274.4	8071.5	0.322581	4293
12	1	1.43	nd11121.nd2	809.039	2552.57	274.4	8071.5	0.354839	4293
13	1	1.56	nd11121.nd2	809.039	2552.57	274.4	8071.5	0.387097	4098
14	1	1.69	nd11121.nd2	809.039	2552.57	274.4	8071.5	0.419355	4498
15	1	1.82	nd11121.nd2	809.039	2552.57	274.4	8071.5	0.451613	4708
16	1	1.95	nd11121.nd2	809.039	2552.57	274.4	8071.5	0.483871	4028
17	1	2.08	nd11121.nd2	809.039	2552.57	274.4	8071.5	0.516129	4030
18	1	2.21	nd11121.nd2	809.039	2552.57	274.4	8071.5	0.548387	3892
19	1	2.34	nd11121.nd2	809.039	2552.57	274.4	8071.5	0.580645	3450
20	1	2.47	nd11121.nd2	809.039	2552.57	274.4	8071.5	0.612903	3488
21	1	2.6	nd11121.nd2	809.039	2552.57	274.4	8071.5	0.645161	3733
22	1	2.73	nd11121.nd2	809.039	2552.57	274.4	8071.5	0.677419	2798
23	1	2.86	nd11121.nd2	809.039	2552.57	274.4	8071.5	0.709677	2798
24	1	2.99	nd11121.nd2	809.039	2552.57	274.4	8071.5	0.741935	1982
25	1	3.12	nd11121.nd2	809.039	2552.57	274.4	8071.5	0.774194	1489
26	1	3.25	nd11121.nd2	809.039	2552.57	274.4	8071.5	0.806452	1225
27	1	3.38	nd11121.nd2	809.039	2552.57	274.4	8071.5	0.83871	894
28	1	3.51	nd11121.nd2	809.039	2552.57	274.4	8071.5	0.870968	698
29	1	3.64	nd11121.nd2	809.039	2552.57	274.4	8071.5	0.903226	625
30	1	3.77	nd11121.nd2	809.039	2552.57	274.4	8071.5	0.935484	685
31	1	3.9	nd11121.nd2	809.039	2552.57	274.4	8071.5	0.967742	401
32	1	4.03	nd11121.nd2	809.039	2552.57	274.4	8071.5	1	239
1	2	0	nd11121 - Deconvolved 3 iterations.nd2	809.039	2552.57	274.4	8071.5	0	368
2	2	0.13	nd11121 - Deconvolved 3 iterations.nd2	809.039	2552.57	274.4	8071.5	0.037037	368
3	2	0.26	nd11121 - Deconvolved 3 iterations.nd2	809.039	2552.57	274.4	8071.5	0.0740741	909
4	2	0.39	nd11121 - Deconvolved 3 iterations.nd2	809.039	2552.57	274.4	8071.5	0.111111	2183
5	2	0.52	nd11121 - Deconvolved 3 iterations.nd2	809.039	2552.57	274.4	8071.5	0.148148	2183
6	2	0.65	nd11121 - Deconvolved 3 iterations.nd2	809.039	2552.57	274.4	8071.5	0.185185	3459
7	2	0.78	nd11121 - Deconvolved 3 iterations.nd2	809.039	2552.57	274.4	8071.5	0.222222	3525
8	2	0.91	nd11121 - Deconvolved 3 iterations.nd2	809.039	2552.57	274.4	8071.5	0.259259	3887
9	2	1.04	nd11121 - Deconvolved 3 iterations.nd2	809.039	2552.57	274.4	8071.5	0.296296	3711
10	2	1.17	nd11121 - Deconvolved 3 iterations.nd2	809.039	2552.57	274.4	8071.5	0.333333	3706
11	2	1.3	nd11121 - Deconvolved 3 iterations.nd2	809.039	2552.57	274.4	8071.5	0.37037	3938
12	2	1.43	nd11121 - Deconvolved 3 iterations.nd2	809.039	2552.57	274.4	8071.5	0.407407	3749
13	2	1.56	nd11121 - Deconvolved 3 iterations.nd2	809.039	2552.57	274.4	8071.5	0.444444	3870
14	2	1.69	nd11121 - Deconvolved 3 iterations.nd2	809.039	2552.57	274.4	8071.5	0.481481	3855
15	2	1.82	nd11121 - Deconvolved 3 iterations.nd2	809.039	2552.57	274.4	8071.5	0.518519	3775
16	2	1.95	nd11121 - Deconvolved 3 iterations.nd2	809.039	2552.57	274.4	8071.5	0.555556	3829
17	2	2.08	nd11121 - Deconvolved 3 iterations.nd2	809.039	2552.57	274.4	8071.5	0.592593	3887
18	2	2.21	nd11121 - Deconvolved 3 iterations.nd2	809.039	2552.57	274.4	8071.5	0.62963	3937
19	2	2.34	nd11121 - Deconvolved 3 iterations.nd2	809.039	2552.57	274.4	8071.5	0.666667	3874
20	2	2.47	nd11121 - Deconvolved 3 iterations.nd2	809.039	2552.57	274.4	8071.5	0.703704	3682
21	2	2.6	nd11121 - Deconvolved 3 iterations.nd2	809.039	2552.57	274.4	8071.5	0.740741	3583
22	2	2.73	nd11121 - Deconvolved 3 iterations.nd2	809.039	2552.57	274.4	8071.5	0.777778	2431
23	2	2.86	nd11121 - Deconvolved 3 iterations.nd2	809.039	2552.57	274.4	8071.5	0.814815	2431
24	2	2.99	nd11121 - Deconvolved 3 iterations.nd2	809.039	2552.57	274.4	8071.5	0.851852	990
25	2	3.12	nd11121 - Deconvolved 3 iterations.nd2	809.039	2552.57	274.4	8071.5	0.888889	264
26	2	3.25	nd11121 - Deconvolved 3 iterations.nd2	809.039	2552.57	274.4	8071.5	0.925926	264
27	2	3.38	nd11121 - Deconvolved 3 iterations.nd2	809.039	2552.57	274.4	8071.5	0.962963	194
28	2	3.51	nd11121 - Deconvolved 3 iterations.nd2	809.039	2552.57	274.4	8071.5	1	203
1	3	0	nd11121 - Deconvolved 3 iterations.nd2	809.039	2552.57	274.4	8071.5	0	1032
2	3	0.13	nd11121 - Deconvolved 3 iterations.nd2	809.039	2552.57	274.4	8071.5	0.037037	1032
3	3	0.26	nd11121 - Deconvolved 3 iterations.nd2	809.039	2552.57	274.4	8071.5	0.0740741	1633
4	3	0.39	nd11121 - Deconvolved 3 iterations.nd2	809.039	2552.57	274.4	8071.5	0.111111	2147
5	3	0.52	nd11121 - Deconvolved 3 iterations.nd2	809.039	2552.57	274.4	8071.5	0.148148	2147
6	3	0.65	nd11121 - Deconvolved 3 iterations.nd2	809.039	2552.57	274.4	8071.5	0.185185	2584
7	3	0.78	nd11121 - Deconvolved 3 iterations.nd2	809.039	2552.57	274.4	8071.5	0.222222	3306
8	3	0.91	nd11121 - Deconvolved 3 iterations.nd2	809.039	2552.57	274.4	8071.5	0.259259	3909
9	3	1.04	nd11121 - Deconvolved 3 iterations.nd2	809.039	2552.57	274.4	8071.5	0.296296	3979
10	3	1.17	nd11121 - Deconvolved 3 iterations.nd2	809.039	2552.57	274.4	8071.5	0.333333	4498
11	3	1.3	nd11121 - Deconvolved 3 iterations.nd2	809.039	2552.57	274.4	8071.5	0.37037	5145
12	3	1.43	nd11121 - Deconvolved 3 iterations.nd2	809.039	2552.57	274.4	8071.5	0.407407	4974
13	3	1.56	nd11121 - Deconvolved 3 iterations.nd2	809.039	2552.57	274.4	8071.5	0.444444	5409
14	3	1.69	nd11121 - Deconvolved 3 iterations.nd2	809.039	2552.57	274.4	8071.5	0.481481	5789
15	3	1.82	nd11121 - Deconvolved 3 iterations.nd2	809.039	2552.57	274.4	8071.5	0.518519	5643
16	3	1.95	nd11121 - Deconvolved 3 iterations.nd2	809.039	2552.57	274.4	8071.5	0.555556	5014
17	3	2.08	nd11121 - Deconvolved 3 iterations.nd2	809.039	2552.57	274.4	8071.5	0.592593	4579
18	3	2.21	nd11121 - Deconvolved 3 iterations.nd2	809.039	2552.57	274.4	8071.5	0.62963	4200
19	3	2.34	nd11121 - Deconvolved 3 iterations.nd2	809.039	2552.57	274.4	8071.5	0.666667	4100
20	3	2.47	nd11121 - Deconvolved 3 iterations.nd2	809.039	2552.57	274.4	8071.5	0.703704	4449
21	3	2.6	nd11121 - Deconvolved 3 iterations.nd2	809.039	2552.57	274.4	8071.5	0.740741	3709
22	3	2.73	nd11121 - Deconvolved 3 iterations.nd2	809.039	2552.57	274.4	8071.5	0.777778	2787
23	3	2.86	nd11121 - Deconvolved 3 iterations.nd2	809.039	2552.57	274.4	8071.5	0.814815	2787
24	3	2.99	nd11121 - Deconvolved 3 iterations.nd2	809.039	2552.57	274.4	8071.5	0.851852	1182
25	3	3.12	nd11121 - Deconvolved 3 iterations.nd2	809.039	2552.57	274.4	8071.5	0.888889	369
26	3	3.25	nd11121 - Deconvolved 3 iterations.nd2	809.039	2552.57	274.4	8071.5	0.925926	369
27	3	3.38	nd11121 - Deconvolved 3 iterations.nd2	809.039	2552.57	274.4	8071.5	0.962963	215
28	3	3.51	nd11121 - Deconvolved 3 iterations.nd2	809.039	2552.57	274.4	8071.5	1	186
1	4	0	nd11121 - Deconvolved 3 iterations.nd2	809.039	2552.57	274.4	8071.5	0	421
2	4	0.13	nd11121 - Deconvolved 3 iterations.nd2	809.039	2552.57	274.4	8071.5	0.037037	421
3	4	0.26	nd11121 - Deconvolved 3 iterations.nd2	809.039	2552.57	274.4	8071.5	0.0740741	721
4	4	0.39	nd11121 - Deconvolved 3 iterations.nd2	809.039	2552.57	274.4	8071.5	0.111111	1526
5	4	0.52	nd11121 - Deconvolved 3 iterations.nd2	809.039	2552.57	274.4	8071.5	0.148148	1526
6	4	0.65	nd11121 - Deconvolved 3 iterations.nd2	809.039	2552.57	274.4	8071.5	0.185185	2386
7	4	0.78	nd11121 - Deconvolved 3 iterations.nd2	809.039	2552.57	274.4	8071.5	0.222222	3130
8	4	0.91	nd11121 - Deconvolved 3 iterations.nd2	809.039	2552.57	274.4	8071.5	0.259259	4275
9	4	1.04	nd11121 - Deconvolved 3 iterations.nd2	809.039	2552.57	274.4	8071.5	0.296296	3715
10	4	1.17	nd11121 - Deconvolved 3 iterations.nd2	809.039	2552.57	274.4	8071.5	0.333333	4518
11	4	1.3	nd11121 - Deconvolved 3 iterations.nd2	809.039	2552.57	274.4	8071.5	0.37037	5354
12	4	1.43	nd11121 - Deconvolved 3 iterations.nd2	809.039	2552.57	274.4	8071.5	0.407407	5152
13	4	1.56	nd11121 - Deconvolved 3 iterations.nd2	809.039	2552.57	274.4	8071.5	0.444444	5424
14	4	1.69	nd11121 - Deconvolved 3 iterations.nd2	809.039	2552.57	274.4	8071.5	0.481481	5912
15	4	1.82	nd11121 - Deconvolved 3 iterations.nd2	809.039	2552.57	274.4	8071.5	0.518519	6038
16	4	1.95	nd11121 - Deconvolved 3 iterations.nd2	809.039	2552.57	274.4	8071.5	0.555556	5873
17	4	2.08	nd11121 - Deconvolved 3 iterations.nd2	809.039	2552.57	274.4	8071.5	0.592593	6224
18	4	2.21	nd11121 - Deconvolved 3 iterations.nd2	809.039	2552.57	274.4	8071.5	0.62963	6394
19	4	2.34	nd11121 - Deconvolved 3 iterations.nd2	809.039	2552.57	274.4	8071.5	0.666667	5873
20	4	2.47	nd11121 - Deconvolved 3 iterations.nd2	809.039	2552.57	274.4	8071.5	0.703704	5887
21	4	2.6	nd11121 - Deconvolved 3 iterations.nd2	809.039	2552.57	274.4	8071.5	0.740741	5055
22	4	2.73	nd11121 - Deconvolved 3 iterations.nd2	809.039	2552.57	274.4	8071.5	0.777778	4287
23	4	2.86	nd11121 - Deconvolved 3 iterations.nd2	809.039	2552.57	274.4	8071.5	0.814815	4287
24	4	2.99	nd11121 - Deconvolved 3 iterations.nd2	809.039	2552.57	274.4	8071.5	0.851852	2064
25	4	3.12	nd11121 - Deconvolved 3 iterations.nd2	809.039	2552.57	274.4	8071.5	0.888889	861
26	4	3.25	nd11121 - Deconvolved 3 iterations.nd2	809.039	2552.57	274.4	8071.5	0.925926	861
27	4	3.38	nd11121 - Deconvolved 3 iterations.nd2	809.039	2552.57	274.4	8071.5	0.962963	715
28	4	3.51	nd11121 - Deconvolved 3 iterations.nd2	809.039	2552.57	274.4	8071.5	1	739
1	5	0	nd11121 - Deconvolved 3 iterations.nd2	809.039	2552.57	274.4	8071.5	0	517
2	5	0.13	nd11121 - Deconvolved 3 iterations.nd2	809.039	2552.57	274.4	8071.5	0.037037	517
3	5	0.26	nd11121 - Deconvolved 3 iterations.nd2	809.039	2552.57	274.4	8071.5	0.0740741	634
4	5	0.39	nd11121 - Deconvolved 3 iterations.nd2	809.039	2552.57	274.4	8071.5	0.111111	1113
5	5	0.52	nd11121 - Deconvolved 3 iterations.nd2	809.039	2552.57	274.4	8071.5	0.148148	1113
6	5	0.65	nd11121 - Deconvolved 3 iterations.nd2	809.039	2552.57	274.4	8071.5	0.185185	1858
7	5	0.78	nd11121 - Deconvolved 3 iterations.nd2	809.039	2552.57	274.4	8071.5	0.222222	3340
8	5	0.91	nd11121 - Deconvolved 3 iterations.nd2	809.039	2552.57	274.4	8071.5	0.259259	4429
9	5	1.04	nd11121 - Deconvolved 3 iterations.nd2	809.039	2552.57	274.4	8071.5	0.296296	4230
10	5	1.17	nd11121 - Deconvolved 3 iterations.nd2	809.039	2552.57	274.4	8071.5	0.333333	5077
11	5	1.3	nd11121 - Deconvolved 3 iterations.nd2	809.039	2552.57	274.4	8071.5	0.37037	5357
12	5	1.43	nd11121 - Deconvolved 3 iterations.nd2	809.039	2552.57	274.4	8071.5	0.407407	5283
13	5	1.56	nd11121 - Deconvolved 3 iterations.nd2	809.039	2552.57	274.4	8071.5	0.444444	5100
14	5	1.69	nd11121 - Deconvolved 3 iterations.nd2	809.039	2552.57	274.4	8071.5	0.481481	5331
15	5	1.82	nd11121 - Deconvolved 3 iterations.nd2	809.039	2552.57	274.4	8071.5	0.518519	5450
16	5	1.95	nd11121 - Deconvolved 3 iterations.nd2	809.039	2552.57	274.4	8071.5	0.555556	5575
17	5	2.08	nd11121 - Deconvolved 3 iterations.nd2	809.039	2552.57	274.4	8071.5	0.592593	5338
18	5	2.21	nd11121 - Deconvolved 3 iterations.nd2	809.039	2552.57	274.4	8071.5	0.62963	5647
19	5	2.34	nd11121 - Deconvolved 3 iterations.nd2	809.039	2552.57	274.4	8071.5	0.666667	6060
20	5	2.47	nd11121 - Deconvolved 3 iterations.nd2	809.039	2552.57	274.4	8071.5	0.703704	6268
21	5	2.6	nd11121 - Deconvolved 3 iterations.nd2	809.039	2552.57	274.4	8071.5	0.740741	5436
22	5	2.73	nd11121 - Deconvolved 3 iterations.nd2	809.039	2552.57	274.4	8071.5	0.777778	3213
23	5	2.86	nd11121 - Deconvolved 3 iterations.nd2	809.039	2552.57	274.4	8071.5	0.814815	3213
24	5	2.99	nd11121 - Deconvolved 3 iterations.nd2	809.039	2552.57	274.4	8071.5	0.851852	1838
25	5	3.12	nd11121 - Deconvolved 3 iterations.nd2	809.039	2552.57	274.4	8071.5	0.888889	1607
26	5	3.25	nd11121 - Deconvolved 3 iterations.nd2	809.039	2552.57	274.4	8071.5	0.925926	1607
27	5	3.38	nd11121 - Deconvolved 3 iterations.nd2	809.039	2552.57	274.4	8071.5	0.962963	1383
28	5	3.51	nd11121 - Deconvolved 3 iterations.nd2	809.039	2552.57	274.4	8071.5	1	1132
1	6	0	nd11121 - Deconvolved 3 iterations.nd2	809.039	2552.57	274.4	8071.5	0	2370
2	6	0.13	nd11121 - Deconvolved 3 iterations.nd2	809.039	2552.57	274.4	8071.5	0.037037	2370
3	6	0.26	nd11121 - Deconvolved 3 iterations.nd2	809.039	2552.57	274.4	8071.5	0.0740741	3300
4	6	0.39	nd11121 - Deconvolved 3 iterations.nd2	809.039	2552.57	274.4	8071.5	0.111111	4206
5	6	0.52	nd11121 - Deconvolved 3 iterations.nd2	809.039	2552.57	274.4	8071.5	0.148148	4206
6	6	0.65	nd11121 - Deconvolved 3 iterations.nd2	809.039	2552.57	274.4	8071.5	0.185185	4535
7	6	0.78	nd11121 - Deconvolved 3 iterations.nd2	809.039	2552.57	274.4	8071.5	0.222222	4906
8	6	0.91	nd11121 - Deconvolved 3 iterations.nd2	809.039	2552.57	274.4	8071.5	0.259259	5478
9	6	1.04	nd11121 - Deconvolved 3 iterations.nd2	809.039	2552.57	274.4	8071.5	0.296296	4692
10	6	1.17	nd11121 - Deconvolved 3 iterations.nd2	809.039	2552.57	274.4	8071.5	0.333333	4206
11	6	1.3	nd11121 - Deconvolved 3 iterations.nd2	809.039	2552.57	274.4	8071.5	0.37037	4679
12	6	1.43	nd11121 - Deconvolved 3 iterations.nd2	809.039	2552.57	274.4	8071.5	0.407407	3951
13	6	1.56	nd11121 - Deconvolved 3 iterations.nd2	809.039	2552.57	274.4	8071.5	0.444444	4237
14	6	1.69	nd11121 - Deconvolved 3 iterations.nd2	809.039	2552.57	274.4	8071.5	0.481481	5102
15	6	1.82	nd11121 - Deconvolved 3 iterations.nd2	809.039	2552.57	274.4	8071.5	0.518519	4952
16	6	1.95	nd11121 - Deconvolved 3 iterations.nd2	809.039	2552.57	274.4	8071.5	0.555556	4525
17	6	2.08	nd11121 - Deconvolved 3 iterations.nd2	809.039	2552.57	274.4	8071.5	0.592593	5073
18	6	2.21	nd11121 - Deconvolved 3 iterations.nd2	809.039	2552.57	274.4	8071.5	0.62963	4989
19	6	2.34	nd11121 - Deconvolved 3 iterations.nd2	809.039	2552.57	274.4	8071.5	0.666667	4555
20	6	2.47	nd11121 - Deconvolved 3 iterations.nd2	809.039	2552.57	274.4	8071.5	0.703704	5000
21	6	2.6	nd11121 - Deconvolved 3 iterations.nd2	809.039	2552.57	274.4	8071.5	0.740741	4943
22	6	2.73	nd11121 - Deconvolved 3 iterations.nd2	809.039	2552.57	274.4	8071.5	0.777778	5219
23	6	2.86	nd11121 - Deconvolved 3 iterations.nd2	809.039	2552.57	274.4	8071.5	0.814815	5219
24	6	2.99	nd11121 - Deconvolved 3 iterations.nd2	809.039	2552.57	274.4	8071.5	0.851852	4284
25	6	3.12	nd11121 - Deconvolved 3 iterations.nd2	809.039	2552.57	274.4	8071.5	0.888889	2986
26	6	3.25	nd11121 - Deconvolved 3 iterations.nd2	809.039	2552.57	274.4	8071.5	0.925926	2986
27	6	3.38	nd11121 - Deconvolved 3 iterations.nd2	809.039	2552.57	274.4	8071.5	0.962963	2261
28	6	3.51	nd11121 - Deconvolved 3 iterations.nd2	809.039	2552.57	274.4	8071.5	1	1353
1	7	0	nd11121 - Deconvolved 3 iterations.nd2	809.039	2552.57	274.4	8071.5	0	1609
2	7	0.13	nd11121 - Deconvolved 3 iterations.nd2	809.039	2552.57	274.4	8071.5	0.037037	1609
3	7	0.26	nd11121 - Deconvolved 3 iterations.nd2	809.039	2552.57	274.4	8071.5	0.0740741	2551
4	7	0.39	nd11121 - Deconvolved 3 iterations.nd2	809.039	2552.57	274.4	8071.5	0.111111	3167
5	7	0.52	nd11121 - Deconvolved 3 iterations.nd2	809.039	2552.57	274.4	8071.5	0.148148	3167
6	7	0.65	nd11121 - Deconvolved 3 iterations.nd2	809.039	2552.57	274.4	8071.5	0.185185	3419
7	7	0.78	nd11121 - Deconvolved 3 iterations.nd2	809.039	2552.57	274.4	8071.5	0.222222	3504
8	7	0.91	nd11121 - Deconvolved 3 iterations.nd2	809.039	2552.57	274.4	8071.5	0.259259	4053
9	7	1.04	nd11121 - Deconvolved 3 iterations.nd2	809.039	2552.57	274.4	8071.5	0.296296	3835
10	7	1.17	nd11121 - Deconvolved 3 iterations.nd2	809.039	2552.57	274.4	8071.5	0.333333	4180
11	7	1.3	nd11121 - Deconvolved 3 iterations.nd2	809.039	2552.57	274.4	8071.5	0.37037	4954
12	7	1.43	nd11121 - Deconvolved 3 iterations.nd2	809.039	2552.57	274.4	8071.5	0.407407	4456
13	7	1.56	nd11121 - Deconvolved 3 iterations.nd2	809.039	2552.57	274.4	8071.5	0.444444	5048
14	7	1.69	nd11121 - Deconvolved 3 iterations.nd2	809.039	2552.57	274.4	8071.5	0.481481	5558
15	7	1.82	nd11121 - Deconvolved 3 iterations.nd2	809.039	2552.57	274.4	8071.5	0.518519	5481
16	7	1.95	nd11121 - Deconvolved 3 iterations.nd2	809.039	2552.57	274.4	8071.5	0.555556	5410
17	7	2.08	nd11121 - Deconvolved 3 iterations.nd2	809.039	2552.57	274.4	8071.5	0.592593	5590
18	7	2.21	nd11121 - Deconvolved 3 iterations.nd2	809.039	2552.57	274.4	8071.5	0.62963	5491
19	7	2.34	nd11121 - Deconvolved 3 iterations.nd2	809.039	2552.57	274.4	8071.5	0.666667	5164
20	7	2.47	nd11121 - Deconvolved 3 iterations.nd2	809.039	2552.57	274.4	8071.5	0.703704	5363
21	7	2.6	nd11121 - Deconvolved 3 iterations.nd2	809.039	2552.57	274.4	8071.5	0.740741	5652
22	7	2.73	nd11121 - Deconvolved 3 iterations.nd2	809.039	2552.57	274.4	8071.5	0.777778	5706
23	7	2.86	nd11121 - Deconvolved 3 iterations.nd2	809.039	2552.57	274.4	8071.5	0.814815	5706
24	7	2.99	nd11121 - Deconvolved 3 iterations.nd2	809.039	2552.57	274.4	8071.5	0.851852	5976
25	7	3.12	nd11121 - Deconvolved 3 iterations.nd2	809.039	2552.57	274.4	8071.5	0.888889	5601
26	7	3.25	nd11121 - Deconvolved 3 iterations.nd2	809.039	2552.57	274.4	8071.5	0.925926	5601
27	7	3.38	nd11121 - Deconvolved 3 iterations.nd2	809.039	2552.57	274.4	8071.5	0.962963	4991
28	7	3.51	nd11121 - Deconvolved 3 iterations.nd2	809.039	2552.57	274.4	8071.5	1	3196
1	8	0	nd11121 - Deconvolved 3 iterations.nd2	809.039	2552.57	274.4	8071.5	0	534
2	8	0.13	nd11121 - Deconvolved 3 iterations.nd2	809.039	2552.57	274.4	8071.5	0.037037	534
3	8	0.26	nd11121 - Deconvolved 3 iterations.nd2	809.039	2552.57	274.4	8071.5	0.0740741	682
4	8	0.39	nd11121 - Deconvolved 3 iterations.nd2	809.039	2552.57	274.4	8071.5	0.111111	1601
5	8	0.52	nd11121 - Deconvolved 3 iterations.nd2	809.039	2552.57	274.4	8071.5	0.148148	2599
6	8	0.65	nd11121 - Deconvolved 3 iterations.nd2	809.039	2552.57	274.4	8071.5	0.185185	3270
7	8	0.78	nd11121 - Deconvolved 3 iterations.nd2	809.039	2552.57	274.4	8071.5	0.222222	4041
8	8	0.91	nd11121 - Deconvolved 3 iterations.nd2	809.039	2552.57	274.4	8071.5	0.259259	4133
9	8	1.04	nd11121 - Deconvolved 3 iterations.nd2	809.039	2552.57	274.4	8071.5	0.296296	4345
10	8	1.17	nd11121 - Deconvolved 3 iterations.nd2	809.039	2552.57	274.4	8071.5	0.333333	4687
11	8	1.3	nd11121 - Deconvolved 3 iterations.nd2	809.039	2552.57	274.4	8071.5	0.37037	4560
12	8	1.43	nd11121 - Deconvolved 3 iterations.nd2	809.039	2552.57	274.4	8071.5	0.407407	4493
13	8	1.56	nd11121 - Deconvolved 3 iterations.nd2	809.039	2552.57	274.4	8071.5	0.444444	4321
14	8	1.69	nd11121 - Deconvolved 3 iterations.nd2	809.039	2552.57	274.4	8071.5	0.481481	4305
15	8	1.82	nd11121 - Deconvolved 3 iterations.nd2	809.039	2552.57	274.4	8071.5	0.518519	4564
16	8	1.95	nd11121 - Deconvolved 3 iterations.nd2	809.039	2552.57	274.4	8071.5	0.555556	4880
17	8	2.08	nd11121 - Deconvolved 3 iterations.nd2	809.039	2552.57	274.4	8071.5	0.592593	5048
18	8	2.21	nd11121 - Deconvolved 3 iterations.nd2	809.039	2552.57	274.4	8071.5	0.62963	3960
19	8	2.34	nd11121 - Deconvolved 3 iterations.nd2	809.039	2552.57	274.4	8071.5	0.666667	1782
20	8	2.47	nd11121 - Deconvolved 3 iterations.nd2	809.039	2552.57	274.4	8071.5	0.703704	1730
21	8	2.6	nd11121 - Deconvolved 3 iterations.nd2	809.039	2552.57	274.4	8071.5	0.740741	2448
22	8	2.73	nd11121 - Deconvolved 3 iterations.nd2	809.039	2552.57	274.4	8071.5	0.777778	3916
23	8	2.86	nd11121 - Deconvolved 3 iterations.nd2	809.039	2552.57	274.4	8071.5	0.814815	4527
24	8	2.99	nd11121 - Deconvolved 3 iterations.nd2	809.039	2552.57	274.4	8071.5	0.851852	4635
25	8	3.12	nd11121 - Deconvolved 3 iterations.nd2	809.039	2552.57	274.4	8071.5	0.888889	4778
26	8	3.25	nd11121 - Deconvolved 3 iterations.nd2	809.039	2552.57	274.4	8071.5	0.925926	4860
27	8	3.38	nd11121 - Deconvolved 3 iterations.nd2	809.039	2552.57	274.4	8071.5	0.962963	4859
28	8	3.51	nd11121 - Deconvolved 3 iterations.nd2	809.039	2552.57	274.4	8071.5	1	4929
29	8	3.64	nd11121 - Deconvolved 3 iterations.nd2	809.039	2552.57	274.4	8071.5	1.03704	4498
30	8	3.77	nd11121 - Deconvolved 3 iterations.nd2	809.039	2552.57	274.4	8071.5	1.07407	3117
31	8	3.9	nd11121 - Deconvolved 3 iterations.nd2	809.039	2552.57	274.4	8071.5	1.11111	815
32	8	4.03	nd11121 - Deconvolved 3 iterations.nd2	809.039	2552.57	274.4	8071.5	1.14815	262
33	8	4.16	nd11121 - Deconvolved 3 iterations.nd2	809.039	2552.57	274.4	8071.5	1.18519	139
34	8	4.29	nd11121 - Deconvolved 3 iterations.nd2	809.039	2552.57	274.4	8071.5	1.22222	141
35	8	4.42	nd11121 - Deconvolved 3 iterations.nd2	809.039	2552.57	274.4	8071.5	1.25926	157
1	9	0	nd11121 - Deconvolved 3 iterations.nd2	809.039	2552.57	274.4	8071.5	0	943
2	9	0.13	nd11121 - Deconvolved 3 iterations.nd2	809.039	2552.57	274.4	8071.5	0.037037	943
3	9	0.26	nd11121 - Deconvolved 3 iterations.nd2	809.039	2552.57	274.4	8071.5	0.0740741	1094
4	9	0.39	nd11121 - Deconvolved 3 iterations.nd2	809.039	2552.57	274.4	8071.5	0.111111	1609
5	9	0.52	nd11121 - Deconvolved 3 iterations.nd2	809.039	2552.57	274.4	8071.5	0.148148	1607
6	9	0.65	nd11121 - Deconvolved 3 iterations.nd2	809.039	2552.57	274.4	8071.5	0.185185	2376
7	9	0.78	nd11121 - Deconvolved 3 iterations.nd2	809.039	2552.57	274.4	8071.5	0.222222	3167
8	9	0.91	nd11121 - Deconvolved 3 iterations.nd2	809.039	2552.57	274.4	8071.5	0.259259	3419
9	9	1.04	nd11121 - Deconvolved 3 iterations.nd2	809.039	2552.57	274.4	8071.5	0.296296	2919
10	9	1.17	nd11121 - Deconvolved 3 iterations.nd2	809.039	2552.57	274.4	8071.5	0.333333	3504
11	9	1.3	nd11121 - Deconvolved 3 iterations.nd2	809.039	2552.57	274.4	8071.5	0.37037	3835
12	9	1.43	nd11121 - Deconvolved 3 iterations.nd2	809.039	2552.57	274.4	8071.5	0.407407	5706
13	9	1.56	nd11121 - Deconvolved 3 iterations.nd2	809.039	2552.57	274.4	8071.5	0.444444	5976
14	9	1.69	nd11121 - Deconvolved 3 iterations.nd2	809.039	2552.57	274.4	8071.5	0.481481	5976
15	9	1.82	nd11121 - Deconvolved 3 iterations.nd2	809.039	2552.57	274.4	8071.5	0.518519	5601
16	9	1.95	nd11121 - Deconvolved 3 iterations.nd2	809.039	2552.57	274.4	8071.5	0.555556	4991
17	9	2.08	nd11121 - Deconvolved 3 iterations.nd2	809.039	2552.57	274.4	8071.5	0.592593	4697
18	9	2.21	nd11121 - Deconvolved 3 iterations.nd2	809.039	2552.57	274.4	8071.5	0.62963	3196
19	9	2.34	nd11121 - Deconvolved 3 iterations.nd2	809.039	2552.57	274.4	8071.5	0.666667	1012
20	9	2.47	nd11121 - Deconvolved 3 iterations.nd2	809.039	2552.57	274.4	8071.5	0.703704	510
21	9	2.6	nd11121 - Deconvolved 3 iterations.nd2	809.039	2552.57	274.4	8071.5	0.740741	233
22	9	2.73	nd11121 - Deconvolved 3 iterations.nd2	809.039	2552.57	274.4	8071.5	0.777778	231
23	9	2.86	nd11121 - Deconvolved 3 iterations.nd2	809.039	2552.57	274.4	8071.5	0.814815	234
24	9	2.99	nd11121 - Deconvolved 3 iterations.nd2	809.039	2552.57	274.4	8071.5	0.851852	251
25	9	3.12	nd11121 - Deconvolved 3 iterations.nd2	809.039	2552.57	274.4	8071.5	0.888889	0
26	9	3.25	nd11121 - Deconvolved 3 iterations.nd2	809.039	2552.57	274.4	8071.5	0.925926	0
27	9	3.38	nd11121 - Deconvolved 3 iterations.nd2	809.039	2552.57	274.4	8071.5	0.962963	0
28	9	3.51	nd11121 - Deconvolved 3 iterations.nd2	809.039	2552.57	274.4	8071.5	1	0
1	10	0	nd11121 - Deconvolved 3 iterations.nd2	809.039	2552.57	274.4	8071.5	0	1702
2	10	0.13	nd11121 - Deconvolved 3 iterations.nd2	809.039	2552.57	274.4	8071.5	0.0333333	1702
3	10	0.26	nd11121 - Deconvolved 3 iterations.nd2	809.039	2552.57	274.4	8071.5	0.0666667	1442
4	10	0.39	nd11121 - Deconvolved 3 iterations.nd2	809.039	2552.57	274.4	8071.5	0.1	1776
5	10	0.52	nd11121 - Deconvolved 3 iterations.nd2	809.039	2552.57	274.4	8071.5	0.133333	1968
6	10	0.65	nd11121 - Deconvolved 3 iterations.nd2	809.039	2552.57	274.4	8071.5	0.166667	3762
7	10	0.78	nd11121 - Deconvolved 3 iterations.nd2	809.039	2552.57	274.4	8071.5	0.2	4874
8	10	0.91	nd11121 - Deconvolved 3 iterations.nd2	809.039	2552.57	274.4	8071.5	0.233333	5698
9	10	1.04	nd11121 - Deconvolved 3 iterations.nd2	809.039	2552.57	274.4	8071.5	0.266667	5879
10	10	1.17	nd11121 - Deconvolved 3 iterations.nd2	809.039	2552.57	274.4	8071.5	0.3	6123
11	10	1.3	nd11121 - Deconvolved 3 iterations.nd2	809.039	2552.57	274.4	8071.5	0.333333	6380
12	10	1.43	nd11121 - Deconvolved 3 iterations.nd2	809.039	2552.57	274.4	8071.5	0.366667	6546
13	10	1.56	nd11121 - Deconvolved 3 iterations.nd2	809.039	2552.57	274.4	8071.5	0.4	6546
14	10	1.69	nd11121 - Deconvolved 3 iterations.nd2	809.039	2552.57	274.4	8071.5	0.433333	5926
15	10	1.82	nd11121 - Deconvolved 3 iterations.nd2	809.039	2552.57	274.4	8071.5	0.466667	5270
16	10	1.95	nd11121 - Deconvolved 3 iterations.nd2	809.039	2552.57	274.4	8071.5	0.5	5071
17	10	2.08	nd11121 - Deconvolved 3 iterations.nd2	809.039	2552.57	274.4	8071.5	0.533333	5585
18	10	2.21	nd11121 - Deconvolved 3 iterations.nd2	809.039	2552.57	274.4	8071.5	0.566667	5830
19	10	2.34	nd11121 - Deconvolved 3 iterations.nd2	809.039	2552.57	274.4	8071.5	0.6	5619
20	10	2.47	nd11121 - Deconvolved 3 iterations.nd2	809.039	2552.57	274.4	8071.5	0.633333	4931
21	10	2.6	nd11121 - Deconvolved 3 iterations.nd2	809.039	2552.57	274.4	8071.5	0.666667	4931
22	10	2.73	nd11121 - Deconvolved 3 iterations.nd2	809.039	2552.57	274.4	8071.5	0.7	4896
23	10	2.86	nd11121 - Deconvolved 3 iterations.nd2	809.039	2552.57	274.4	8071.5	0.733333	3178
24	10	2.99	nd11121 - Deconvolved 3 iterations.nd2	809.039	2552.57	274.4	8071.5	0.766667	2117
25	10	3.12	nd11121 - Deconvolved 3 iterations.nd2	809.039	2552.57	274.4	8071.5	0.8	1248
26	10	3.25	nd11121 - Deconvolved 3 iterations.nd2	809.039	2552.57	274.4	8071.5	0.833333	592
27	10	3.38	nd11121 - Deconvolved 3 iterations.nd2	809.039	2552.57	274.4	8071.5	0.866667	553
28	10	3.51	nd11121 - Deconvolved 3 iterations.nd2	809.039	2552.57	274.4	8071.5	0.9	562
29	10	3.64	nd11121 - Deconvolved 3 iterations.nd2	809.039	2552.57	274.4	8071.5	0.933333	569
30	10	3.77	nd11121 - Deconvolved 3 iterations.nd2	809.039	2552.57	274.4	8071.5	0.966667	579
31	10	3.9	nd11121 - Deconvolved 3 iterations.nd2	809.039	2552.57	274.4	8071.5	1	585
1	11	0	nd11121 - Deconvolved 3 iterations.nd2	809.039	2552.57	274.4	8071.5	0	792
2	11	0.13	nd11121 - Deconvolved 3 iterations.nd2	809.039	2552.57	274.4	8071.5	0.0333333	792
3	11	0.26	nd11121 - Deconvolved 3 iterations.nd2	809.039	2552.57	274.4	8071.5	0.0666667	878
4	11	0.39	nd11121 - Deconvolved 3 iterations.nd2	809.039	2552.57	274.4	8071.5	0.1	1463
5	11	0.52	nd11121 - Deconvolved 3 iterations.nd2	809.039	2552.57	274.4	8071.5	0.133333	1971
6	11	0.65	nd11121 - Deconvolved 3 iterations.nd2	809.039	2552.57	274.4	8071.5	0.166667	3421
7	11	0.78	nd11121 - Deconvolved 3 iterations.nd2	809.039	2552.57	274.4	8071.5	0.2	3807
8	11	0.91	nd11121 - Deconvolved 3 iterations.nd2	809.039	2552.57	274.4	8071.5	0.233333	5429
9	11	1.04	nd11121 - Deconvolved 3 iterations.nd2	809.039	2552.57	274.4	8071.5	0.266667	5429
10	11	1.17	nd11121 - Deconvolved 3 iterations.nd2	809.039	2552.57	274.4	8071.5	0.3	6338
11	11	1.3	nd11121 - Deconvolved 3 iterations.nd2	809.039	2552.57	274.4	8071.5	0.333333	6320
12	11	1.43	nd11121 - Deconvolved 3 iterations.nd2	809.039	2552.57	274.4	8071.5	0.366667	5901
13	11	1.56	nd11121 - Deconvolved 3 iterations.nd2	809.039	2552.57	274.4	8071.5	0.4	5893
14	11	1.69	nd11121 - Deconvolved 3 iterations.nd2	809.039	2552.57	274.4	8071.5	0.433333	5600
15	11	1.82	nd11121 - Deconvolved 3 iterations.nd2	809.039	2552.57	274.4	8071.5	0.466667	5210
16	11	1.95	nd11121 - Deconvolved 3 iterations.nd2	809.039	2552.57	274.4	8071.5	0.5	5750
17	11	2.08	nd11121 - Deconvolved 3 iterations.nd2	809.039	2552.57	274.4	8071.5	0.533333	5750
18	11	2.21	nd11121 - Deconvolved 3 iterations.nd2	809.039	2552.57	274.4	8071.5	0.566667	6191
19	11	2.34	nd11121 - Deconvolved 3 iterations.nd2	809.039	2552.57	274.4	8071.5	0.6	6020
20	11	2.47	nd11121 - Deconvolved 3 iterations.nd2	809.039	2552.57	274.4	8071.5	0.633333	6053
21	11	2.6	nd11121 - Deconvolved 3 iterations.nd2	809.039	2552.57	274.4	8071.5	0.666667	5886
22	11	2.73	nd11121 - Deconvolved 3 iterations.nd2	809.039	2552.57	274.4	8071.5	0.7	6552
23	11	2.86	nd11121 - Deconvolved 3 iterations.nd2	809.039	2552.57	274.4	8071.5	0.733333	7202
24	11	2.99	nd11121 - Deconvolved 3 iterations.nd2	809.039	2552.57	274.4	8071.5	0.766667	5557
25	11	3.12	nd11121 - Deconvolved 3 iterations.nd2	809.039	2552.57	274.4	8071.5	0.8	5557
26	11	3.25	nd11121 - Deconvolved 3 iterations.nd2	809.039	2552.57	274.4	8071.5	0.833333	3363
27	11	3.38	nd11121 - Deconvolved 3 iterations.nd2	809.039	2552.57	274.4	8071.5	0.866667	2450
28	11	3.51	nd11121 - Deconvolved 3 iterations.nd2	809.039	2552.57	274.4	8071.5	0.9	1629
29	11	3.64	nd11121 - Deconvolved 3 iterations.nd2	809.039	2552.57	274.4	8071.5	0.933333	1278
30	11	3.77	nd11121 - Deconvolved 3 iterations.nd2	809.039	2552.57	274.4	8071.5	0.966667	1067
31	11	3.9	nd11121 - Deconvolved 3 iterations.nd2	809.039	2552.57	274.4	8071.5	1	973
1	12	0	nd11121 - Deconvolved 3 iterations.nd2	809.039	2552.57	274.4	8071.5	0	508
2	12	0.13	nd11121 - Deconvolved 3 iterations.nd2	809.039	2552.57	274.4	8071.5	0.0344828	508
3	12	0.26	nd11121 - Deconvolved 3 iterations.nd2	809.039	2552.57	274.4	8071.5	0.0689655	521
4	12	0.39	nd11121 - Deconvolved 3 iterations.nd2	809.039	2552.57	274.4	8071.5	0.103448	781
5	12	0.52	nd11121 - Deconvolved 3 iterations.nd2	809.039	2552.57	274.4	8071.5	0.137931	1296
6	12	0.65	nd11121 - Deconvolved 3 iterations.nd2	809.039	2552.57	274.4	8071.5	0.172414	2895
7	12	0.78	nd11121 - Deconvolved 3 iterations.nd2	809.039	2552.57	274.4	8071.5	0.206897	3397
8	12	0.91	nd11121 - Deconvolved 3 iterations.nd2	809.039	2552.57	274.4	8071.5	0.241379	3647
9	12	1.04	nd11121 - Deconvolved 3 iterations.nd2	809.039	2552.57	274.4	8071.5	0.275862	3647
10	12	1.17	nd11121 - Deconvolved 3 iterations.nd2	809.039	2552.57	274.4	8071.5	0.310345	3901
11	12	1.3	nd11121 - Deconvolved 3 iterations.nd2	809.039	2552.57	274.4	8071.5	0.344828	4690
12	12	1.43	nd11121 - Deconvolved 3 iterations.nd2	809.039	2552.57	274.4	8071.5	0.37931	4732
13	12	1.56	nd11121 - Deconvolved 3 iterations.nd2	809.039	2552.57	274.4	8071.5	0.413793	4743
14	12	1.69	nd11121 - Deconvolved 3 iterations.nd2	809.039	2552.57	274.4	8071.5	0.448276	4834
15	12	1.82	nd11121 - Deconvolved 3 iterations.nd2	809.039	2552.57	274.4	8071.5	0.482759	4847
16	12	1.95	nd11121 - Deconvolved 3 iterations.nd2	809.039	2552.57	274.4	8071.5	0.517241	4950
17	12	2.08	nd11121 - Deconvolved 3 iterations.nd2	809.039	2552.57	274.4	8071.5	0.551724	4950
18	12	2.21	nd11121 - Deconvolved 3 iterations.nd2	809.039	2552.57	274.4	8071.5	0.586207	4953
19	12	2.34	nd11121 - Deconvolved 3 iterations.nd2	809.039	2552.57	274.4	8071.5	0.62069	4599
20	12	2.47	nd11121 - Deconvolved 3 iterations.nd2	809.039	2552.57	274.4	8071.5	0.655172	4727
21	12	2.6	nd11121 - Deconvolved 3 iterations.nd2	809.039	2552.57	274.4	8071.5	0.689655	4380
22	12	2.73	nd11121 - Deconvolved 3 iterations.nd2	809.039	2552.57	274.4	8071.5	0.724138	4390
23	12	2.86	nd11121 - Deconvolved 3 iterations.nd2	809.039	2552.57	274.4	8071.5	0.758621	3239
24	12	2.99	nd11121 - Deconvolved 3 iterations.nd2	809.039	2552.57	274.4	8071.5	0.793103	3239
25	12	3.12	nd11121 - Deconvolved 3 iterations.nd2	809.039	2552.57	274.4	8071.5	0.827586	1326
26	12	3.25	nd11121 - Deconvolved 3 iterations.nd2	809.039	2552.57	274.4	8071.5	0.862069	858
27	12	3.38	nd11121 - Deconvolved 3 iterations.nd2	809.039	2552.57	274.4	8071.5	0.896552	529
28	12	3.51	nd11121 - Deconvolved 3 iterations.nd2	809.039	2552.57	274.4	8071.5	0.931034	513
29	12	3.64	nd11121 - Deconvolved 3 iterations.nd2	809.039	2552.57	274.4	8071.5	0.965517	499
30	12	3.77	nd11121 - Deconvolved 3 iterations.nd2	809.039	2552.57	274.4	8071.5	1	509
1	13	0	nd11121 - Deconvolved 3 iterations.nd2	809.039	2552.57	274.4	8071.5	0	1110
2	13	0.13	nd11121 - Deconvolved 3 iterations.nd2	809.039	2552.57	274.4	8071.5	0.0357143	1110
3	13	0.26	nd11121 - Deconvolved 3 iterations.nd2	809.039	2552.57	274.4	8071.5	0.0714286	1512
4	13	0.39	nd11121 - Deconvolved 3 iterations.nd2	809.039	2552.57	274.4	8071.5	0.107143	2509
5	13	0.52	nd11121 - Deconvolved 3 iterations.nd2	809.039	2552.57	274.4	8071.5	0.142857	4015
6	13	0.65	nd11121 - Deconvolved 3 iterations.nd2	809.039	2552.57	274.4	8071.5	0.178571	5140
7	13	0.78	nd11121 - Deconvolved 3 iterations.nd2	809.039	2552.57	274.4	8071.5	0.214286	5295
8	13	0.91	nd11121 - Deconvolved 3 iterations.nd2	809.039	2552.57	274.4	8071.5	0.25	5444
9	13	1.04	nd11121 - Deconvolved 3 iterations.nd2	809.039	2552.57	274.4	8071.5	0.285714	5640
10	13	1.17	nd11121 - Deconvolved 3 iterations.nd2	809.039	2552.57	274.4	8071.5	0.321429	5399
11	13	1.3	nd11121 - Deconvolved 3 iterations.nd2	809.039	2552.57	274.4	8071.5	0.357143	5246
12	13	1.43	nd11121 - Deconvolved 3 iterations.nd2	809.039	2552.57	274.4	8071.5	0.392857	5509
13	13	1.56	nd11121 - Deconvolved 3 iterations.nd2	809.039	2552.57	274.4	8071.5	0.428571	5509
14	13	1.69	nd11121 - Deconvolved 3 iterations.nd2	809.039	2552.57	274.4	8071.5	0.464286	5598
15	13	1.82	nd11121 - Deconvolved 3 iterations.nd2	809.039	2552.57	274.4	8071.5	0.5	6113
16	13	1.95	nd11121 - Deconvolved 3 iterations.nd2	809.039	2552.57	274.4	8071.5	0.535714	5891
17	13	2.08	nd11121 - Deconvolved 3 iterations.nd2	809.039	2552.57	274.4	8071.5	0.571429	5667
18	13	2.21	nd11121 - Deconvolved 3 iterations.nd2	809.039	2552.57	274.4	8071.5	0.607143	5182
19	13	2.34	nd11121 - Deconvolved 3 iterations.nd2	809.039	2552.57	274.4	8071.5	0.642857	5182
20	13	2.47	nd11121 - Deconvolved 3 iterations.nd2	809.039	2552.57	274.4	8071.5	0.678571	5561
21	13	2.6	nd11121 - Deconvolved 3 iterations.nd2	809.039	2552.57	274.4	8071.5	0.714286	5046
22	13	2.73	nd11121 - Deconvolved 3 iterations.nd2	809.039	2552.57	274.4	8071.5	0.75	5640
23	13	2.86	nd11121 - Deconvolved 3 iterations.nd2	809.039	2552.57	274.4	8071.5	0.785714	5021
24	13	2.99	nd11121 - Deconvolved 3 iterations.nd2	809.039	2552.57	274.4	8071.5	0.821429	5210
25	13	3.12	nd11121 - Deconvolved 3 iterations.nd2	809.039	2552.57	274.4	8071.5	0.857143	4147
26	13	3.25	nd11121 - Deconvolved 3 iterations.nd2	809.039	2552.57	274.4	8071.5	0.892857	4377
27	13	3.38	nd11121 - Deconvolved 3 iterations.nd2	809.039	2552.57	274.4	8071.5	0.928571	3018
28	13	3.51	nd11121 - Deconvolved 3 iterations.nd2	809.039	2552.57	274.4	8071.5	0.964286	2464
29	13	3.64	nd11121 - Deconvolved 3 iterations.nd2	809.039	2552.57	274.4	8071.5	1	1415
1	14	0	nd11121 - Deconvolved 3 iterations.nd2	809.039	2552.57	274.4	8071.5	0	302
2	14	0.13	nd11121 - Deconvolved 3 iterations.nd2	809.039	2552.57	274.4	8071.5	0.0357143	302
3	14	0.26	nd11121 - Deconvolved 3 iterations.nd2	809.039	2552.57	274.4	8071.5	0.0714286	312
4	14	0.39	nd11121 - Deconvolved 3 iterations.nd2	809.039	2552.57	274.4	8071.5	0.107143	342
5	14	0.52	nd11121 - Deconvolved 3 iterations.nd2	809.039	2552.57	274.4	8071.5	0.142857	849
6	14	0.65	nd11121 - Deconvolved 3 iterations.nd2	809.039	2552.57	274.4	8071.5	0.178571	1355
7	14	0.78	nd11121 - Deconvolved 3 iterations.nd2	809.039	2552.57	274.4	8071.5	0.214286	2005
8	14	0.91	nd11121 - Deconvolved 3 iterations.nd2	809.039	2552.57	274.4	8071.5	0.25	2439
9	14	1.04	nd11121 - Deconvolved 3 iterations.nd2	809.039	2552.57	274.4	8071.5	0.285714	3117
10	14	1.17	nd11121 - Deconvolved 3 iterations.nd2	809.039	2552.57	274.4	8071.5	0.321429	2968
11	14	1.3	nd11121 - Deconvolved 3 iterations.nd2	809.039	2552.57	274.4	8071.5	0.357143	2955
12	14	1.43	nd11121 - Deconvolved 3 iterations.nd2	809.039	2552.57	274.4	8071.5	0.392857	3149
13	14	1.56	nd11121 - Deconvolved 3 iterations.nd2	809.039	2552.57	274.4	8071.5	0.428571	3149
14	14	1.69	nd11121 - Deconvolved 3 iterations.nd2	809.039	2552.57	274.4	8071.5	0.464286	3402
15	14	1.82	nd11121 - Deconvolved 3 iterations.nd2	809.039	2552.57	274.4	8071.5	0.5	3160
16	14	1.95	nd11121 - Deconvolved 3 iterations.nd2	809.039	2552.57	274.4	8071.5	0.535714	3136
17	14	2.08	nd11121 - Deconvolved 3 iterations.nd2	809.039	2552.57	274.4	8071.5	0.571429	2797
18	14	2.21	nd11121 - Deconvolved 3 iterations.nd2	809.039	2552.57	274.4	8071.5	0.607143	2728
19	14	2.34	nd11121 - Deconvolved 3 iterations.nd2	809.039	2552.57	274.4	8071.5	0.642857	2728
20	14	2.47	nd11121 - Deconvolved 3 iterations.nd2	809.039	2552.57	274.4	8071.5	0.678571	2741
21	14	2.6	nd11121 - Deconvolved 3 iterations.nd2	809.039	2552.57	274.4	8071.5	0.714286	2732
22	14	2.73	nd11121 - Deconvolved 3 iterations.nd2	809.039	2552.57	274.4	8071.5	0.75	2235
23	14	2.86	nd11121 - Deconvolved 3 iterations.nd2	809.039	2552.57	274.4	8071.5	0.785714	2006
24	14	2.99	nd11121 - Deconvolved 3 iterations.nd2	809.039	2552.57	274.4	8071.5	0.821429	1495
25	14	3.12	nd11121 - Deconvolved 3 iterations.nd2	809.039	2552.57	274.4	8071.5	0.857143	1685
26	14	3.25	nd11121 - Deconvolved 3 iterations.nd2	809.039	2552.57	274.4	8071.5	0.892857	1003
27	14	3.38	nd11121 - Deconvolved 3 iterations.nd2	809.039	2552.57	274.4	8071.5	0.928571	551
28	14	3.51	nd11121 - Deconvolved 3 iterations.nd2	809.039	2552.57	274.4	8071.5	0.964286	400
29	14	3.64	nd11121 - Deconvolved 3 iterations.nd2	809.039	2552.57	274.4	8071.5	1	410
1	15	0	nd11121 - Deconvolved 3 iterations.nd2	809.039	2552.57	274.4	8071.5	0	1396
2	15	0.13	nd11121 - Deconvolved 3 iterations.nd2	809.039	2552.57	274.4	8071.5	0.0357143	1396
3	15	0.26	nd11121 - Deconvolved 3 iterations.nd2	809.039	2552.57	274.4	8071.5	0.0714286	2515
4	15	0.39	nd11121 - Deconvolved 3 iterations.nd2	809.039	2552.57	274.4	8071.5	0.107143	2759
5	15	0.52	nd11121 - Deconvolved 3 iterations.nd2	809.039	2552.57	274.4	8071.5	0.142857	3978
6	15	0.65	nd11121 - Deconvolved 3 iterations.nd2	809.039	2552.57	274.4	8071.5	0.178571	3287
7	15	0.78	nd11121 - Deconvolved 3 iterations.nd2	809.039	2552.57	274.4	8071.5	0.214286	4412
8	15	0.91	nd11121 - Deconvolved 3 iterations.nd2	809.039	2552.57	274.4	8071.5	0.25	3857
9	15	1.04	nd11121 - Deconvolved 3 iterations.nd2	809.039	2552.57	274.4	8071.5	0.285714	4254
10	15	1.17	nd11121 - Deconvolved 3 iterations.nd2	809.039	2552.57	274.4	8071.5	0.321429	3952
11	15	1.3	nd11121 - Deconvolved 3 iterations.nd2	809.039	2552.57	274.4	8071.5	0.357143	4446
12	15	1.43	nd11121 - Deconvolved 3 iterations.nd2	809.039	2552.57	274.4	8071.5	0.392857	4882
13	15	1.56	nd11121 - Deconvolved 3 iterations.nd2	809.039	2552.57	274.4	8071.5	0.428571	4882
14	15	1.69	nd11121 - Deconvolved 3 iterations.nd2	809.039	2552.57	274.4	8071.5	0.464286	5368
15	15	1.82	nd11121 - Deconvolved 3 iterations.nd2	809.039	2552.57	274.4	8071.5	0.5	5229
16	15	1.95	nd11121 - Deconvolved 3 iterations.nd2	809.039	2552.57	274.4	8071.5	0.535714	5327
17	15	2.08	nd11121 - Deconvolved 3 iterations.nd2	809.039	2552.57	274.4	8071.5	0.571429	5048
18	15	2.21	nd11121 - Deconvolved 3 iterations.nd2	809.039	2552.57	274.4	8071.5	0.607143	5336
19	15	2.34	nd11121 - Deconvolved 3 iterations.nd2	809.039	2552.57	274.4	8071.5	0.642857	5336
20	15	2.47	nd11121 - Deconvolved 3 iterations.nd2	809.039	2552.57	274.4	8071.5	0.678571	6025
21	15	2.6	nd11121 - Deconvolved 3 iterations.nd2	809.039	2552.57	274.4	8071.5	0.714286	5845
22	15	2.73	nd11121 - Deconvolved 3 iterations.nd2	809.039	2552.57	274.4	8071.5	0.75	5460
23	15	2.86	nd11121 - Deconvolved 3 iterations.nd2	809.039	2552.57	274.4	8071.5	0.785714	5544
24	15	2.99	nd11121 - Deconvolved 3 iterations.nd2	809.039	2552.57	274.4	8071.5	0.821429	5343
25	15	3.12	nd11121 - Deconvolved 3 iterations.nd2	809.039	2552.57	274.4	8071.5	0.857143	5581
26	15	3.25	nd11121 - Deconvolved 3 iterations.nd2	809.039	2552.57	274.4	8071.5	0.892857	4696
27	15	3.38	nd11121 - Deconvolved 3 iterations.nd2	809.039	2552.57	274.4	8071.5	0.928571	2916
28	15	3.51	nd11121 - Deconvolved 3 iterations.nd2	809.039	2552.57	274.4	8071.5	0.964286	2186
29	15	3.64	nd11121 - Deconvolved 3 iterations.nd2	809.039	2552.57	274.4	8071.5	1	2163
1	16	0	nd11121 - Deconvolved 3 iterations.nd2	809.039	2552.57	274.4	8071.5	0	885
2	16	0.13	nd11121 - Deconvolved 3 iterations.nd2	809.039	2552.57	274.4	8071.5	0.0357143	885
3	16	0.26	nd11121 - Deconvolved 3 iterations.nd2	809.039	2552.57	274.4	8071.5	0.0714286	1421
4	16	0.39	nd11121 - Deconvolved 3 iterations.nd2	809.039	2552.57	274.4	8071.5	0.107143	1608
5	16	0.52	nd11121 - Deconvolved 3 iterations.nd2	809.039	2552.57	274.4	8071.5	0.142857	2709
6	16	0.65	nd11121 - Deconvolved 3 iterations.nd2	809.039	2552.57	274.4	8071.5	0.178571	2679
7	16	0.78	nd11121 - Deconvolved 3 iterations.nd2	809.039	2552.57	274.4	8071.5	0.214286	4044
8	16	0.91	nd11121 - Deconvolved 3 iterations.nd2	809.039	2552.57	274.4	8071.5	0.25	4021
9	16	1.04	nd11121 - Deconvolved 3 iterations.nd2	809.039	2552.57	274.4	8071.5	0.285714	5390
10	16	1.17	nd11121 - Deconvolved 3 iterations.nd2	809.039	2552.57	274.4	8071.5	0.321429	4976
11	16	1.3	nd11121 - Deconvolved 3 iterations.nd2	809.039	2552.57	274.4	8071.5	0.357143	5159
12	16	1.43	nd11121 - Deconvolved 3 iterations.nd2	809.039	2552.57	274.4	8071.5	0.392857	5410
13	16	1.56	nd11121 - Deconvolved 3 iterations.nd2	809.039	2552.57	274.4	8071.5	0.428571	5410
14	16	1.69	nd11121 - Deconvolved 3 iterations.nd2	809.039	2552.57	274.4	8071.5	0.464286	5210
15	16	1.82	nd11121 - Deconvolved 3 iterations.nd2	809.039	2552.57	274.4	8071.5	0.5	5596
16	16	1.95	nd11121 - Deconvolved 3 iterations.nd2	809.039	2552.57	274.4	8071.5	0.535714	6089
17	16	2.08	nd11121 - Deconvolved 3 iterations.nd2	809.039	2552.57	274.4	8071.5	0.571429	5943
18	16	2.21	nd11121 - Deconvolved 3 iterations.nd2	809.039	2552.57	274.4	8071.5	0.607143	5913
19	16	2.34	nd11121 - Deconvolved 3 iterations.nd2	809.039	2552.57	274.4	8071.5	0.642857	5913
20	16	2.47	nd11121 - Deconvolved 3 iterations.nd2	809.039	2552.57	274.4	8071.5	0.678571	5886
21	16	2.6	nd11121 - Deconvolved 3 iterations.nd2	809.039	2552.57	274.4	8071.5	0.714286	6552
22	16	2.73	nd11121 - Deconvolved 3 iterations.nd2	809.039	2552.57	274.4	8071.5	0.75	7202
23	16	2.86	nd11121 - Deconvolved 3 iterations.nd2	809.039	2552.57	274.4	8071.5	0.785714	5557
24	16	2.99	nd11121 - Deconvolved 3 iterations.nd2	809.039	2552.57	274.4	8071.5	0.821429	3856
25	16	3.12	nd11121 - Deconvolved 3 iterations.nd2	809.039	2552.57	274.4	8071.5	0.857143	3363
26	16	3.25	nd11121 - Deconvolved 3 iterations.nd2	809.039	2552.57	274.4	8071.5	0.892857	2450
27	16	3.38	nd11121 - Deconvolved 3 iterations.nd2	809.039	2552.57	274.4	8071.5	0.928571	1629
28	16	3.51	nd11121 - Deconvolved 3 iterations.nd2	809.039	2552.57	274.4	8071.5	0.964286	1278
29	16	3.64	nd11121 - Deconvolved 3 iterations.nd2	809.039	2552.57	274.4	8071.5	1	1067
1	17	0	nd11121 - Deconvolved 3 iterations.nd2	809.039	2552.57	274.4	8071.5	0	1437
2	17	0.13	nd11121 - Deconvolved 3 iterations.nd2	809.039	2552.57	274.4	8071.5	0.0357143	1437
3	17	0.26	nd11121 - Deconvolved 3 iterations.nd2	809.039	2552.57	274.4	8071.5	0.0714286	2769
4	17	0.39	nd11121 - Deconvolved 3 iterations.nd2	809.039	2552.57	274.4	8071.5	0.107143	3301
5	17	0.52	nd11121 - Deconvolved 3 iterations.nd2	809.039	2552.57	274.4	8071.5	0.142857	4175
6	17	0.65	nd11121 - Deconvolved 3 iterations.nd2	809.039	2552.57	274.4	8071.5	0.178571	3840
7	17	0.78	nd11121 - Deconvolved 3 iterations.nd2	809.039	2552.57	274.4	8071.5	0.214286	4300
8	17	0.91	nd11121 - Deconvolved 3 iterations.nd2	809.039	2552.57	274.4	8071.5	0.25	4098
9	17	1.04	nd11121 - Deconvolved 3 iterations.nd2	809.039	2552.57	274.4	8071.5	0.285714	4129
10	17	1.17	nd11121 - Deconvolved 3 iterations.nd2	809.039	2552.57	274.4	8071.5	0.321429	4002
11	17	1.3	nd11121 - Deconvolved 3 iterations.nd2	809.039	2552.57	274.4	8071.5	0.357143	4060
12	17	1.43	nd11121 - Deconvolved 3 iterations.nd2	809.039	2552.57	274.4	8071.5	0.392857	3873
13	17	1.56	nd11121 - Deconvolved 3 iterations.nd2	809.039	2552.57	274.4	8071.5	0.428571	3873
14	17	1.69	nd11121 - Deconvolved 3 iterations.nd2	809.039	2552.57	274.4	8071.5	0.464286	3746
15	17	1.82	nd11121 - Deconvolved 3 iterations.nd2	809.039	2552.57	274.4	8071.5	0.5	3440
16	17	1.95	nd11121 - Deconvolved 3 iterations.nd2	809.039	2552.57	274.4	8071.5	0.535714	3623
17	17	2.08	nd11121 - Deconvolved 3 iterations.nd2	809.039	2552.57	274.4	8071.5	0.571429	3411
18	17	2.21	nd11121 - Deconvolved 3 iterations.nd2	809.039	2552.57	274.4	8071.5	0.607143	3777
19	17	2.34	nd11121 - Deconvolved 3 iterations.nd2	809.039	2552.57	274.4	8071.5	0.642857	3777
20	17	2.47	nd11121 - Deconvolved 3 iterations.nd2	809.039	2552.57	274.4	8071.5	0.678571	4401
21	17	2.6	nd11121 - Deconvolved 3 iterations.nd2	809.039	2552.57	274.4	8071.5	0.714286	4634
22	17	2.73	nd11121 - Deconvolved 3 iterations.nd2	809.039	2552.57	274.4	8071.5	0.75	4312
23	17	2.86	nd11121 - Deconvolved 3 iterations.nd2	809.039	2552.57	274.4	8071.5	0.785714	4794
24	17	2.99	nd11121 - Deconvolved 3 iterations.nd2	809.039	2552.57	274.4	8071.5	0.821429	4397
25	17	3.12	nd11121 - Deconvolved 3 iterations.nd2	809.039	2552.57	274.4	8071.5	0.857143	4798
26	17	3.25	nd11121 - Deconvolved 3 iterations.nd2	809.039	2552.57	274.4	8071.5	0.892857	4461
27	17	3.38	nd11121 - Deconvolved 3 iterations.nd2	809.039	2552.57	274.4	8071.5	0.928571	4527
28	17	3.51	nd11121 - Deconvolved 3 iterations.nd2	809.039	2552.57	274.4	8071.5	0.964286	4320
29	17	3.64	nd11121 - Deconvolved 3 iterations.nd2	809.039	2552.57	274.4	8071.5	1	4878
1	18	0	nd11121 - Deconvolved 3 iterations.nd2	809.039	2552.57	274.4	8071.5	0	430
2	18	0.13	nd11121 - Deconvolved 3 iterations.nd2	809.039	2552.57	274.4	8071.5	0.025	451
3	18	0.26	nd11121 - Deconvolved 3 iterations.nd2	809.039	2552.57	274.4	8071.5	0.05	779
4	18	0.39	nd11121 - Deconvolved 3 iterations.nd2	809.039	2552.57	274.4	8071.5	0.075	1611
5	18	0.52	nd11121 - Deconvolved 3 iterations.nd2	809.039	2552.57	274.4	8071.5	0.1	2464
6	18	0.65	nd11121 - Deconvolved 3 iterations.nd2	809.039	2552.57	274.4	8071.5	0.125	3353
7	18	0.78	nd11121 - Deconvolved 3 iterations.nd2	809.039	2552.57	274.4	8071.5	0.15	4031
8	18	0.91	nd11121 - Deconvolved 3 iterations.nd2	809.039	2552.57	274.4	8071.5	0.175	4274
9	18	1.04	nd11121 - Deconvolved 3 iterations.nd2	809.039	2552.57	274.4	8071.5	0.2	4348
10	18	1.17	nd11121 - Deconvolved 3 iterations.nd2	809.039	2552.57	274.4	8071.5	0.225	4210
11	18	1.3	nd11121 - Deconvolved 3 iterations.nd2	809.039	2552.57	274.4	8071.5	0.25	4142
12	18	1.43	nd11121 - Deconvolved 3 iterations.nd2	809.039	2552.57	274.4	8071.5	0.275	4037
13	18	1.56	nd11121 - Deconvolved 3 iterations.nd2	809.039	2552.57	274.4	8071.5	0.3	4127
14	18	1.69	nd11121 - Deconvolved 3 iterations.nd2	809.039	2552.57	274.4	8071.5	0.325	4057
15	18	1.82	nd11121 - Deconvolved 3 iterations.nd2	809.039	2552.57	274.4	8071.5	0.35	3598
16	18	1.95	nd11121 - Deconvolved 3 iterations.nd2	809.039	2552.57	274.4	8071.5	0.375	3714
17	18	2.08	nd11121 - Deconvolved 3 iterations.nd2	809.039	2552.57	274.4	8071.5	0.4	3910
18	18	2.21	nd11121 - Deconvolved 3 iterations.nd2	809.039	2552.57	274.4	8071.5	0.425	3977
19	18	2.34	nd11121 - Deconvolved 3 iterations.nd2	809.039	2552.57	274.4	8071.5	0.45	4010
20	18	2.47	nd11121 - Deconvolved 3 iterations.nd2	809.039	2552.57	274.4	8071.5	0.475	4006
21	18	2.6	nd11121 - Deconvolved 3 iterations.nd2	809.039	2552.57	274.4	8071.5	0.5	4043
22	18	2.73	nd11121 - Deconvolved 3 iterations.nd2	809.039	2552.57	274.4	8071.5	0.525	4047
23	18	2.86	nd11121 - Deconvolved 3 iterations.nd2	809.039	2552.57	274.4	8071.5	0.55	4032
24	18	2.99	nd11121 - Deconvolved 3 iterations.nd2	809.039	2552.57	274.4	8071.5	0.575	3869
25	18	3.12	nd11121 - Deconvolved 3 iterations.nd2	809.039	2552.57	274.4	8071.5	0.6	3683
26	18	3.25	nd11121 - Deconvolved 3 iterations.nd2	809.039	2552.57	274.4	8071.5	0.625	3595
27	18	3.38	nd11121 - Deconvolved 3 iterations.nd2	809.039	2552.57	274.4	8071.5	0.65	3471
28	18	3.51	nd11121 - Deconvolved 3 iterations.nd2	809.039	2552.57	274.4	8071.5	0.675	3433
29	18	3.64	nd11121 - Deconvolved 3 iterations.nd2	809.039	2552.57	274.4	8071.5	0.7	3481
30	18	3.77	nd11121 - Deconvolved 3 iterations.nd2	809.039	2552.57	274.4	8071.5	0.725	3463
31	18	3.9	nd11121 - Deconvolved 3 iterations.nd2	809.039	2552.57	274.4	8071.5	0.75	3501
32	18	4.03	nd11121 - Deconvolved 3 iterations.nd2	809.039	2552.57	274.4	8071.5	0.775	3391
33	18	4.16	nd11121 - Deconvolved 3 iterations.nd2	809.039	2552.57	274.4	8071.5	0.8	3252
34	18	4.29	nd11121 - Deconvolved 3 iterations.nd2	809.039	2552.57	274.4	8071.5	0.825	3017
35	18	4.42	nd11121 - Deconvolved 3 iterations.nd2	809.039	2552.57	274.4	8071.5	0.85	2706
36	18	4.55	nd11121 - Deconvolved 3 iterations.nd2	809.039	2552.57	274.4	8071.5	0.875	2437
37	18	4.68	nd11121 - Deconvolved 3 iterations.nd2	809.039	2552.57	274.4	8071.5	0.9	2022
38	18	4.81	nd11121 - Deconvolved 3 iterations.nd2	809.039	2552.57	274.4	8071.5	0.925	1673
39	18	4.94	nd11121 - Deconvolved 3 iterations.nd2	809.039	2552.57	274.4	8071.5	0.95	1270
40	18	5.07	nd11121 - Deconvolved 3 iterations.nd2	809.039	2552.57	274.4	8071.5	0.975	876
41	18	5.2	nd11121 - Deconvolved 3 iterations.nd2	809.039	2552.57	274.4	8071.5	1	582
1	19	0	nd11121 - Deconvolved 3 iterations.nd2	809.039	2552.57	274.4	8071.5	0	549
2	19	0.13	nd11121 - Deconvolved 3 iterations.nd2	809.039	2552.57	274.4	8071.5	0.0344828	957
3	19	0.26	nd11121 - Deconvolved 3 iterations.nd2	809.039	2552.57	274.4	8071.5	0.0689655	2450
4	19	0.39	nd11121 - Deconvolved 3 iterations.nd2	809.039	2552.57	274.4	8071.5	0.103448	3768
5	19	0.52	nd11121 - Deconvolved 3 iterations.nd2	809.039	2552.57	274.4	8071.5	0.137931	3768
6	19	0.65	nd11121 - Deconvolved 3 iterations.nd2	809.039	2552.57	274.4	8071.5	0.172414	5501
7	19	0.78	nd11121 - Deconvolved 3 iterations.nd2	809.039	2552.57	274.4	8071.5	0.206897	5990
8	19	0.91	nd11121 - Deconvolved 3 iterations.nd2	809.039	2552.57	274.4	8071.5	0.241379	5931
9	19	1.04	nd11121 - Deconvolved 3 iterations.nd2	809.039	2552.57	274.4	8071.5	0.275862	6161
10	19	1.17	nd11121 - Deconvolved 3 iterations.nd2	809.039	2552.57	274.4	8071.5	0.310345	5902
11	19	1.3	nd11121 - Deconvolved 3 iterations.nd2	809.039	2552.57	274.4	8071.5	0.344828	5795
12	19	1.43	nd11121 - Deconvolved 3 iterations.nd2	809.039	2552.57	274.4	8071.5	0.37931	5772
13	19	1.56	nd11121 - Deconvolved 3 iterations.nd2	809.039	2552.57	274.4	8071.5	0.413793	5671
14	19	1.69	nd11121 - Deconvolved 3 iterations.nd2	809.039	2552.57	274.4	8071.5	0.448276	5638
15	19	1.82	nd11121 - Deconvolved 3 iterations.nd2	809.039	2552.57	274.4	8071.5	0.482759	5643
16	19	1.95	nd11121 - Deconvolved 3 iterations.nd2	809.039	2552.57	274.4	8071.5	0.517241	5842
17	19	2.08	nd11121 - Deconvolved 3 iterations.nd2	809.039	2552.57	274.4	8071.5	0.551724	5681
18	19	2.21	nd11121 - Deconvolved 3 iterations.nd2	809.039	2552.57	274.4	8071.5	0.586207	5715
19	19	2.34	nd11121 - Deconvolved 3 iterations.nd2	809.039	2552.57	274.4	8071.5	0.62069	5858
20	19	2.47	nd11121 - Deconvolved 3 iterations.nd2	809.039	2552.57	274.4	8071.5	0.655172	5858
21	19	2.6	nd11121 - Deconvolved 3 iterations.nd2	809.039	2552.57	274.4	8071.5	0.689655	5878
22	19	2.73	nd11121 - Deconvolved 3 iterations.nd2	809.039	2552.57	274.4	8071.5	0.724138	4581
23	19	2.86	nd11121 - Deconvolved 3 iterations.nd2	809.039	2552.57	274.4	8071.5	0.758621	3233
24	19	2.99	nd11121 - Deconvolved 3 iterations.nd2	809.039	2552.57	274.4	8071.5	0.793103	2728
25	19	3.12	nd11121 - Deconvolved 3 iterations.nd2	809.039	2552.57	274.4	8071.5	0.827586	1218
26	19	3.25	nd11121 - Deconvolved 3 iterations.nd2	809.039	2552.57	274.4	8071.5	0.862069	1033
27	19	3.38	nd11121 - Deconvolved 3 iterations.nd2	809.039	2552.57	274.4	8071.5	0.896552	609
28	19	3.51	nd11121 - Deconvolved 3 iterations.nd2	809.039	2552.57	274.4	8071.5	0.931034	404
29	19	3.64	nd11121 - Deconvolved 3 iterations.nd2	809.039	2552.57	274.4	8071.5	0.965517	360
30	19	3.77	nd11121 - Deconvolved 3 iterations.nd2	809.039	2552.57	274.4	8071.5	1	230
1	20	0	nd11121 - Deconvolved 3 iterations.nd2	809.039	2552.57	274.4	8071.5	0	959
2	20	0.13	nd11121 - Deconvolved 3 iterations.nd2	809.039	2552.57	274.4	8071.5	0.0434783	959
3	20	0.26	nd11121 - Deconvolved 3 iterations.nd2	809.039	2552.57	274.4	8071.5	0.0869565	1091
4	20	0.39	nd11121 - Deconvolved 3 iterations.nd2	809.039	2552.57	274.4	8071.5	0.130435	1428
5	20	0.52	nd11121 - Deconvolved 3 iterations.nd2	809.039	2552.57	274.4	8071.5	0.173913	1428
6	20	0.65	nd11121 - Deconvolved 3 iterations.nd2	809.039	2552.57	274.4	8071.5	0.217391	3064
7	20	0.78	nd11121 - Deconvolved 3 iterations.nd2	809.039	2552.57	274.4	8071.5	0.26087	5821
8	20	0.91	nd11121 - Deconvolved 3 iterations.nd2	809.039	2552.57	274.4	8071.5	0.304348	5821
9	20	1.04	nd11121 - Deconvolved 3 iterations.nd2	809.039	2552.57	274.4	8071.5	0.347826	6493
10	20	1.17	nd11121 - Deconvolved 3 iterations.nd2	809.039	2552.57	274.4	8071.5	0.391304	6605
11	20	1.3	nd11121 - Deconvolved 3 iterations.nd2	809.039	2552.57	274.4	8071.5	0.434783	6175
12	20	1.43	nd11121 - Deconvolved 3 iterations.nd2	809.039	2552.57	274.4	8071.5	0.478261	6239
13	20	1.56	nd11121 - Deconvolved 3 iterations.nd2	809.039	2552.57	274.4	8071.5	0.521739	5834
14	20	1.69	nd11121 - Deconvolved 3 iterations.nd2	809.039	2552.57	274.4	8071.5	0.565217	5853
15	20	1.82	nd11121 - Deconvolved 3 iterations.nd2	809.039	2552.57	274.4	8071.5	0.608696	5889
16	20	1.95	nd11121 - Deconvolved 3 iterations.nd2	809.039	2552.57	274.4	8071.5	0.652174	6128
17	20	2.08	nd11121 - Deconvolved 3 iterations.nd2	809.039	2552.57	274.4	8071.5	0.695652	6363
18	20	2.21	nd11121 - Deconvolved 3 iterations.nd2	809.039	2552.57	274.4	8071.5	0.73913	5421
19	20	2.34	nd11121 - Deconvolved 3 iterations.nd2	809.039	2552.57	274.4	8071.5	0.782609	5132
20	20	2.47	nd11121 - Deconvolved 3 iterations.nd2	809.039	2552.57	274.4	8071.5	0.826087	5225
21	20	2.6	nd11121 - Deconvolved 3 iterations.nd2	809.039	2552.57	274.4	8071.5	0.869565	3863
22	20	2.73	nd11121 - Deconvolved 3 iterations.nd2	809.039	2552.57	274.4	8071.5	0.913043	2578
23	20	2.86	nd11121 - Deconvolved 3 iterations.nd2	809.039	2552.57	274.4	8071.5	0.956522	1557
24	20	2.99	nd11121 - Deconvolved 3 iterations.nd2	809.039	2552.57	274.4	8071.5	1	488
1	21	0	nd11121 - Deconvolved 3 iterations.nd2	809.039	2552.57	274.4	8071.5	0	510
2	21	0.13	nd11121 - Deconvolved 3 iterations.nd2	809.039	2552.57	274.4	8071.5	0.0434783	510
3	21	0.26	nd11121 - Deconvolved 3 iterations.nd2	809.039	2552.57	274.4	8071.5	0.0869565	1030
4	21	0.39	nd11121 - Deconvolved 3 iterations.nd2	809.039	2552.57	274.4	8071.5	0.130435	2239
5	21	0.52	nd11121 - Deconvolved 3 iterations.nd2	809.039	2552.57	274.4	8071.5	0.173913	2239
6	21	0.65	nd11121 - Deconvolved 3 iterations.nd2	809.039	2552.57	274.4	8071.5	0.217391	3613
7	21	0.78	nd11121 - Deconvolved 3 iterations.nd2	809.039	2552.57	274.4	8071.5	0.26087	4890
8	21	0.91	nd11121 - Deconvolved 3 iterations.nd2	809.039	2552.57	274.4	8071.5	0.304348	4890
9	21	1.04	nd11121 - Deconvolved 3 iterations.nd2	809.039	2552.57	274.4	8071.5	0.347826	5840
10	21	1.17	nd11121 - Deconvolved 3 iterations.nd2	809.039	2552.57	274.4	8071.5	0.391304	6245
11	21	1.3	nd11121 - Deconvolved 3 iterations.nd2	809.039	2552.57	274.4	8071.5	0.434783	5610
12	21	1.43	nd11121 - Deconvolved 3 iterations.nd2	809.039	2552.57	274.4	8071.5	0.478261	6079
13	21	1.56	nd11121 - Deconvolved 3 iterations.nd2	809.039	2552.57	274.4	8071.5	0.521739	6242
14	21	1.69	nd11121 - Deconvolved 3 iterations.nd2	809.039	2552.57	274.4	8071.5	0.565217	5828
15	21	1.82	nd11121 - Deconvolved 3 iterations.nd2	809.039	2552.57	274.4	8071.5	0.608696	6385
16	21	1.95	nd11121 - Deconvolved 3 iterations.nd2	809.039	2552.57	274.4	8071.5	0.652174	5760
17	21	2.08	nd11121 - Deconvolved 3 iterations.nd2	809.039	2552.57	274.4	8071.5	0.695652	5594
18	21	2.21	nd11121 - Deconvolved 3 iterations.nd2	809.039	2552.57	274.4	8071.5	0.73913	5927
19	21	2.34	nd11121 - Deconvolved 3 iterations.nd2	809.039	2552.57	274.4	8071.5	0.782609	4774
20	21	2.47	nd11121 - Deconvolved 3 iterations.nd2	809.039	2552.57	274.4	8071.5	0.826087	5651
21	21	2.6	nd11121 - Deconvolved 3 iterations.nd2	809.039	2552.57	274.4	8071.5	0.869565	4239
22	21	2.73	nd11121 - Deconvolved 3 iterations.nd2	809.039	2552.57	274.4	8071.5	0.913043	2794
23	21	2.86	nd11121 - Deconvolved 3 iterations.nd2	809.039	2552.57	274.4	8071.5	0.956522	2372
24	21	2.99	nd11121 - Deconvolved 3 iterations.nd2	809.039	2552.57	274.4	8071.5	1	1321
1	22	0	nd11121 - Deconvolved 3 iterations.nd2	809.039	2552.57	274.4	8071.5	0	1091
2	22	0.13	nd11121 - Deconvolved 3 iterations.nd2	809.039	2552.57	274.4	8071.5	0.0434783	1091
3	22	0.26	nd11121 - Deconvolved 3 iterations.nd2	809.039	2552.57	274.4	8071.5	0.0869565	1428
4	22	0.39	nd11121 - Deconvolved 3 iterations.nd2	809.039	2552.57	274.4	8071.5	0.130435	3064
5	22	0.52	nd11121 - Deconvolved 3 iterations.nd2	809.039	2552.57	274.4	8071.5	0.173913	3064
6	22	0.65	nd11121 - Deconvolved 3 iterations.nd2	809.039	2552.57	274.4	8071.5	0.217391	5821
7	22	0.78	nd11121 - Deconvolved 3 iterations.nd2	809.039	2552.57	274.4	8071.5	0.26087	6493
8	22	0.91	nd11121 - Deconvolved 3 iterations.nd2	809.039	2552.57	274.4	8071.5	0.304348	6493
9	22	1.04	nd11121 - Deconvolved 3 iterations.nd2	809.039	2552.57	274.4	8071.5	0.347826	6605
10	22	1.17	nd11121 - Deconvolved 3 iterations.nd2	809.039	2552.57	274.4	8071.5	0.391304	6239
11	22	1.3	nd11121 - Deconvolved 3 iterations.nd2	809.039	2552.57	274.4	8071.5	0.434783	5915
12	22	1.43	nd11121 - Deconvolved 3 iterations.nd2	809.039	2552.57	274.4	8071.5	0.478261	5834
13	22	1.56	nd11121 - Deconvolved 3 iterations.nd2	809.039	2552.57	274.4	8071.5	0.521739	5889
14	22	1.69	nd11121 - Deconvolved 3 iterations.nd2	809.039	2552.57	274.4	8071.5	0.565217	6170
15	22	1.82	nd11121 - Deconvolved 3 iterations.nd2	809.039	2552.57	274.4	8071.5	0.608696	6128
16	22	1.95	nd11121 - Deconvolved 3 iterations.nd2	809.039	2552.57	274.4	8071.5	0.652174	5800
17	22	2.08	nd11121 - Deconvolved 3 iterations.nd2	809.039	2552.57	274.4	8071.5	0.695652	5421
18	22	2.21	nd11121 - Deconvolved 3 iterations.nd2	809.039	2552.57	274.4	8071.5	0.73913	5225
19	22	2.34	nd11121 - Deconvolved 3 iterations.nd2	809.039	2552.57	274.4	8071.5	0.782609	4740
20	22	2.47	nd11121 - Deconvolved 3 iterations.nd2	809.039	2552.57	274.4	8071.5	0.826087	3863
21	22	2.6	nd11121 - Deconvolved 3 iterations.nd2	809.039	2552.57	274.4	8071.5	0.869565	1557
22	22	2.73	nd11121 - Deconvolved 3 iterations.nd2	809.039	2552.57	274.4	8071.5	0.913043	855
23	22	2.86	nd11121 - Deconvolved 3 iterations.nd2	809.039	2552.57	274.4	8071.5	0.956522	488
24	22	2.99	nd11121 - Deconvolved 3 iterations.nd2	809.039	2552.57	274.4	8071.5	1	316
1	23	0	nd11121 - Deconvolved 3 iterations.nd2	809.039	2552.57	274.4	8071.5	0	1709
2	23	0.13	nd11121 - Deconvolved 3 iterations.nd2	809.039	2552.57	274.4	8071.5	0.0434783	1709
3	23	0.26	nd11121 - Deconvolved 3 iterations.nd2	809.039	2552.57	274.4	8071.5	0.0869565	3400
4	23	0.39	nd11121 - Deconvolved 3 iterations.nd2	809.039	2552.57	274.4	8071.5	0.130435	3633
5	23	0.52	nd11121 - Deconvolved 3 iterations.nd2	809.039	2552.57	274.4	8071.5	0.173913	5326
6	23	0.65	nd11121 - Deconvolved 3 iterations.nd2	809.039	2552.57	274.4	8071.5	0.217391	5144
7	23	0.78	nd11121 - Deconvolved 3 iterations.nd2	809.039	2552.57	274.4	8071.5	0.26087	5325
8	23	0.91	nd11121 - Deconvolved 3 iterations.nd2	809.039	2552.57	274.4	8071.5	0.304348	6037
9	23	1.04	nd11121 - Deconvolved 3 iterations.nd2	809.039	2552.57	274.4	8071.5	0.347826	5982
10	23	1.17	nd11121 - Deconvolved 3 iterations.nd2	809.039	2552.57	274.4	8071.5	0.391304	6273
11	23	1.3	nd11121 - Deconvolved 3 iterations.nd2	809.039	2552.57	274.4	8071.5	0.434783	6003
12	23	1.43	nd11121 - Deconvolved 3 iterations.nd2	809.039	2552.57	274.4	8071.5	0.478261	6006
13	23	1.56	nd11121 - Deconvolved 3 iterations.nd2	809.039	2552.57	274.4	8071.5	0.521739	6290
14	23	1.69	nd11121 - Deconvolved 3 iterations.nd2	809.039	2552.57	274.4	8071.5	0.565217	6173
15	23	1.82	nd11121 - Deconvolved 3 iterations.nd2	809.039	2552.57	274.4	8071.5	0.608696	6231
16	23	1.95	nd11121 - Deconvolved 3 iterations.nd2	809.039	2552.57	274.4	8071.5	0.652174	6251
17	23	2.08	nd11121 - Deconvolved 3 iterations.nd2	809.039	2552.57	274.4	8071.5	0.695652	5967
18	23	2.21	nd11121 - Deconvolved 3 iterations.nd2	809.039	2552.57	274.4	8071.5	0.73913	5982
19	23	2.34	nd11121 - Deconvolved 3 iterations.nd2	809.039	2552.57	274.4	8071.5	0.782609	5310
20	23	2.47	nd11121 - Deconvolved 3 iterations.nd2	809.039	2552.57	274.4	8071.5	0.826087	4994
21	23	2.6	nd11121 - Deconvolved 3 iterations.nd2	809.039	2552.57	274.4	8071.5	0.869565	4248
22	23	2.73	nd11121 - Deconvolved 3 iterations.nd2	809.039	2552.57	274.4	8071.5	0.913043	2684
23	23	2.86	nd11121 - Deconvolved 3 iterations.nd2	809.039	2552.57	274.4	8071.5	0.956522	1295
24	23	2.99	nd11121 - Deconvolved 3 iterations.nd2	809.039	2552.57	274.4	8071.5	1	448
1	24	0	nd11121 - Deconvolved 3 iterations.nd2	809.039	2552.57	274.4	8071.5	0	498
2	24	0.13	nd11121 - Deconvolved 3 iterations.nd2	809.039	2552.57	274.4	8071.5	0.04	498
3	24	0.26	nd11121 - Deconvolved 3 iterations.nd2	809.039	2552.57	274.4	8071.5	0.08	1004
4	24	0.39	nd11121 - Deconvolved 3 iterations.nd2	809.039	2552.57	274.4	8071.5	0.12	1797
5	24	0.52	nd11121 - Deconvolved 3 iterations.nd2	809.039	2552.57	274.4	8071.5	0.16	4014
6	24	0.65	nd11121 - Deconvolved 3 iterations.nd2	809.039	2552.57	274.4	8071.5	0.2	4529
7	24	0.78	nd11121 - Deconvolved 3 iterations.nd2	809.039	2552.57	274.4	8071.5	0.24	5424
8	24	0.91	nd11121 - Deconvolved 3 iterations.nd2	809.039	2552.57	274.4	8071.5	0.28	5672
9	24	1.04	nd11121 - Deconvolved 3 iterations.nd2	809.039	2552.57	274.4	8071.5	0.32	5514
10	24	1.17	nd11121 - Deconvolved 3 iterations.nd2	809.039	2552.57	274.4	8071.5	0.36	5881
11	24	1.3	nd11121 - Deconvolved 3 iterations.nd2	809.039	2552.57	274.4	8071.5	0.4	5576
12	24	1.43	nd11121 - Deconvolved 3 iterations.nd2	809.039	2552.57	274.4	8071.5	0.44	5710
13	24	1.56	nd11121 - Deconvolved 3 iterations.nd2	809.039	2552.57	274.4	8071.5	0.48	5238
14	24	1.69	nd11121 - Deconvolved 3 iterations.nd2	809.039	2552.57	274.4	8071.5	0.52	5301
15	24	1.82	nd11121 - Deconvolved 3 iterations.nd2	809.039	2552.57	274.4	8071.5	0.56	5199
16	24	1.95	nd11121 - Deconvolved 3 iterations.nd2	809.039	2552.57	274.4	8071.5	0.6	5190
17	24	2.08	nd11121 - Deconvolved 3 iterations.nd2	809.039	2552.57	274.4	8071.5	0.64	5733
18	24	2.21	nd11121 - Deconvolved 3 iterations.nd2	809.039	2552.57	274.4	8071.5	0.68	5671
19	24	2.34	nd11121 - Deconvolved 3 iterations.nd2	809.039	2552.57	274.4	8071.5	0.72	5482
20	24	2.47	nd11121 - Deconvolved 3 iterations.nd2	809.039	2552.57	274.4	8071.5	0.76	4762
21	24	2.6	nd11121 - Deconvolved 3 iterations.nd2	809.039	2552.57	274.4	8071.5	0.8	2328
22	24	2.73	nd11121 - Deconvolved 3 iterations.nd2	809.039	2552.57	274.4	8071.5	0.84	1980
23	24	2.86	nd11121 - Deconvolved 3 iterations.nd2	809.039	2552.57	274.4	8071.5	0.88	1558
24	24	2.99	nd11121 - Deconvolved 3 iterations.nd2	809.039	2552.57	274.4	8071.5	0.92	1458
25	24	3.12	nd11121 - Deconvolved 3 iterations.nd2	809.039	2552.57	274.4	8071.5	0.96	1366
26	24	3.25	nd11121 - Deconvolved 3 iterations.nd2	809.039	2552.57	274.4	8071.5	1	1591
1	25	0	nd11121 - Deconvolved 3 iterations.nd2	809.039	2552.57	274.4	8071.5	0	554
2	25	0.13	nd11121 - Deconvolved 3 iterations.nd2	809.039	2552.57	274.4	8071.5	0.0454545	554
3	25	0.26	nd11121 - Deconvolved 3 iterations.nd2	809.039	2552.57	274.4	8071.5	0.0909091	1058
4	25	0.39	nd11121 - Deconvolved 3 iterations.nd2	809.039	2552.57	274.4	8071.5	0.136364	1358
5	25	0.52	nd11121 - Deconvolved 3 iterations.nd2	809.039	2552.57	274.4	8071.5	0.181818	2318
6	25	0.65	nd11121 - Deconvolved 3 iterations.nd2	809.039	2552.57	274.4	8071.5	0.227273	3890
7	25	0.78	nd11121 - Deconvolved 3 iterations.nd2	809.039	2552.57	274.4	8071.5	0.272727	4027
8	25	0.91	nd11121 - Deconvolved 3 iterations.nd2	809.039	2552.57	274.4	8071.5	0.318182	4892
9	25	1.04	nd11121 - Deconvolved 3 iterations.nd2	809.039	2552.57	274.4	8071.5	0.363636	5370
10	25	1.17	nd11121 - Deconvolved 3 iterations.nd2	809.039	2552.57	274.4	8071.5	0.409091	5488
11	25	1.3	nd11121 - Deconvolved 3 iterations.nd2	809.039	2552.57	274.4	8071.5	0.454545	5391
12	25	1.43	nd11121 - Deconvolved 3 iterations.nd2	809.039	2552.57	274.4	8071.5	0.5	5449
13	25	1.56	nd11121 - Deconvolved 3 iterations.nd2	809.039	2552.57	274.4	8071.5	0.545455	5449
14	25	1.69	nd11121 - Deconvolved 3 iterations.nd2	809.039	2552.57	274.4	8071.5	0.590909	6024
15	25	1.82	nd11121 - Deconvolved 3 iterations.nd2	809.039	2552.57	274.4	8071.5	0.636364	6972
16	25	1.95	nd11121 - Deconvolved 3 iterations.nd2	809.039	2552.57	274.4	8071.5	0.681818	7087
17	25	2.08	nd11121 - Deconvolved 3 iterations.nd2	809.039	2552.57	274.4	8071.5	0.727273	6061
18	25	2.21	nd11121 - Deconvolved 3 iterations.nd2	809.039	2552.57	274.4	8071.5	0.772727	3141
19	25	2.34	nd11121 - Deconvolved 3 iterations.nd2	809.039	2552.57	274.4	8071.5	0.818182	1948
20	25	2.47	nd11121 - Deconvolved 3 iterations.nd2	809.039	2552.57	274.4	8071.5	0.863636	1167
21	25	2.6	nd11121 - Deconvolved 3 iterations.nd2	809.039	2552.57	274.4	8071.5	0.909091	924
22	25	2.73	nd11121 - Deconvolved 3 iterations.nd2	809.039	2552.57	274.4	8071.5	0.954545	792
23	25	2.86	nd11121 - Deconvolved 3 iterations.nd2	809.039	2552.57	274.4	8071.5	1	391
1	26	0	nd11121 - Deconvolved 3 iterations.nd2	809.039	2552.57	274.4	8071.5	0	1254
2	26	0.13	nd11121 - Deconvolved 3 iterations.nd2	809.039	2552.57	274.4	8071.5	0.03125	1254
3	26	0.26	nd11121 - Deconvolved 3 iterations.nd2	809.039	2552.57	274.4	8071.5	0.0625	2062
4	26	0.39	nd11121 - Deconvolved 3 iterations.nd2	809.039	2552.57	274.4	8071.5	0.09375	2401
5	26	0.52	nd11121 - Deconvolved 3 iterations.nd2	809.039	2552.57	274.4	8071.5	0.125	3045
6	26	0.65	nd11121 - Deconvolved 3 iterations.nd2	809.039	2552.57	274.4	8071.5	0.15625	3449
7	26	0.78	nd11121 - Deconvolved 3 iterations.nd2	809.039	2552.57	274.4	8071.5	0.1875	3645
8	26	0.91	nd11121 - Deconvolved 3 iterations.nd2	809.039	2552.57	274.4	8071.5	0.21875	3810
9	26	1.04	nd11121 - Deconvolved 3 iterations.nd2	809.039	2552.57	274.4	8071.5	0.25	4412
10	26	1.17	nd11121 - Deconvolved 3 iterations.nd2	809.039	2552.57	274.4	8071.5	0.28125	4334
11	26	1.3	nd11121 - Deconvolved 3 iterations.nd2	809.039	2552.57	274.4	8071.5	0.3125	4071
12	26	1.43	nd11121 - Deconvolved 3 iterations.nd2	809.039	2552.57	274.4	8071.5	0.34375	4248
13	26	1.56	nd11121 - Deconvolved 3 iterations.nd2	809.039	2552.57	274.4	8071.5	0.375	4300
14	26	1.69	nd11121 - Deconvolved 3 iterations.nd2	809.039	2552.57	274.4	8071.5	0.40625	4363
15	26	1.82	nd11121 - Deconvolved 3 iterations.nd2	809.039	2552.57	274.4	8071.5	0.4375	4188
16	26	1.95	nd11121 - Deconvolved 3 iterations.nd2	809.039	2552.57	274.4	8071.5	0.46875	4149
17	26	2.08	nd11121 - Deconvolved 3 iterations.nd2	809.039	2552.57	274.4	8071.5	0.5	4137
18	26	2.21	nd11121 - Deconvolved 3 iterations.nd2	809.039	2552.57	274.4	8071.5	0.53125	4137
19	26	2.34	nd11121 - Deconvolved 3 iterations.nd2	809.039	2552.57	274.4	8071.5	0.5625	4142
20	26	2.47	nd11121 - Deconvolved 3 iterations.nd2	809.039	2552.57	274.4	8071.5	0.59375	4192
21	26	2.6	nd11121 - Deconvolved 3 iterations.nd2	809.039	2552.57	274.4	8071.5	0.625	4261
22	26	2.73	nd11121 - Deconvolved 3 iterations.nd2	809.039	2552.57	274.4	8071.5	0.65625	4173
23	26	2.86	nd11121 - Deconvolved 3 iterations.nd2	809.039	2552.57	274.4	8071.5	0.6875	4321
24	26	2.99	nd11121 - Deconvolved 3 iterations.nd2	809.039	2552.57	274.4	8071.5	0.71875	4297
25	26	3.12	nd11121 - Deconvolved 3 iterations.nd2	809.039	2552.57	274.4	8071.5	0.75	4227
26	26	3.25	nd11121 - Deconvolved 3 iterations.nd2	809.039	2552.57	274.4	8071.5	0.78125	4284
27	26	3.38	nd11121 - Deconvolved 3 iterations.nd2	809.039	2552.57	274.4	8071.5	0.8125	4466
28	26	3.51	nd11121 - Deconvolved 3 iterations.nd2	809.039	2552.57	274.4	8071.5	0.84375	4644
29	26	3.64	nd11121 - Deconvolved 3 iterations.nd2	809.039	2552.57	274.4	8071.5	0.875	3743
30	26	3.77	nd11121 - Deconvolved 3 iterations.nd2	809.039	2552.57	274.4	8071.5	0.90625	2208
31	26	3.9	nd11121 - Deconvolved 3 iterations.nd2	809.039	2552.57	274.4	8071.5	0.9375	1355
32	26	4.03	nd11121 - Deconvolved 3 iterations.nd2	809.039	2552.57	274.4	8071.5	0.96875	975
33	26	4.16	nd11121 - Deconvolved 3 iterations.nd2	809.039	2552.57	274.4	8071.5	1	760
1	27	0	nd11121 - Deconvolved 3 iterations.nd2	809.039	2552.57	274.4	8071.5	0	1680
2	27	0.13	nd11121 - Deconvolved 3 iterations.nd2	809.039	2552.57	274.4	8071.5	0.037037	1680
3	27	0.26	nd11121 - Deconvolved 3 iterations.nd2	809.039	2552.57	274.4	8071.5	0.0740741	1748
4	27	0.39	nd11121 - Deconvolved 3 iterations.nd2	809.039	2552.57	274.4	8071.5	0.111111	2770
5	27	0.52	nd11121 - Deconvolved 3 iterations.nd2	809.039	2552.57	274.4	8071.5	0.148148	3200
6	27	0.65	nd11121 - Deconvolved 3 iterations.nd2	809.039	2552.57	274.4	8071.5	0.185185	4684
7	27	0.78	nd11121 - Deconvolved 3 iterations.nd2	809.039	2552.57	274.4	8071.5	0.222222	5035
8	27	0.91	nd11121 - Deconvolved 3 iterations.nd2	809.039	2552.57	274.4	8071.5	0.259259	5325
9	27	1.04	nd11121 - Deconvolved 3 iterations.nd2	809.039	2552.57	274.4	8071.5	0.296296	5002
10	27	1.17	nd11121 - Deconvolved 3 iterations.nd2	809.039	2552.57	274.4	8071.5	0.333333	4993
11	27	1.3	nd11121 - Deconvolved 3 iterations.nd2	809.039	2552.57	274.4	8071.5	0.37037	6033
12	27	1.43	nd11121 - Deconvolved 3 iterations.nd2	809.039	2552.57	274.4	8071.5	0.407407	6033
13	27	1.56	nd11121 - Deconvolved 3 iterations.nd2	809.039	2552.57	274.4	8071.5	0.444444	6570
14	27	1.69	nd11121 - Deconvolved 3 iterations.nd2	809.039	2552.57	274.4	8071.5	0.481481	6981
15	27	1.82	nd11121 - Deconvolved 3 iterations.nd2	809.039	2552.57	274.4	8071.5	0.518519	6744
16	27	1.95	nd11121 - Deconvolved 3 iterations.nd2	809.039	2552.57	274.4	8071.5	0.555556	6357
17	27	2.08	nd11121 - Deconvolved 3 iterations.nd2	809.039	2552.57	274.4	8071.5	0.592593	5936
18	27	2.21	nd11121 - Deconvolved 3 iterations.nd2	809.039	2552.57	274.4	8071.5	0.62963	6218
19	27	2.34	nd11121 - Deconvolved 3 iterations.nd2	809.039	2552.57	274.4	8071.5	0.666667	6186
20	27	2.47	nd11121 - Deconvolved 3 iterations.nd2	809.039	2552.57	274.4	8071.5	0.703704	6611
21	27	2.6	nd11121 - Deconvolved 3 iterations.nd2	809.039	2552.57	274.4	8071.5	0.740741	7487
22	27	2.73	nd11121 - Deconvolved 3 iterations.nd2	809.039	2552.57	274.4	8071.5	0.777778	7575
23	27	2.86	nd11121 - Deconvolved 3 iterations.nd2	809.039	2552.57	274.4	8071.5	0.814815	7538
24	27	2.99	nd11121 - Deconvolved 3 iterations.nd2	809.039	2552.57	274.4	8071.5	0.851852	6460
25	27	3.12	nd11121 - Deconvolved 3 iterations.nd2	809.039	2552.57	274.4	8071.5	0.888889	881
26	27	3.25	nd11121 - Deconvolved 3 iterations.nd2	809.039	2552.57	274.4	8071.5	0.925926	613
27	27	3.38	nd11121 - Deconvolved 3 iterations.nd2	809.039	2552.57	274.4	8071.5	0.962963	554
28	27	3.51	nd11121 - Deconvolved 3 iterations.nd2	809.039	2552.57	274.4	8071.5	1	81
1	28	0	nd11121 - Deconvolved 3 iterations.nd2	809.039	2552.57	274.4	8071.5	0	636
2	28	0.13	nd11121 - Deconvolved 3 iterations.nd2	809.039	2552.57	274.4	8071.5	0.0384615	636
3	28	0.26	nd11121 - Deconvolved 3 iterations.nd2	809.039	2552.57	274.4	8071.5	0.0769231	849
4	28	0.39	nd11121 - Deconvolved 3 iterations.nd2	809.039	2552.57	274.4	8071.5	0.115385	1684
5	28	0.52	nd11121 - Deconvolved 3 iterations.nd2	809.039	2552.57	274.4	8071.5	0.153846	2835
6	28	0.65	nd11121 - Deconvolved 3 iterations.nd2	809.039	2552.57	274.4	8071.5	0.192308	4973
7	28	0.78	nd11121 - Deconvolved 3 iterations.nd2	809.039	2552.57	274.4	8071.5	0.230769	4900
8	28	0.91	nd11121 - Deconvolved 3 iterations.nd2	809.039	2552.57	274.4	8071.5	0.269231	5450
9	28	1.04	nd11121 - Deconvolved 3 iterations.nd2	809.039	2552.57	274.4	8071.5	0.307692	5295
10	28	1.17	nd11121 - Deconvolved 3 iterations.nd2	809.039	2552.57	274.4	8071.5	0.346154	5619
11	28	1.3	nd11121 - Deconvolved 3 iterations.nd2	809.039	2552.57	274.4	8071.5	0.384615	5619
12	28	1.43	nd11121 - Deconvolved 3 iterations.nd2	809.039	2552.57	274.4	8071.5	0.423077	5693
13	28	1.56	nd11121 - Deconvolved 3 iterations.nd2	809.039	2552.57	274.4	8071.5	0.461538	6024
14	28	1.69	nd11121 - Deconvolved 3 iterations.nd2	809.039	2552.57	274.4	8071.5	0.5	6154
15	28	1.82	nd11121 - Deconvolved 3 iterations.nd2	809.039	2552.57	274.4	8071.5	0.538462	6172
16	28	1.95	nd11121 - Deconvolved 3 iterations.nd2	809.039	2552.57	274.4	8071.5	0.576923	6146
17	28	2.08	nd11121 - Deconvolved 3 iterations.nd2	809.039	2552.57	274.4	8071.5	0.615385	6201
18	28	2.21	nd11121 - Deconvolved 3 iterations.nd2	809.039	2552.57	274.4	8071.5	0.653846	6124
19	28	2.34	nd11121 - Deconvolved 3 iterations.nd2	809.039	2552.57	274.4	8071.5	0.692308	6540
20	28	2.47	nd11121 - Deconvolved 3 iterations.nd2	809.039	2552.57	274.4	8071.5	0.730769	6540
21	28	2.6	nd11121 - Deconvolved 3 iterations.nd2	809.039	2552.57	274.4	8071.5	0.769231	6155
22	28	2.73	nd11121 - Deconvolved 3 iterations.nd2	809.039	2552.57	274.4	8071.5	0.807692	3578
23	28	2.86	nd11121 - Deconvolved 3 iterations.nd2	809.039	2552.57	274.4	8071.5	0.846154	2707
24	28	2.99	nd11121 - Deconvolved 3 iterations.nd2	809.039	2552.57	274.4	8071.5	0.884615	1755
25	28	3.12	nd11121 - Deconvolved 3 iterations.nd2	809.039	2552.57	274.4	8071.5	0.923077	1724
26	28	3.25	nd11121 - Deconvolved 3 iterations.nd2	809.039	2552.57	274.4	8071.5	0.961538	1523
27	28	3.38	nd11121 - Deconvolved 3 iterations.nd2	809.039	2552.57	274.4	8071.5	1	1569
1	29	0	nd11121 - Deconvolved 3 iterations.nd2	809.039	2552.57	274.4	8071.5	0	685
2	29	0.13	nd11121 - Deconvolved 3 iterations.nd2	809.039	2552.57	274.4	8071.5	0.037037	685
3	29	0.26	nd11121 - Deconvolved 3 iterations.nd2	809.039	2552.57	274.4	8071.5	0.0740741	863
4	29	0.39	nd11121 - Deconvolved 3 iterations.nd2	809.039	2552.57	274.4	8071.5	0.111111	1437
5	29	0.52	nd11121 - Deconvolved 3 iterations.nd2	809.039	2552.57	274.4	8071.5	0.148148	2769
6	29	0.65	nd11121 - Deconvolved 3 iterations.nd2	809.039	2552.57	274.4	8071.5	0.185185	2491
7	29	0.78	nd11121 - Deconvolved 3 iterations.nd2	809.039	2552.57	274.4	8071.5	0.222222	3316
8	29	0.91	nd11121 - Deconvolved 3 iterations.nd2	809.039	2552.57	274.4	8071.5	0.259259	4250
9	29	1.04	nd11121 - Deconvolved 3 iterations.nd2	809.039	2552.57	274.4	8071.5	0.296296	4300
10	29	1.17	nd11121 - Deconvolved 3 iterations.nd2	809.039	2552.57	274.4	8071.5	0.333333	4364
11	29	1.3	nd11121 - Deconvolved 3 iterations.nd2	809.039	2552.57	274.4	8071.5	0.37037	4489
12	29	1.43	nd11121 - Deconvolved 3 iterations.nd2	809.039	2552.57	274.4	8071.5	0.407407	4407
13	29	1.56	nd11121 - Deconvolved 3 iterations.nd2	809.039	2552.57	274.4	8071.5	0.444444	4510
14	29	1.69	nd11121 - Deconvolved 3 iterations.nd2	809.039	2552.57	274.4	8071.5	0.481481	4272
15	29	1.82	nd11121 - Deconvolved 3 iterations.nd2	809.039	2552.57	274.4	8071.5	0.518519	4032
16	29	1.95	nd11121 - Deconvolved 3 iterations.nd2	809.039	2552.57	274.4	8071.5	0.555556	4092
17	29	2.08	nd11121 - Deconvolved 3 iterations.nd2	809.039	2552.57	274.4	8071.5	0.592593	3981
18	29	2.21	nd11121 - Deconvolved 3 iterations.nd2	809.039	2552.57	274.4	8071.5	0.62963	3978
19	29	2.34	nd11121 - Deconvolved 3 iterations.nd2	809.039	2552.57	274.4	8071.5	0.666667	4026
20	29	2.47	nd11121 - Deconvolved 3 iterations.nd2	809.039	2552.57	274.4	8071.5	0.703704	4357
21	29	2.6	nd11121 - Deconvolved 3 iterations.nd2	809.039	2552.57	274.4	8071.5	0.740741	5013
22	29	2.73	nd11121 - Deconvolved 3 iterations.nd2	809.039	2552.57	274.4	8071.5	0.777778	5032
23	29	2.86	nd11121 - Deconvolved 3 iterations.nd2	809.039	2552.57	274.4	8071.5	0.814815	5231
24	29	2.99	nd11121 - Deconvolved 3 iterations.nd2	809.039	2552.57	274.4	8071.5	0.851852	5050
25	29	3.12	nd11121 - Deconvolved 3 iterations.nd2	809.039	2552.57	274.4	8071.5	0.888889	3231
26	29	3.25	nd11121 - Deconvolved 3 iterations.nd2	809.039	2552.57	274.4	8071.5	0.925926	1423
27	29	3.38	nd11121 - Deconvolved 3 iterations.nd2	809.039	2552.57	274.4	8071.5	0.962963	515
28	29	3.51	nd11121 - Deconvolved 3 iterations.nd2	809.039	2552.57	274.4	8071.5	1	580
1	30	0	nd11121 - Deconvolved 3 iterations.nd2	809.039	2552.57	274.4	8071.5	0	782
2	30	0.13	nd11121 - Deconvolved 3 iterations.nd2	809.039	2552.57	274.4	8071.5	0.037037	782
3	30	0.26	nd11121 - Deconvolved 3 iterations.nd2	809.039	2552.57	274.4	8071.5	0.0740741	910
4	30	0.39	nd11121 - Deconvolved 3 iterations.nd2	809.039	2552.57	274.4	8071.5	0.111111	1654
5	30	0.52	nd11121 - Deconvolved 3 iterations.nd2	809.039	2552.57	274.4	8071.5	0.148148	1560
6	30	0.65	nd11121 - Deconvolved 3 iterations.nd2	809.039	2552.57	274.4	8071.5	0.185185	2493
7	30	0.78	nd11121 - Deconvolved 3 iterations.nd2	809.039	2552.57	274.4	8071.5	0.222222	2274
8	30	0.91	nd11121 - Deconvolved 3 iterations.nd2	809.039	2552.57	274.4	8071.5	0.259259	2179
9	30	1.04	nd11121 - Deconvolved 3 iterations.nd2	809.039	2552.57	274.4	8071.5	0.296296	2884
10	30	1.17	nd11121 - Deconvolved 3 iterations.nd2	809.039	2552.57	274.4	8071.5	0.333333	2884
11	30	1.3	nd11121 - Deconvolved 3 iterations.nd2	809.039	2552.57	274.4	8071.5	0.37037	3410
12	30	1.43	nd11121 - Deconvolved 3 iterations.nd2	809.039	2552.57	274.4	8071.5	0.407407	3177
13	30	1.56	nd11121 - Deconvolved 3 iterations.nd2	809.039	2552.57	274.4	8071.5	0.444444	3524
14	30	1.69	nd11121 - Deconvolved 3 iterations.nd2	809.039	2552.57	274.4	8071.5	0.481481	3311
15	30	1.82	nd11121 - Deconvolved 3 iterations.nd2	809.039	2552.57	274.4	8071.5	0.518519	3061
16	30	1.95	nd11121 - Deconvolved 3 iterations.nd2	809.039	2552.57	274.4	8071.5	0.555556	3413
17	30	2.08	nd11121 - Deconvolved 3 iterations.nd2	809.039	2552.57	274.4	8071.5	0.592593	3169
18	30	2.21	nd11121 - Deconvolved 3 iterations.nd2	809.039	2552.57	274.4	8071.5	0.62963	3640
19	30	2.34	nd11121 - Deconvolved 3 iterations.nd2	809.039	2552.57	274.4	8071.5	0.666667	3436
20	30	2.47	nd11121 - Deconvolved 3 iterations.nd2	809.039	2552.57	274.4	8071.5	0.703704	3784
21	30	2.6	nd11121 - Deconvolved 3 iterations.nd2	809.039	2552.57	274.4	8071.5	0.740741	3630
22	30	2.73	nd11121 - Deconvolved 3 iterations.nd2	809.039	2552.57	274.4	8071.5	0.777778	3420
23	30	2.86	nd11121 - Deconvolved 3 iterations.nd2	809.039	2552.57	274.4	8071.5	0.814815	3806
24	30	2.99	nd11121 - Deconvolved 3 iterations.nd2	809.039	2552.57	274.4	8071.5	0.851852	3479
25	30	3.12	nd11121 - Deconvolved 3 iterations.nd2	809.039	2552.57	274.4	8071.5	0.888889	1643
26	30	3.25	nd11121 - Deconvolved 3 iterations.nd2	809.039	2552.57	274.4	8071.5	0.925926	943
27	30	3.38	nd11121 - Deconvolved 3 iterations.nd2	809.039	2552.57	274.4	8071.5	0.962963	541
28	30	3.51	nd11121 - Deconvolved 3 iterations.nd2	809.039	2552.57	274.4	8071.5	1	3
1	31	0	nd11121 - Deconvolved 3 iterations.nd2	809.039	2552.57	274.4	8071.5	0	572
2	31	0.13	nd11121 - Deconvolved 3 iterations.nd2	809.039	2552.57	274.4	8071.5	0.037037	572
3	31	0.26	nd11121 - Deconvolved 3 iterations.nd2	809.039	2552.57	274.4	8071.5	0.0740741	889
4	31	0.39	nd11121 - Deconvolved 3 iterations.nd2	809.039	2552.57	274.4	8071.5	0.111111	1601
5	31	0.52	nd11121 - Deconvolved 3 iterations.nd2	809.039	2552.57	274.4	8071.5	0.148148	1285
6	31	0.65	nd11121 - Deconvolved 3 iterations.nd2	809.039	2552.57	274.4	8071.5	0.185185	1893
7	31	0.78	nd11121 - Deconvolved 3 iterations.nd2	809.039	2552.57	274.4	8071.5	0.222222	3478
8	31	0.91	nd11121 - Deconvolved 3 iterations.nd2	809.039	2552.57	274.4	8071.5	0.259259	4591
9	31	1.04	nd11121 - Deconvolved 3 iterations.nd2	809.039	2552.57	274.4	8071.5	0.296296	3578
10	31	1.17	nd11121 - Deconvolved 3 iterations.nd2	809.039	2552.57	274.4	8071.5	0.333333	4982
11	31	1.3	nd11121 - Deconvolved 3 iterations.nd2	809.039	2552.57	274.4	8071.5	0.37037	5026
12	31	1.43	nd11121 - Deconvolved 3 iterations.nd2	809.039	2552.57	274.4	8071.5	0.407407	5509
13	31	1.56	nd11121 - Deconvolved 3 iterations.nd2	809.039	2552.57	274.4	8071.5	0.444444	5509
14	31	1.69	nd11121 - Deconvolved 3 iterations.nd2	809.039	2552.57	274.4	8071.5	0.481481	5632
15	31	1.82	nd11121 - Deconvolved 3 iterations.nd2	809.039	2552.57	274.4	8071.5	0.518519	4916
16	31	1.95	nd11121 - Deconvolved 3 iterations.nd2	809.039	2552.57	274.4	8071.5	0.555556	4970
17	31	2.08	nd11121 - Deconvolved 3 iterations.nd2	809.039	2552.57	274.4	8071.5	0.592593	5095
18	31	2.21	nd11121 - Deconvolved 3 iterations.nd2	809.039	2552.57	274.4	8071.5	0.62963	5281
19	31	2.34	nd11121 - Deconvolved 3 iterations.nd2	809.039	2552.57	274.4	8071.5	0.666667	5668
20	31	2.47	nd11121 - Deconvolved 3 iterations.nd2	809.039	2552.57	274.4	8071.5	0.703704	5117
21	31	2.6	nd11121 - Deconvolved 3 iterations.nd2	809.039	2552.57	274.4	8071.5	0.740741	2839
22	31	2.73	nd11121 - Deconvolved 3 iterations.nd2	809.039	2552.57	274.4	8071.5	0.777778	1634
23	31	2.86	nd11121 - Deconvolved 3 iterations.nd2	809.039	2552.57	274.4	8071.5	0.814815	698
24	31	2.99	nd11121 - Deconvolved 3 iterations.nd2	809.039	2552.57	274.4	8071.5	0.851852	696
25	31	3.12	nd11121 - Deconvolved 3 iterations.nd2	809.039	2552.57	274.4	8071.5	0.888889	404
26	31	3.25	nd11121 - Deconvolved 3 iterations.nd2	809.039	2552.57	274.4	8071.5	0.925926	229
27	31	3.38	nd11121 - Deconvolved 3 iterations.nd2	809.039	2552.57	274.4	8071.5	0.962963	16
28	31	3.51	nd11121 - Deconvolved 3 iterations.nd2	809.039	2552.57	274.4	8071.5	1	6
1	32	0	nd11121 - Deconvolved 3 iterations.nd2	809.039	2552.57	274.4	8071.5	0	771
2	32	0.13	nd11121 - Deconvolved 3 iterations.nd2	809.039	2552.57	274.4	8071.5	0.037037	771
3	32	0.26	nd11121 - Deconvolved 3 iterations.nd2	809.039	2552.57	274.4	8071.5	0.0740741	980
4	32	0.39	nd11121 - Deconvolved 3 iterations.nd2	809.039	2552.57	274.4	8071.5	0.111111	943
5	32	0.52	nd11121 - Deconvolved 3 iterations.nd2	809.039	2552.57	274.4	8071.5	0.148148	1168
6	32	0.65	nd11121 - Deconvolved 3 iterations.nd2	809.039	2552.57	274.4	8071.5	0.185185	1164
7	32	0.78	nd11121 - Deconvolved 3 iterations.nd2	809.039	2552.57	274.4	8071.5	0.222222	1701
8	32	0.91	nd11121 - Deconvolved 3 iterations.nd2	809.039	2552.57	274.4	8071.5	0.259259	2278
9	32	1.04	nd11121 - Deconvolved 3 iterations.nd2	809.039	2552.57	274.4	8071.5	0.296296	3415
10	32	1.17	nd11121 - Deconvolved 3 iterations.nd2	809.039	2552.57	274.4	8071.5	0.333333	3923
11	32	1.3	nd11121 - Deconvolved 3 iterations.nd2	809.039	2552.57	274.4	8071.5	0.37037	3642
12	32	1.43	nd11121 - Deconvolved 3 iterations.nd2	809.039	2552.57	274.4	8071.5	0.407407	4259
13	32	1.56	nd11121 - Deconvolved 3 iterations.nd2	809.039	2552.57	274.4	8071.5	0.444444	4206
14	32	1.69	nd11121 - Deconvolved 3 iterations.nd2	809.039	2552.57	274.4	8071.5	0.481481	4634
15	32	1.82	nd11121 - Deconvolved 3 iterations.nd2	809.039	2552.57	274.4	8071.5	0.518519	4539
16	32	1.95	nd11121 - Deconvolved 3 iterations.nd2	809.039	2552.57	274.4	8071.5	0.555556	5239
17	32	2.08	nd11121 - Deconvolved 3 iterations.nd2	809.039	2552.57	274.4	8071.5	0.592593	6078
18	32	2.21	nd11121 - Deconvolved 3 iterations.nd2	809.039	2552.57	274.4	8071.5	0.62963	6078
19	32	2.34	nd11121 - Deconvolved 3 iterations.nd2	809.039	2552.57	274.4	8071.5	0.666667	6252
20	32	2.47	nd11121 - Deconvolved 3 iterations.nd2	809.039	2552.57	274.4	8071.5	0.703704	5852
21	32	2.6	nd11121 - Deconvolved 3 iterations.nd2	809.039	2552.57	274.4	8071.5	0.740741	5236
22	32	2.73	nd11121 - Deconvolved 3 iterations.nd2	809.039	2552.57	274.4	8071.5	0.777778	4556
23	32	2.86	nd11121 - Deconvolved 3 iterations.nd2	809.039	2552.57	274.4	8071.5	0.814815	4785
24	32	2.99	nd11121 - Deconvolved 3 iterations.nd2	809.039	2552.57	274.4	8071.5	0.851852	4664
25	32	3.12	nd11121 - Deconvolved 3 iterations.nd2	809.039	2552.57	274.4	8071.5	0.888889	3379
26	32	3.25	nd11121 - Deconvolved 3 iterations.nd2	809.039	2552.57	274.4	8071.5	0.925926	984
27	32	3.38	nd11121 - Deconvolved 3 iterations.nd2	809.039	2552.57	274.4	8071.5	0.962963	308
28	32	3.51	nd11121 - Deconvolved 3 iterations.nd2	809.039	2552.57	274.4	8071.5	1	210
1	33	0	nd11121 - Deconvolved 3 iterations.nd2	809.039	2552.57	274.4	8071.5	0	125
2	33	0.13	nd11121 - Deconvolved 3 iterations.nd2	809.039	2552.57	274.4	8071.5	0.0333333	1025
3	33	0.26	nd11121 - Deconvolved 3 iterations.nd2	809.039	2552.57	274.4	8071.5	0.0666667	1048
4	33	0.39	nd11121 - Deconvolved 3 iterations.nd2	809.039	2552.57	274.4	8071.5	0.1	1418
5	33	0.52	nd11121 - Deconvolved 3 iterations.nd2	809.039	2552.57	274.4	8071.5	0.133333	1862
6	33	0.65	nd11121 - Deconvolved 3 iterations.nd2	809.039	2552.57	274.4	8071.5	0.166667	1336
7	33	0.78	nd11121 - Deconvolved 3 iterations.nd2	809.039	2552.57	274.4	8071.5	0.2	2238
8	33	0.91	nd11121 - Deconvolved 3 iterations.nd2	809.039	2552.57	274.4	8071.5	0.233333	2727
9	33	1.04	nd11121 - Deconvolved 3 iterations.nd2	809.039	2552.57	274.4	8071.5	0.266667	4129
10	33	1.17	nd11121 - Deconvolved 3 iterations.nd2	809.039	2552.57	274.4	8071.5	0.3	3391
11	33	1.3	nd11121 - Deconvolved 3 iterations.nd2	809.039	2552.57	274.4	8071.5	0.333333	3802
12	33	1.43	nd11121 - Deconvolved 3 iterations.nd2	809.039	2552.57	274.4	8071.5	0.366667	5071
13	33	1.56	nd11121 - Deconvolved 3 iterations.nd2	809.039	2552.57	274.4	8071.5	0.4	5346
14	33	1.69	nd11121 - Deconvolved 3 iterations.nd2	809.039	2552.57	274.4	8071.5	0.433333	5976
15	33	1.82	nd11121 - Deconvolved 3 iterations.nd2	809.039	2552.57	274.4	8071.5	0.466667	5095
16	33	1.95	nd11121 - Deconvolved 3 iterations.nd2	809.039	2552.57	274.4	8071.5	0.5	5380
17	33	2.08	nd11121 - Deconvolved 3 iterations.nd2	809.039	2552.57	274.4	8071.5	0.533333	6158
18	33	2.21	nd11121 - Deconvolved 3 iterations.nd2	809.039	2552.57	274.4	8071.5	0.566667	7072
19	33	2.34	nd11121 - Deconvolved 3 iterations.nd2	809.039	2552.57	274.4	8071.5	0.6	6732
20	33	2.47	nd11121 - Deconvolved 3 iterations.nd2	809.039	2552.57	274.4	8071.5	0.633333	6887
21	33	2.6	nd11121 - Deconvolved 3 iterations.nd2	809.039	2552.57	274.4	8071.5	0.666667	6669
22	33	2.73	nd11121 - Deconvolved 3 iterations.nd2	809.039	2552.57	274.4	8071.5	0.7	6201
23	33	2.86	nd11121 - Deconvolved 3 iterations.nd2	809.039	2552.57	274.4	8071.5	0.733333	5221
24	33	2.99	nd11121 - Deconvolved 3 iterations.nd2	809.039	2552.57	274.4	8071.5	0.766667	5808
25	33	3.12	nd11121 - Deconvolved 3 iterations.nd2	809.039	2552.57	274.4	8071.5	0.8	4571
26	33	3.25	nd11121 - Deconvolved 3 iterations.nd2	809.039	2552.57	274.4	8071.5	0.833333	2733
27	33	3.38	nd11121 - Deconvolved 3 iterations.nd2	809.039	2552.57	274.4	8071.5	0.866667	1411
28	33	3.51	nd11121 - Deconvolved 3 iterations.nd2	809.039	2552.57	274.4	8071.5	0.9	1349
29	33	3.64	nd11121 - Deconvolved 3 iterations.nd2	809.039	2552.57	274.4	8071.5	0.933333	951
30	33	3.77	nd11121 - Deconvolved 3 iterations.nd2	809.039	2552.57	274.4	8071.5	0.966667	703
31	33	3.9	nd11121 - Deconvolved 3 iterations.nd2	809.039	2552.57	274.4	8071.5	1	569
1	34	0	nd11121 - Deconvolved 3 iterations.nd2	809.039	2552.57	274.4	8071.5	0	930
2	34	0.13	nd11121 - Deconvolved 3 iterations.nd2	809.039	2552.57	274.4	8071.5	0.0333333	930
3	34	0.26	nd11121 - Deconvolved 3 iterations.nd2	809.039	2552.57	274.4	8071.5	0.0666667	1553
4	34	0.39	nd11121 - Deconvolved 3 iterations.nd2	809.039	2552.57	274.4	8071.5	0.1	1361
5	34	0.52	nd11121 - Deconvolved 3 iterations.nd2	809.039	2552.57	274.4	8071.5	0.133333	2753
6	34	0.65	nd11121 - Deconvolved 3 iterations.nd2	809.039	2552.57	274.4	8071.5	0.166667	3609
7	34	0.78	nd11121 - Deconvolved 3 iterations.nd2	809.039	2552.57	274.4	8071.5	0.2	2924
8	34	0.91	nd11121 - Deconvolved 3 iterations.nd2	809.039	2552.57	274.4	8071.5	0.233333	4030
9	34	1.04	nd11121 - Deconvolved 3 iterations.nd2	809.039	2552.57	274.4	8071.5	0.266667	5333
10	34	1.17	nd11121 - Deconvolved 3 iterations.nd2	809.039	2552.57	274.4	8071.5	0.3	4534
11	34	1.3	nd11121 - Deconvolved 3 iterations.nd2	809.039	2552.57	274.4	8071.5	0.333333	3770
12	34	1.43	nd11121 - Deconvolved 3 iterations.nd2	809.039	2552.57	274.4	8071.5	0.366667	4373
13	34	1.56	nd11121 - Deconvolved 3 iterations.nd2	809.039	2552.57	274.4	8071.5	0.4	3769
14	34	1.69	nd11121 - Deconvolved 3 iterations.nd2	809.039	2552.57	274.4	8071.5	0.433333	4857
15	34	1.82	nd11121 - Deconvolved 3 iterations.nd2	809.039	2552.57	274.4	8071.5	0.466667	6097
16	34	1.95	nd11121 - Deconvolved 3 iterations.nd2	809.039	2552.57	274.4	8071.5	0.5	6097
17	34	2.08	nd11121 - Deconvolved 3 iterations.nd2	809.039	2552.57	274.4	8071.5	0.533333	5526
18	34	2.21	nd11121 - Deconvolved 3 iterations.nd2	809.039	2552.57	274.4	8071.5	0.566667	4323
19	34	2.34	nd11121 - Deconvolved 3 iterations.nd2	809.039	2552.57	274.4	8071.5	0.6	4323
20	34	2.47	nd11121 - Deconvolved 3 iterations.nd2	809.039	2552.57	274.4	8071.5	0.633333	3824
21	34	2.6	nd11121 - Deconvolved 3 iterations.nd2	809.039	2552.57	274.4	8071.5	0.666667	3332
22	34	2.73	nd11121 - Deconvolved 3 iterations.nd2	809.039	2552.57	274.4	8071.5	0.7	3948
23	34	2.86	nd11121 - Deconvolved 3 iterations.nd2	809.039	2552.57	274.4	8071.5	0.733333	2704
24	34	2.99	nd11121 - Deconvolved 3 iterations.nd2	809.039	2552.57	274.4	8071.5	0.766667	2239
25	34	3.12	nd11121 - Deconvolved 3 iterations.nd2	809.039	2552.57	274.4	8071.5	0.8	2787
26	34	3.25	nd11121 - Deconvolved 3 iterations.nd2	809.039	2552.57	274.4	8071.5	0.833333	1574
27	34	3.38	nd11121 - Deconvolved 3 iterations.nd2	809.039	2552.57	274.4	8071.5	0.866667	970
28	34	3.51	nd11121 - Deconvolved 3 iterations.nd2	809.039	2552.57	274.4	8071.5	0.9	965
29	34	3.64	nd11121 - Deconvolved 3 iterations.nd2	809.039	2552.57	274.4	8071.5	0.933333	584
30	34	3.77	nd11121 - Deconvolved 3 iterations.nd2	809.039	2552.57	274.4	8071.5	0.966667	412
31	34	3.9	nd11121 - Deconvolved 3 iterations.nd2	809.039	2552.57	274.4	8071.5	1	426
1	35	0	nd11121 - Deconvolved 3 iterations.nd2	809.039	2552.57	274.4	8071.5	0	462
2	35	0.13	nd11121 - Deconvolved 3 iterations.nd2	809.039	2552.57	274.4	8071.5	0.0333333	462
3	35	0.26	nd11121 - Deconvolved 3 iterations.nd2	809.039	2552.57	274.4	8071.5	0.0666667	633
4	35	0.39	nd11121 - Deconvolved 3 iterations.nd2	809.039	2552.57	274.4	8071.5	0.1	913
5	35	0.52	nd11121 - Deconvolved 3 iterations.nd2	809.039	2552.57	274.4	8071.5	0.133333	929
6	35	0.65	nd11121 - Deconvolved 3 iterations.nd2	809.039	2552.57	274.4	8071.5	0.166667	1382
7	35	0.78	nd11121 - Deconvolved 3 iterations.nd2	809.039	2552.57	274.4	8071.5	0.2	1820
8	35	0.91	nd11121 - Deconvolved 3 iterations.nd2	809.039	2552.57	274.4	8071.5	0.233333	3311
9	35	1.04	nd11121 - Deconvolved 3 iterations.nd2	809.039	2552.57	274.4	8071.5	0.266667	4675
10	35	1.17	nd11121 - Deconvolved 3 iterations.nd2	809.039	2552.57	274.4	8071.5	0.3	5126
11	35	1.3	nd11121 - Deconvolved 3 iterations.nd2	809.039	2552.57	274.4	8071.5	0.333333	6268
12	35	1.43	nd11121 - Deconvolved 3 iterations.nd2	809.039	2552.57	274.4	8071.5	0.366667	6079
13	35	1.56	nd11121 - Deconvolved 3 iterations.nd2	809.039	2552.57	274.4	8071.5	0.4	5942
14	35	1.69	nd11121 - Deconvolved 3 iterations.nd2	809.039	2552.57	274.4	8071.5	0.433333	5523
15	35	1.82	nd11121 - Deconvolved 3 iterations.nd2	809.039	2552.57	274.4	8071.5	0.466667	5148
16	35	1.95	nd11121 - Deconvolved 3 iterations.nd2	809.039	2552.57	274.4	8071.5	0.5	5148
17	35	2.08	nd11121 - Deconvolved 3 iterations.nd2	809.039	2552.57	274.4	8071.5	0.533333	5580
18	35	2.21	nd11121 - Deconvolved 3 iterations.nd2	809.039	2552.57	274.4	8071.5	0.566667	5515
19	35	2.34	nd11121 - Deconvolved 3 iterations.nd2	809.039	2552.57	274.4	8071.5	0.6	5515
20	35	2.47	nd11121 - Deconvolved 3 iterations.nd2	809.039	2552.57	274.4	8071.5	0.633333	5395
21	35	2.6	nd11121 - Deconvolved 3 iterations.nd2	809.039	2552.57	274.4	8071.5	0.666667	5374
22	35	2.73	nd11121 - Deconvolved 3 iterations.nd2	809.039	2552.57	274.4	8071.5	0.7	5665
23	35	2.86	nd11121 - Deconvolved 3 iterations.nd2	809.039	2552.57	274.4	8071.5	0.733333	5757
24	35	2.99	nd11121 - Deconvolved 3 iterations.nd2	809.039	2552.57	274.4	8071.5	0.766667	6560
25	35	3.12	nd11121 - Deconvolved 3 iterations.nd2	809.039	2552.57	274.4	8071.5	0.8	6673
26	35	3.25	nd11121 - Deconvolved 3 iterations.nd2	809.039	2552.57	274.4	8071.5	0.833333	6440
27	35	3.38	nd11121 - Deconvolved 3 iterations.nd2	809.039	2552.57	274.4	8071.5	0.866667	4866
28	35	3.51	nd11121 - Deconvolved 3 iterations.nd2	809.039	2552.57	274.4	8071.5	0.9	3208
29	35	3.64	nd11121 - Deconvolved 3 iterations.nd2	809.039	2552.57	274.4	8071.5	0.933333	831
30	35	3.77	nd11121 - Deconvolved 3 iterations.nd2	809.039	2552.57	274.4	8071.5	0.966667	653
31	35	3.9	nd11121 - Deconvolved 3 iterations.nd2	809.039	2552.57	274.4	8071.5	1	449
1	36	0	nd11121 - Deconvolved 3 iterations.nd2	809.039	2552.57	274.4	8071.5	0	710
2	36	0.13	nd11121 - Deconvolved 3 iterations.nd2	809.039	2552.57	274.4	8071.5	0.037037	710
3	36	0.26	nd11121 - Deconvolved 3 iterations.nd2	809.039	2552.57	274.4	8071.5	0.0740741	1078
4	36	0.39	nd11121 - Deconvolved 3 iterations.nd2	809.039	2552.57	274.4	8071.5	0.111111	1615
5	36	0.52	nd11121 - Deconvolved 3 iterations.nd2	809.039	2552.57	274.4	8071.5	0.148148	2434
6	36	0.65	nd11121 - Deconvolved 3 iterations.nd2	809.039	2552.57	274.4	8071.5	0.185185	3490
7	36	0.78	nd11121 - Deconvolved 3 iterations.nd2	809.039	2552.57	274.4	8071.5	0.222222	3895
8	36	0.91	nd11121 - Deconvolved 3 iterations.nd2	809.039	2552.57	274.4	8071.5	0.259259	4231
9	36	1.04	nd11121 - Deconvolved 3 iterations.nd2	809.039	2552.57	274.4	8071.5	0.296296	4325
10	36	1.17	nd11121 - Deconvolved 3 iterations.nd2	809.039	2552.57	274.4	8071.5	0.333333	4561
11	36	1.3	nd11121 - Deconvolved 3 iterations.nd2	809.039	2552.57	274.4	8071.5	0.37037	4757
12	36	1.43	nd11121 - Deconvolved 3 iterations.nd2	809.039	2552.57	274.4	8071.5	0.407407	4404
13	36	1.56	nd11121 - Deconvolved 3 iterations.nd2	809.039	2552.57	274.4	8071.5	0.444444	4316
14	36	1.69	nd11121 - Deconvolved 3 iterations.nd2	809.039	2552.57	274.4	8071.5	0.481481	4159
15	36	1.82	nd11121 - Deconvolved 3 iterations.nd2	809.039	2552.57	274.4	8071.5	0.518519	4600
16	36	1.95	nd11121 - Deconvolved 3 iterations.nd2	809.039	2552.57	274.4	8071.5	0.555556	4603
17	36	2.08	nd11121 - Deconvolved 3 iterations.nd2	809.039	2552.57	274.4	8071.5	0.592593	4611
18	36	2.21	nd11121 - Deconvolved 3 iterations.nd2	809.039	2552.57	274.4	8071.5	0.62963	4999
19	36	2.34	nd11121 - Deconvolved 3 iterations.nd2	809.039	2552.57	274.4	8071.5	0.666667	5288
20	36	2.47	nd11121 - Deconvolved 3 iterations.nd2	809.039	2552.57	274.4	8071.5	0.703704	5584
21	36	2.6	nd11121 - Deconvolved 3 iterations.nd2	809.039	2552.57	274.4	8071.5	0.740741	5819
22	36	2.73	nd11121 - Deconvolved 3 iterations.nd2	809.039	2552.57	274.4	8071.5	0.777778	5050
23	36	2.86	nd11121 - Deconvolved 3 iterations.nd2	809.039	2552.57	274.4	8071.5	0.814815	3878
24	36	2.99	nd11121 - Deconvolved 3 iterations.nd2	809.039	2552.57	274.4	8071.5	0.851852	2240
25	36	3.12	nd11121 - Deconvolved 3 iterations.nd2	809.039	2552.57	274.4	8071.5	0.888889	816
26	36	3.25	nd11121 - Deconvolved 3 iterations.nd2	809.039	2552.57	274.4	8071.5	0.925926	282
27	36	3.38	nd11121 - Deconvolved 3 iterations.nd2	809.039	2552.57	274.4	8071.5	0.962963	200
28	36	3.51	nd11121 - Deconvolved 3 iterations.nd2	809.039	2552.57	274.4	8071.5	1	218
1	37	0	nd11121 - Deconvolved 3 iterations.nd2	809.039	2552.57	274.4	8071.5	0	1089
2	37	0.13	nd11121 - Deconvolved 3 iterations.nd2	809.039	2552.57	274.4	8071.5	0.0434783	1089
3	37	0.26	nd11121 - Deconvolved 3 iterations.nd2	809.039	2552.57	274.4	8071.5	0.0869565	1445
4	37	0.39	nd11121 - Deconvolved 3 iterations.nd2	809.039	2552.57	274.4	8071.5	0.130435	1689
5	37	0.52	nd11121 - Deconvolved 3 iterations.nd2	809.039	2552.57	274.4	8071.5	0.173913	2179
6	37	0.65	nd11121 - Deconvolved 3 iterations.nd2	809.039	2552.57	274.4	8071.5	0.217391	2179
7	37	0.78	nd11121 - Deconvolved 3 iterations.nd2	809.039	2552.57	274.4	8071.5	0.26087	3616
8	37	0.91	nd11121 - Deconvolved 3 iterations.nd2	809.039	2552.57	274.4	8071.5	0.304348	4920
9	37	1.04	nd11121 - Deconvolved 3 iterations.nd2	809.039	2552.57	274.4	8071.5	0.347826	5479
10	37	1.17	nd11121 - Deconvolved 3 iterations.nd2	809.039	2552.57	274.4	8071.5	0.391304	5434
11	37	1.3	nd11121 - Deconvolved 3 iterations.nd2	809.039	2552.57	274.4	8071.5	0.434783	6063
12	37	1.43	nd11121 - Deconvolved 3 iterations.nd2	809.039	2552.57	274.4	8071.5	0.478261	5835
13	37	1.56	nd11121 - Deconvolved 3 iterations.nd2	809.039	2552.57	274.4	8071.5	0.521739	6220
14	37	1.69	nd11121 - Deconvolved 3 iterations.nd2	809.039	2552.57	274.4	8071.5	0.565217	6406
15	37	1.82	nd11121 - Deconvolved 3 iterations.nd2	809.039	2552.57	274.4	8071.5	0.608696	6143
16	37	1.95	nd11121 - Deconvolved 3 iterations.nd2	809.039	2552.57	274.4	8071.5	0.652174	5908
17	37	2.08	nd11121 - Deconvolved 3 iterations.nd2	809.039	2552.57	274.4	8071.5	0.695652	5906
18	37	2.21	nd11121 - Deconvolved 3 iterations.nd2	809.039	2552.57	274.4	8071.5	0.73913	4161
19	37	2.34	nd11121 - Deconvolved 3 iterations.nd2	809.039	2552.57	274.4	8071.5	0.782609	2920
20	37	2.47	nd11121 - Deconvolved 3 iterations.nd2	809.039	2552.57	274.4	8071.5	0.826087	947
21	37	2.6	nd11121 - Deconvolved 3 iterations.nd2	809.039	2552.57	274.4	8071.5	0.869565	947
22	37	2.73	nd11121 - Deconvolved 3 iterations.nd2	809.039	2552.57	274.4	8071.5	0.913043	384
23	37	2.86	nd11121 - Deconvolved 3 iterations.nd2	809.039	2552.57	274.4	8071.5	0.956522	263
24	37	2.99	nd11121 - Deconvolved 3 iterations.nd2	809.039	2552.57	274.4	8071.5	1	221
1	38	0	nd11121 - Deconvolved 3 iterations.nd2	809.039	2552.57	274.4	8071.5	0	1340
2	38	0.13	nd11121 - Deconvolved 3 iterations.nd2	809.039	2552.57	274.4	8071.5	0.0434783	1340
3	38	0.26	nd11121 - Deconvolved 3 iterations.nd2	809.039	2552.57	274.4	8071.5	0.0869565	2636
4	38	0.39	nd11121 - Deconvolved 3 iterations.nd2	809.039	2552.57	274.4	8071.5	0.130435	3720
5	38	0.52	nd11121 - Deconvolved 3 iterations.nd2	809.039	2552.57	274.4	8071.5	0.173913	5407
6	38	0.65	nd11121 - Deconvolved 3 iterations.nd2	809.039	2552.57	274.4	8071.5	0.217391	5407
7	38	0.78	nd11121 - Deconvolved 3 iterations.nd2	809.039	2552.57	274.4	8071.5	0.26087	6154
8	38	0.91	nd11121 - Deconvolved 3 iterations.nd2	809.039	2552.57	274.4	8071.5	0.304348	6118
9	38	1.04	nd11121 - Deconvolved 3 iterations.nd2	809.039	2552.57	274.4	8071.5	0.347826	5794
10	38	1.17	nd11121 - Deconvolved 3 iterations.nd2	809.039	2552.57	274.4	8071.5	0.391304	5450
11	38	1.3	nd11121 - Deconvolved 3 iterations.nd2	809.039	2552.57	274.4	8071.5	0.434783	5505
12	38	1.43	nd11121 - Deconvolved 3 iterations.nd2	809.039	2552.57	274.4	8071.5	0.478261	5453
13	38	1.56	nd11121 - Deconvolved 3 iterations.nd2	809.039	2552.57	274.4	8071.5	0.521739	5738
14	38	1.69	nd11121 - Deconvolved 3 iterations.nd2	809.039	2552.57	274.4	8071.5	0.565217	5643
15	38	1.82	nd11121 - Deconvolved 3 iterations.nd2	809.039	2552.57	274.4	8071.5	0.608696	5395
16	38	1.95	nd11121 - Deconvolved 3 iterations.nd2	809.039	2552.57	274.4	8071.5	0.652174	5527
17	38	2.08	nd11121 - Deconvolved 3 iterations.nd2	809.039	2552.57	274.4	8071.5	0.695652	5374
18	38	2.21	nd11121 - Deconvolved 3 iterations.nd2	809.039	2552.57	274.4	8071.5	0.73913	5757
19	38	2.34	nd11121 - Deconvolved 3 iterations.nd2	809.039	2552.57	274.4	8071.5	0.782609	6063
20	38	2.47	nd11121 - Deconvolved 3 iterations.nd2	809.039	2552.57	274.4	8071.5	0.826087	6979
21	38	2.6	nd11121 - Deconvolved 3 iterations.nd2	809.039	2552.57	274.4	8071.5	0.869565	6979
22	38	2.73	nd11121 - Deconvolved 3 iterations.nd2	809.039	2552.57	274.4	8071.5	0.913043	5614
23	38	2.86	nd11121 - Deconvolved 3 iterations.nd2	809.039	2552.57	274.4	8071.5	0.956522	4623
24	38	2.99	nd11121 - Deconvolved 3 iterations.nd2	809.039	2552.57	274.4	8071.5	1	1877
1	39	0	nd11121 - Deconvolved 3 iterations.nd2	809.039	2552.57	274.4	8071.5	0	1420
2	39	0.13	nd11121 - Deconvolved 3 iterations.nd2	809.039	2552.57	274.4	8071.5	0.0434783	1420
3	39	0.26	nd11121 - Deconvolved 3 iterations.nd2	809.039	2552.57	274.4	8071.5	0.0869565	2238
4	39	0.39	nd11121 - Deconvolved 3 iterations.nd2	809.039	2552.57	274.4	8071.5	0.130435	3448
5	39	0.52	nd11121 - Deconvolved 3 iterations.nd2	809.039	2552.57	274.4	8071.5	0.173913	4438
6	39	0.65	nd11121 - Deconvolved 3 iterations.nd2	809.039	2552.57	274.4	8071.5	0.217391	4993
7	39	0.78	nd11121 - Deconvolved 3 iterations.nd2	809.039	2552.57	274.4	8071.5	0.26087	5268
8	39	0.91	nd11121 - Deconvolved 3 iterations.nd2	809.039	2552.57	274.4	8071.5	0.304348	5277
9	39	1.04	nd11121 - Deconvolved 3 iterations.nd2	809.039	2552.57	274.4	8071.5	0.347826	4997
10	39	1.17	nd11121 - Deconvolved 3 iterations.nd2	809.039	2552.57	274.4	8071.5	0.391304	4866
11	39	1.3	nd11121 - Deconvolved 3 iterations.nd2	809.039	2552.57	274.4	8071.5	0.434783	5087
12	39	1.43	nd11121 - Deconvolved 3 iterations.nd2	809.039	2552.57	274.4	8071.5	0.478261	4934
13	39	1.56	nd11121 - Deconvolved 3 iterations.nd2	809.039	2552.57	274.4	8071.5	0.521739	4626
14	39	1.69	nd11121 - Deconvolved 3 iterations.nd2	809.039	2552.57	274.4	8071.5	0.565217	4652
15	39	1.82	nd11121 - Deconvolved 3 iterations.nd2	809.039	2552.57	274.4	8071.5	0.608696	4511
16	39	1.95	nd11121 - Deconvolved 3 iterations.nd2	809.039	2552.57	274.4	8071.5	0.652174	4693
17	39	2.08	nd11121 - Deconvolved 3 iterations.nd2	809.039	2552.57	274.4	8071.5	0.695652	5038
18	39	2.21	nd11121 - Deconvolved 3 iterations.nd2	809.039	2552.57	274.4	8071.5	0.73913	5245
19	39	2.34	nd11121 - Deconvolved 3 iterations.nd2	809.039	2552.57	274.4	8071.5	0.782609	5656
20	39	2.47	nd11121 - Deconvolved 3 iterations.nd2	809.039	2552.57	274.4	8071.5	0.826087	6289
21	39	2.6	nd11121 - Deconvolved 3 iterations.nd2	809.039	2552.57	274.4	8071.5	0.869565	4145
22	39	2.73	nd11121 - Deconvolved 3 iterations.nd2	809.039	2552.57	274.4	8071.5	0.913043	1866
23	39	2.86	nd11121 - Deconvolved 3 iterations.nd2	809.039	2552.57	274.4	8071.5	0.956522	777
24	39	2.99	nd11121 - Deconvolved 3 iterations.nd2	809.039	2552.57	274.4	8071.5	1	286
1	40	0	nd11121 - Deconvolved 3 iterations.nd2	809.039	2552.57	274.4	8071.5	0	1574
2	40	0.13	nd11121 - Deconvolved 3 iterations.nd2	809.039	2552.57	274.4	8071.5	0.04	1497
3	40	0.26	nd11121 - Deconvolved 3 iterations.nd2	809.039	2552.57	274.4	8071.5	0.08	1822
4	40	0.39	nd11121 - Deconvolved 3 iterations.nd2	809.039	2552.57	274.4	8071.5	0.12	2371
5	40	0.52	nd11121 - Deconvolved 3 iterations.nd2	809.039	2552.57	274.4	8071.5	0.16	3147
6	40	0.65	nd11121 - Deconvolved 3 iterations.nd2	809.039	2552.57	274.4	8071.5	0.2	4277
7	40	0.78	nd11121 - Deconvolved 3 iterations.nd2	809.039	2552.57	274.4	8071.5	0.24	4218
8	40	0.91	nd11121 - Deconvolved 3 iterations.nd2	809.039	2552.57	274.4	8071.5	0.28	4601
9	40	1.04	nd11121 - Deconvolved 3 iterations.nd2	809.039	2552.57	274.4	8071.5	0.32	5005
10	40	1.17	nd11121 - Deconvolved 3 iterations.nd2	809.039	2552.57	274.4	8071.5	0.36	4859
11	40	1.3	nd11121 - Deconvolved 3 iterations.nd2	809.039	2552.57	274.4	8071.5	0.4	5163
12	40	1.43	nd11121 - Deconvolved 3 iterations.nd2	809.039	2552.57	274.4	8071.5	0.44	4655
13	40	1.56	nd11121 - Deconvolved 3 iterations.nd2	809.039	2552.57	274.4	8071.5	0.48	4878
14	40	1.69	nd11121 - Deconvolved 3 iterations.nd2	809.039	2552.57	274.4	8071.5	0.52	5188
15	40	1.82	nd11121 - Deconvolved 3 iterations.nd2	809.039	2552.57	274.4	8071.5	0.56	5100
16	40	1.95	nd11121 - Deconvolved 3 iterations.nd2	809.039	2552.57	274.4	8071.5	0.6	5269
17	40	2.08	nd11121 - Deconvolved 3 iterations.nd2	809.039	2552.57	274.4	8071.5	0.64	5365
18	40	2.21	nd11121 - Deconvolved 3 iterations.nd2	809.039	2552.57	274.4	8071.5	0.68	5771
19	40	2.34	nd11121 - Deconvolved 3 iterations.nd2	809.039	2552.57	274.4	8071.5	0.72	6555
20	40	2.47	nd11121 - Deconvolved 3 iterations.nd2	809.039	2552.57	274.4	8071.5	0.76	6275
21	40	2.6	nd11121 - Deconvolved 3 iterations.nd2	809.039	2552.57	274.4	8071.5	0.8	6034
22	40	2.73	nd11121 - Deconvolved 3 iterations.nd2	809.039	2552.57	274.4	8071.5	0.84	5440
23	40	2.86	nd11121 - Deconvolved 3 iterations.nd2	809.039	2552.57	274.4	8071.5	0.88	3525
24	40	2.99	nd11121 - Deconvolved 3 iterations.nd2	809.039	2552.57	274.4	8071.5	0.92	2149
25	40	3.12	nd11121 - Deconvolved 3 iterations.nd2	809.039	2552.57	274.4	8071.5	0.96	1441
26	40	3.25	nd11121 - Deconvolved 3 iterations.nd2	809.039	2552.57	274.4	8071.5	1	1125
1	41	0	nd11121 - Deconvolved 3 iterations.nd2	809.039	2552.57	274.4	8071.5	0	1359
2	41	0.13	nd11121 - Deconvolved 3 iterations.nd2	809.039	2552.57	274.4	8071.5	0.0384615	1359
3	41	0.26	nd11121 - Deconvolved 3 iterations.nd2	809.039	2552.57	274.4	8071.5	0.0769231	1331
4	41	0.39	nd11121 - Deconvolved 3 iterations.nd2	809.039	2552.57	274.4	8071.5	0.115385	1390
5	41	0.52	nd11121 - Deconvolved 3 iterations.nd2	809.039	2552.57	274.4	8071.5	0.153846	2331
6	41	0.65	nd11121 - Deconvolved 3 iterations.nd2	809.039	2552.57	274.4	8071.5	0.192308	3089
7	41	0.78	nd11121 - Deconvolved 3 iterations.nd2	809.039	2552.57	274.4	8071.5	0.230769	3592
8	41	0.91	nd11121 - Deconvolved 3 iterations.nd2	809.039	2552.57	274.4	8071.5	0.269231	4199
9	41	1.04	nd11121 - Deconvolved 3 iterations.nd2	809.039	2552.57	274.4	8071.5	0.307692	3945
10	41	1.17	nd11121 - Deconvolved 3 iterations.nd2	809.039	2552.57	274.4	8071.5	0.346154	3808
11	41	1.3	nd11121 - Deconvolved 3 iterations.nd2	809.039	2552.57	274.4	8071.5	0.384615	3951
12	41	1.43	nd11121 - Deconvolved 3 iterations.nd2	809.039	2552.57	274.4	8071.5	0.423077	3951
13	41	1.56	nd11121 - Deconvolved 3 iterations.nd2	809.039	2552.57	274.4	8071.5	0.461538	3791
14	41	1.69	nd11121 - Deconvolved 3 iterations.nd2	809.039	2552.57	274.4	8071.5	0.5	3863
15	41	1.82	nd11121 - Deconvolved 3 iterations.nd2	809.039	2552.57	274.4	8071.5	0.538462	4057
16	41	1.95	nd11121 - Deconvolved 3 iterations.nd2	809.039	2552.57	274.4	8071.5	0.576923	4016
17	41	2.08	nd11121 - Deconvolved 3 iterations.nd2	809.039	2552.57	274.4	8071.5	0.615385	4124
18	41	2.21	nd11121 - Deconvolved 3 iterations.nd2	809.039	2552.57	274.4	8071.5	0.653846	4124
19	41	2.34	nd11121 - Deconvolved 3 iterations.nd2	809.039	2552.57	274.4	8071.5	0.692308	2981
20	41	2.47	nd11121 - Deconvolved 3 iterations.nd2	809.039	2552.57	274.4	8071.5	0.730769	2566
21	41	2.6	nd11121 - Deconvolved 3 iterations.nd2	809.039	2552.57	274.4	8071.5	0.769231	937
22	41	2.73	nd11121 - Deconvolved 3 iterations.nd2	809.039	2552.57	274.4	8071.5	0.807692	461
23	41	2.86	nd11121 - Deconvolved 3 iterations.nd2	809.039	2552.57	274.4	8071.5	0.846154	295
24	41	2.99	nd11121 - Deconvolved 3 iterations.nd2	809.039	2552.57	274.4	8071.5	0.884615	244
25	41	3.12	nd11121 - Deconvolved 3 iterations.nd2	809.039	2552.57	274.4	8071.5	0.923077	269
26	41	3.25	nd11121 - Deconvolved 3 iterations.nd2	809.039	2552.57	274.4	8071.5	0.961538	287
27	41	3.38	nd11121 - Deconvolved 3 iterations.nd2	809.039	2552.57	274.4	8071.5	1	298
1	42	0	nd11121 - Deconvolved 3 iterations.nd2	809.039	2552.57	274.4	8071.5	0	1531
2	42	0.13	nd11121 - Deconvolved 3 iterations.nd2	809.039	2552.57	274.4	8071.5	0.0384615	1531
3	42	0.26	nd11121 - Deconvolved 3 iterations.nd2	809.039	2552.57	274.4	8071.5	0.0769231	1713
4	42	0.39	nd11121 - Deconvolved 3 iterations.nd2	809.039	2552.57	274.4	8071.5	0.115385	2605
5	42	0.52	nd11121 - Deconvolved 3 iterations.nd2	809.039	2552.57	274.4	8071.5	0.153846	3010
6	42	0.65	nd11121 - Deconvolved 3 iterations.nd2	809.039	2552.57	274.4	8071.5	0.192308	3961
7	42	0.78	nd11121 - Deconvolved 3 iterations.nd2	809.039	2552.57	274.4	8071.5	0.230769	3394
8	42	0.91	nd11121 - Deconvolved 3 iterations.nd2	809.039	2552.57	274.4	8071.5	0.269231	4580
9	42	1.04	nd11121 - Deconvolved 3 iterations.nd2	809.039	2552.57	274.4	8071.5	0.307692	4810
10	42	1.17	nd11121 - Deconvolved 3 iterations.nd2	809.039	2552.57	274.4	8071.5	0.346154	5410
11	42	1.3	nd11121 - Deconvolved 3 iterations.nd2	809.039	2552.57	274.4	8071.5	0.384615	5274
12	42	1.43	nd11121 - Deconvolved 3 iterations.nd2	809.039	2552.57	274.4	8071.5	0.423077	5274
13	42	1.56	nd11121 - Deconvolved 3 iterations.nd2	809.039	2552.57	274.4	8071.5	0.461538	5164
14	42	1.69	nd11121 - Deconvolved 3 iterations.nd2	809.039	2552.57	274.4	8071.5	0.5	5363
15	42	1.82	nd11121 - Deconvolved 3 iterations.nd2	809.039	2552.57	274.4	8071.5	0.538462	5652
16	42	1.95	nd11121 - Deconvolved 3 iterations.nd2	809.039	2552.57	274.4	8071.5	0.576923	5817
17	42	2.08	nd11121 - Deconvolved 3 iterations.nd2	809.039	2552.57	274.4	8071.5	0.615385	6048
18	42	2.21	nd11121 - Deconvolved 3 iterations.nd2	809.039	2552.57	274.4	8071.5	0.653846	6048
19	42	2.34	nd11121 - Deconvolved 3 iterations.nd2	809.039	2552.57	274.4	8071.5	0.692308	5811
20	42	2.47	nd11121 - Deconvolved 3 iterations.nd2	809.039	2552.57	274.4	8071.5	0.730769	5643
21	42	2.6	nd11121 - Deconvolved 3 iterations.nd2	809.039	2552.57	274.4	8071.5	0.769231	4232
22	42	2.73	nd11121 - Deconvolved 3 iterations.nd2	809.039	2552.57	274.4	8071.5	0.807692	2743
23	42	2.86	nd11121 - Deconvolved 3 iterations.nd2	809.039	2552.57	274.4	8071.5	0.846154	2832
24	42	2.99	nd11121 - Deconvolved 3 iterations.nd2	809.039	2552.57	274.4	8071.5	0.884615	968
25	42	3.12	nd11121 - Deconvolved 3 iterations.nd2	809.039	2552.57	274.4	8071.5	0.923077	328
26	42	3.25	nd11121 - Deconvolved 3 iterations.nd2	809.039	2552.57	274.4	8071.5	0.961538	200
27	42	3.38	nd11121 - Deconvolved 3 iterations.nd2	809.039	2552.57	274.4	8071.5	1	227
1	43	0	nd11121 - Deconvolved 3 iterations.nd2	809.039	2552.57	274.4	8071.5	0	477
2	43	0.13	nd11121 - Deconvolved 3 iterations.nd2	809.039	2552.57	274.4	8071.5	0.037037	477
3	43	0.26	nd11121 - Deconvolved 3 iterations.nd2	809.039	2552.57	274.4	8071.5	0.0740741	667
4	43	0.39	nd11121 - Deconvolved 3 iterations.nd2	809.039	2552.57	274.4	8071.5	0.111111	535
5	43	0.52	nd11121 - Deconvolved 3 iterations.nd2	809.039	2552.57	274.4	8071.5	0.148148	945
6	43	0.65	nd11121 - Deconvolved 3 iterations.nd2	809.039	2552.57	274.4	8071.5	0.185185	2209
7	43	0.78	nd11121 - Deconvolved 3 iterations.nd2	809.039	2552.57	274.4	8071.5	0.222222	1809
8	43	0.91	nd11121 - Deconvolved 3 iterations.nd2	809.039	2552.57	274.4	8071.5	0.259259	3221
9	43	1.04	nd11121 - Deconvolved 3 iterations.nd2	809.039	2552.57	274.4	8071.5	0.296296	4128
10	43	1.17	nd11121 - Deconvolved 3 iterations.nd2	809.039	2552.57	274.4	8071.5	0.333333	4128
11	43	1.3	nd11121 - Deconvolved 3 iterations.nd2	809.039	2552.57	274.4	8071.5	0.37037	4908
12	43	1.43	nd11121 - Deconvolved 3 iterations.nd2	809.039	2552.57	274.4	8071.5	0.407407	4391
13	43	1.56	nd11121 - Deconvolved 3 iterations.nd2	809.039	2552.57	274.4	8071.5	0.444444	5328
14	43	1.69	nd11121 - Deconvolved 3 iterations.nd2	809.039	2552.57	274.4	8071.5	0.481481	6055
15	43	1.82	nd11121 - Deconvolved 3 iterations.nd2	809.039	2552.57	274.4	8071.5	0.518519	6052
16	43	1.95	nd11121 - Deconvolved 3 iterations.nd2	809.039	2552.57	274.4	8071.5	0.555556	7064
17	43	2.08	nd11121 - Deconvolved 3 iterations.nd2	809.039	2552.57	274.4	8071.5	0.592593	6636
18	43	2.21	nd11121 - Deconvolved 3 iterations.nd2	809.039	2552.57	274.4	8071.5	0.62963	5774
19	43	2.34	nd11121 - Deconvolved 3 iterations.nd2	809.039	2552.57	274.4	8071.5	0.666667	5754
20	43	2.47	nd11121 - Deconvolved 3 iterations.nd2	809.039	2552.57	274.4	8071.5	0.703704	4808
21	43	2.6	nd11121 - Deconvolved 3 iterations.nd2	809.039	2552.57	274.4	8071.5	0.740741	5429
22	43	2.73	nd11121 - Deconvolved 3 iterations.nd2	809.039	2552.57	274.4	8071.5	0.777778	3175
23	43	2.86	nd11121 - Deconvolved 3 iterations.nd2	809.039	2552.57	274.4	8071.5	0.814815	3175
24	43	2.99	nd11121 - Deconvolved 3 iterations.nd2	809.039	2552.57	274.4	8071.5	0.851852	879
25	43	3.12	nd11121 - Deconvolved 3 iterations.nd2	809.039	2552.57	274.4	8071.5	0.888889	304
26	43	3.25	nd11121 - Deconvolved 3 iterations.nd2	809.039	2552.57	274.4	8071.5	0.925926	190
27	43	3.38	nd11121 - Deconvolved 3 iterations.nd2	809.039	2552.57	274.4	8071.5	0.962963	143
28	43	3.51	nd11121 - Deconvolved 3 iterations.nd2	809.039	2552.57	274.4	8071.5	1	122
1	44	0	nd11121 - Deconvolved 3 iterations.nd2	809.039	2552.57	274.4	8071.5	0	359
2	44	0.13	nd11121 - Deconvolved 3 iterations.nd2	809.039	2552.57	274.4	8071.5	0.0416667	359
3	44	0.26	nd11121 - Deconvolved 3 iterations.nd2	809.039	2552.57	274.4	8071.5	0.0833333	539
4	44	0.39	nd11121 - Deconvolved 3 iterations.nd2	809.039	2552.57	274.4	8071.5	0.125	1044
5	44	0.52	nd11121 - Deconvolved 3 iterations.nd2	809.039	2552.57	274.4	8071.5	0.166667	1044
6	44	0.65	nd11121 - Deconvolved 3 iterations.nd2	809.039	2552.57	274.4	8071.5	0.208333	2420
7	44	0.78	nd11121 - Deconvolved 3 iterations.nd2	809.039	2552.57	274.4	8071.5	0.25	3650
8	44	0.91	nd11121 - Deconvolved 3 iterations.nd2	809.039	2552.57	274.4	8071.5	0.291667	3225
9	44	1.04	nd11121 - Deconvolved 3 iterations.nd2	809.039	2552.57	274.4	8071.5	0.333333	4562
10	44	1.17	nd11121 - Deconvolved 3 iterations.nd2	809.039	2552.57	274.4	8071.5	0.375	4705
11	44	1.3	nd11121 - Deconvolved 3 iterations.nd2	809.039	2552.57	274.4	8071.5	0.416667	4533
12	44	1.43	nd11121 - Deconvolved 3 iterations.nd2	809.039	2552.57	274.4	8071.5	0.458333	5362
13	44	1.56	nd11121 - Deconvolved 3 iterations.nd2	809.039	2552.57	274.4	8071.5	0.5	5943
14	44	1.69	nd11121 - Deconvolved 3 iterations.nd2	809.039	2552.57	274.4	8071.5	0.541667	6423
15	44	1.82	nd11121 - Deconvolved 3 iterations.nd2	809.039	2552.57	274.4	8071.5	0.583333	7040
16	44	1.95	nd11121 - Deconvolved 3 iterations.nd2	809.039	2552.57	274.4	8071.5	0.625	5925
17	44	2.08	nd11121 - Deconvolved 3 iterations.nd2	809.039	2552.57	274.4	8071.5	0.666667	6607
18	44	2.21	nd11121 - Deconvolved 3 iterations.nd2	809.039	2552.57	274.4	8071.5	0.708333	4933
19	44	2.34	nd11121 - Deconvolved 3 iterations.nd2	809.039	2552.57	274.4	8071.5	0.75	3081
20	44	2.47	nd11121 - Deconvolved 3 iterations.nd2	809.039	2552.57	274.4	8071.5	0.791667	3159
21	44	2.6	nd11121 - Deconvolved 3 iterations.nd2	809.039	2552.57	274.4	8071.5	0.833333	1479
22	44	2.73	nd11121 - Deconvolved 3 iterations.nd2	809.039	2552.57	274.4	8071.5	0.875	890
23	44	2.86	nd11121 - Deconvolved 3 iterations.nd2	809.039	2552.57	274.4	8071.5	0.916667	890
24	44	2.99	nd11121 - Deconvolved 3 iterations.nd2	809.039	2552.57	274.4	8071.5	0.958333	521
25	44	3.12	nd11121 - Deconvolved 3 iterations.nd2	809.039	2552.57	274.4	8071.5	1	363
1	45	0	nd11121 - Deconvolved 3 iterations.nd2	809.039	2552.57	274.4	8071.5	0	727
2	45	0.13	nd11121 - Deconvolved 3 iterations.nd2	809.039	2552.57	274.4	8071.5	0.0416667	727
3	45	0.26	nd11121 - Deconvolved 3 iterations.nd2	809.039	2552.57	274.4	8071.5	0.0833333	1142
4	45	0.39	nd11121 - Deconvolved 3 iterations.nd2	809.039	2552.57	274.4	8071.5	0.125	2153
5	45	0.52	nd11121 - Deconvolved 3 iterations.nd2	809.039	2552.57	274.4	8071.5	0.166667	2153
6	45	0.65	nd11121 - Deconvolved 3 iterations.nd2	809.039	2552.57	274.4	8071.5	0.208333	2929
7	45	0.78	nd11121 - Deconvolved 3 iterations.nd2	809.039	2552.57	274.4	8071.5	0.25	4294
8	45	0.91	nd11121 - Deconvolved 3 iterations.nd2	809.039	2552.57	274.4	8071.5	0.291667	3651
9	45	1.04	nd11121 - Deconvolved 3 iterations.nd2	809.039	2552.57	274.4	8071.5	0.333333	5160
10	45	1.17	nd11121 - Deconvolved 3 iterations.nd2	809.039	2552.57	274.4	8071.5	0.375	6091
11	45	1.3	nd11121 - Deconvolved 3 iterations.nd2	809.039	2552.57	274.4	8071.5	0.416667	5446
12	45	1.43	nd11121 - Deconvolved 3 iterations.nd2	809.039	2552.57	274.4	8071.5	0.458333	6402
13	45	1.56	nd11121 - Deconvolved 3 iterations.nd2	809.039	2552.57	274.4	8071.5	0.5	6520
14	45	1.69	nd11121 - Deconvolved 3 iterations.nd2	809.039	2552.57	274.4	8071.5	0.541667	6291
15	45	1.82	nd11121 - Deconvolved 3 iterations.nd2	809.039	2552.57	274.4	8071.5	0.583333	6936
16	45	1.95	nd11121 - Deconvolved 3 iterations.nd2	809.039	2552.57	274.4	8071.5	0.625	6854
17	45	2.08	nd11121 - Deconvolved 3 iterations.nd2	809.039	2552.57	274.4	8071.5	0.666667	6956
18	45	2.21	nd11121 - Deconvolved 3 iterations.nd2	809.039	2552.57	274.4	8071.5	0.708333	7121
19	45	2.34	nd11121 - Deconvolved 3 iterations.nd2	809.039	2552.57	274.4	8071.5	0.75	6809
20	45	2.47	nd11121 - Deconvolved 3 iterations.nd2	809.039	2552.57	274.4	8071.5	0.791667	7175
21	45	2.6	nd11121 - Deconvolved 3 iterations.nd2	809.039	2552.57	274.4	8071.5	0.833333	5974
22	45	2.73	nd11121 - Deconvolved 3 iterations.nd2	809.039	2552.57	274.4	8071.5	0.875	3613
23	45	2.86	nd11121 - Deconvolved 3 iterations.nd2	809.039	2552.57	274.4	8071.5	0.916667	3613
24	45	2.99	nd11121 - Deconvolved 3 iterations.nd2	809.039	2552.57	274.4	8071.5	0.958333	1400
25	45	3.12	nd11121 - Deconvolved 3 iterations.nd2	809.039	2552.57	274.4	8071.5	1	679
1	46	0	nd11121 - Deconvolved 3 iterations.nd2	809.039	2552.57	274.4	8071.5	0	360
2	46	0.13	nd11121 - Deconvolved 3 iterations.nd2	809.039	2552.57	274.4	8071.5	0.0344828	521
3	46	0.26	nd11121 - Deconvolved 3 iterations.nd2	809.039	2552.57	274.4	8071.5	0.0689655	931
4	46	0.39	nd11121 - Deconvolved 3 iterations.nd2	809.039	2552.57	274.4	8071.5	0.103448	1033
5	46	0.52	nd11121 - Deconvolved 3 iterations.nd2	809.039	2552.57	274.4	8071.5	0.137931	1196
6	46	0.65	nd11121 - Deconvolved 3 iterations.nd2	809.039	2552.57	274.4	8071.5	0.172414	2420
7	46	0.78	nd11121 - Deconvolved 3 iterations.nd2	809.039	2552.57	274.4	8071.5	0.206897	3233
8	46	0.91	nd11121 - Deconvolved 3 iterations.nd2	809.039	2552.57	274.4	8071.5	0.241379	4669
9	46	1.04	nd11121 - Deconvolved 3 iterations.nd2	809.039	2552.57	274.4	8071.5	0.275862	5505
10	46	1.17	nd11121 - Deconvolved 3 iterations.nd2	809.039	2552.57	274.4	8071.5	0.310345	5793
11	46	1.3	nd11121 - Deconvolved 3 iterations.nd2	809.039	2552.57	274.4	8071.5	0.344828	5626
12	46	1.43	nd11121 - Deconvolved 3 iterations.nd2	809.039	2552.57	274.4	8071.5	0.37931	5715
13	46	1.56	nd11121 - Deconvolved 3 iterations.nd2	809.039	2552.57	274.4	8071.5	0.413793	5514
14	46	1.69	nd11121 - Deconvolved 3 iterations.nd2	809.039	2552.57	274.4	8071.5	0.448276	5351
15	46	1.82	nd11121 - Deconvolved 3 iterations.nd2	809.039	2552.57	274.4	8071.5	0.482759	5643
16	46	1.95	nd11121 - Deconvolved 3 iterations.nd2	809.039	2552.57	274.4	8071.5	0.517241	5638
17	46	2.08	nd11121 - Deconvolved 3 iterations.nd2	809.039	2552.57	274.4	8071.5	0.551724	5472
18	46	2.21	nd11121 - Deconvolved 3 iterations.nd2	809.039	2552.57	274.4	8071.5	0.586207	5772
19	46	2.34	nd11121 - Deconvolved 3 iterations.nd2	809.039	2552.57	274.4	8071.5	0.62069	5795
20	46	2.47	nd11121 - Deconvolved 3 iterations.nd2	809.039	2552.57	274.4	8071.5	0.655172	5626
21	46	2.6	nd11121 - Deconvolved 3 iterations.nd2	809.039	2552.57	274.4	8071.5	0.689655	5882
22	46	2.73	nd11121 - Deconvolved 3 iterations.nd2	809.039	2552.57	274.4	8071.5	0.724138	5931
23	46	2.86	nd11121 - Deconvolved 3 iterations.nd2	809.039	2552.57	274.4	8071.5	0.758621	5990
24	46	2.99	nd11121 - Deconvolved 3 iterations.nd2	809.039	2552.57	274.4	8071.5	0.793103	5759
25	46	3.12	nd11121 - Deconvolved 3 iterations.nd2	809.039	2552.57	274.4	8071.5	0.827586	4221
26	46	3.25	nd11121 - Deconvolved 3 iterations.nd2	809.039	2552.57	274.4	8071.5	0.862069	3768
27	46	3.38	nd11121 - Deconvolved 3 iterations.nd2	809.039	2552.57	274.4	8071.5	0.896552	2450
28	46	3.51	nd11121 - Deconvolved 3 iterations.nd2	809.039	2552.57	274.4	8071.5	0.931034	1480
29	46	3.64	nd11121 - Deconvolved 3 iterations.nd2	809.039	2552.57	274.4	8071.5	0.965517	957
30	46	3.77	nd11121 - Deconvolved 3 iterations.nd2	809.039	2552.57	274.4	8071.5	1	417
1	47	0	nd11121 - Deconvolved 3 iterations.nd2	809.039	2552.57	274.4	8071.5	0	220
2	47	0.13	nd11121 - Deconvolved 3 iterations.nd2	809.039	2552.57	274.4	8071.5	0.027027	212
3	47	0.26	nd11121 - Deconvolved 3 iterations.nd2	809.039	2552.57	274.4	8071.5	0.0540541	224
4	47	0.39	nd11121 - Deconvolved 3 iterations.nd2	809.039	2552.57	274.4	8071.5	0.0810811	355
5	47	0.52	nd11121 - Deconvolved 3 iterations.nd2	809.039	2552.57	274.4	8071.5	0.108108	887
6	47	0.65	nd11121 - Deconvolved 3 iterations.nd2	809.039	2552.57	274.4	8071.5	0.135135	2031
7	47	0.78	nd11121 - Deconvolved 3 iterations.nd2	809.039	2552.57	274.4	8071.5	0.162162	3704
8	47	0.91	nd11121 - Deconvolved 3 iterations.nd2	809.039	2552.57	274.4	8071.5	0.189189	3925
9	47	1.04	nd11121 - Deconvolved 3 iterations.nd2	809.039	2552.57	274.4	8071.5	0.216216	4020
10	47	1.17	nd11121 - Deconvolved 3 iterations.nd2	809.039	2552.57	274.4	8071.5	0.243243	4133
11	47	1.3	nd11121 - Deconvolved 3 iterations.nd2	809.039	2552.57	274.4	8071.5	0.27027	4517
12	47	1.43	nd11121 - Deconvolved 3 iterations.nd2	809.039	2552.57	274.4	8071.5	0.297297	4779
13	47	1.56	nd11121 - Deconvolved 3 iterations.nd2	809.039	2552.57	274.4	8071.5	0.324324	5007
14	47	1.69	nd11121 - Deconvolved 3 iterations.nd2	809.039	2552.57	274.4	8071.5	0.351351	4894
15	47	1.82	nd11121 - Deconvolved 3 iterations.nd2	809.039	2552.57	274.4	8071.5	0.378378	5125
16	47	1.95	nd11121 - Deconvolved 3 iterations.nd2	809.039	2552.57	274.4	8071.5	0.405405	5057
17	47	2.08	nd11121 - Deconvolved 3 iterations.nd2	809.039	2552.57	274.4	8071.5	0.432432	5189
18	47	2.21	nd11121 - Deconvolved 3 iterations.nd2	809.039	2552.57	274.4	8071.5	0.459459	5083
19	47	2.34	nd11121 - Deconvolved 3 iterations.nd2	809.039	2552.57	274.4	8071.5	0.486486	5207
20	47	2.47	nd11121 - Deconvolved 3 iterations.nd2	809.039	2552.57	274.4	8071.5	0.513514	4918
21	47	2.6	nd11121 - Deconvolved 3 iterations.nd2	809.039	2552.57	274.4	8071.5	0.540541	4820
22	47	2.73	nd11121 - Deconvolved 3 iterations.nd2	809.039	2552.57	274.4	8071.5	0.567568	4709
23	47	2.86	nd11121 - Deconvolved 3 iterations.nd2	809.039	2552.57	274.4	8071.5	0.594595	4639
24	47	2.99	nd11121 - Deconvolved 3 iterations.nd2	809.039	2552.57	274.4	8071.5	0.621622	4761
25	47	3.12	nd11121 - Deconvolved 3 iterations.nd2	809.039	2552.57	274.4	8071.5	0.648649	4841
26	47	3.25	nd11121 - Deconvolved 3 iterations.nd2	809.039	2552.57	274.4	8071.5	0.675676	5059
27	47	3.38	nd11121 - Deconvolved 3 iterations.nd2	809.039	2552.57	274.4	8071.5	0.702703	5001
28	47	3.51	nd11121 - Deconvolved 3 iterations.nd2	809.039	2552.57	274.4	8071.5	0.72973	5000
29	47	3.64	nd11121 - Deconvolved 3 iterations.nd2	809.039	2552.57	274.4	8071.5	0.756757	5347
30	47	3.77	nd11121 - Deconvolved 3 iterations.nd2	809.039	2552.57	274.4	8071.5	0.783784	5392
31	47	3.9	nd11121 - Deconvolved 3 iterations.nd2	809.039	2552.57	274.4	8071.5	0.810811	5070
32	47	4.03	nd11121 - Deconvolved 3 iterations.nd2	809.039	2552.57	274.4	8071.5	0.837838	3475
33	47	4.16	nd11121 - Deconvolved 3 iterations.nd2	809.039	2552.57	274.4	8071.5	0.864865	1791
34	47	4.29	nd11121 - Deconvolved 3 iterations.nd2	809.039	2552.57	274.4	8071.5	0.891892	1465
35	47	4.42	nd11121 - Deconvolved 3 iterations.nd2	809.039	2552.57	274.4	8071.5	0.918919	1134
36	47	4.55	nd11121 - Deconvolved 3 iterations.nd2	809.039	2552.57	274.4	8071.5	0.945946	892
37	47	4.68	nd11121 - Deconvolved 3 iterations.nd2	809.039	2552.57	274.4	8071.5	0.972973	677
38	47	4.81	nd11121 - Deconvolved 3 iterations.nd2	809.039	2552.57	274.4	8071.5	1	559
1	48	0	nd11121 - Deconvolved 3 iterations.nd2	809.039	2552.57	274.4	8071.5	0	981
2	48	0.13	nd11121 - Deconvolved 3 iterations.nd2	809.039	2552.57	274.4	8071.5	0.030303	1044
3	48	0.26	nd11121 - Deconvolved 3 iterations.nd2	809.039	2552.57	274.4	8071.5	0.0606061	1067
4	48	0.39	nd11121 - Deconvolved 3 iterations.nd2	809.039	2552.57	274.4	8071.5	0.0909091	1208
5	48	0.52	nd11121 - Deconvolved 3 iterations.nd2	809.039	2552.57	274.4	8071.5	0.121212	1654
6	48	0.65	nd11121 - Deconvolved 3 iterations.nd2	809.039	2552.57	274.4	8071.5	0.151515	3130
7	48	0.78	nd11121 - Deconvolved 3 iterations.nd2	809.039	2552.57	274.4	8071.5	0.181818	4464
8	48	0.91	nd11121 - Deconvolved 3 iterations.nd2	809.039	2552.57	274.4	8071.5	0.212121	3613
9	48	1.04	nd11121 - Deconvolved 3 iterations.nd2	809.039	2552.57	274.4	8071.5	0.242424	4344
10	48	1.17	nd11121 - Deconvolved 3 iterations.nd2	809.039	2552.57	274.4	8071.5	0.272727	4006
11	48	1.3	nd11121 - Deconvolved 3 iterations.nd2	809.039	2552.57	274.4	8071.5	0.30303	4454
12	48	1.43	nd11121 - Deconvolved 3 iterations.nd2	809.039	2552.57	274.4	8071.5	0.333333	4816
13	48	1.56	nd11121 - Deconvolved 3 iterations.nd2	809.039	2552.57	274.4	8071.5	0.363636	5220
14	48	1.69	nd11121 - Deconvolved 3 iterations.nd2	809.039	2552.57	274.4	8071.5	0.393939	5793
15	48	1.82	nd11121 - Deconvolved 3 iterations.nd2	809.039	2552.57	274.4	8071.5	0.424242	5793
16	48	1.95	nd11121 - Deconvolved 3 iterations.nd2	809.039	2552.57	274.4	8071.5	0.454545	5770
17	48	2.08	nd11121 - Deconvolved 3 iterations.nd2	809.039	2552.57	274.4	8071.5	0.484848	5772
18	48	2.21	nd11121 - Deconvolved 3 iterations.nd2	809.039	2552.57	274.4	8071.5	0.515152	6057
19	48	2.34	nd11121 - Deconvolved 3 iterations.nd2	809.039	2552.57	274.4	8071.5	0.545455	5743
20	48	2.47	nd11121 - Deconvolved 3 iterations.nd2	809.039	2552.57	274.4	8071.5	0.575758	6003
21	48	2.6	nd11121 - Deconvolved 3 iterations.nd2	809.039	2552.57	274.4	8071.5	0.606061	5755
22	48	2.73	nd11121 - Deconvolved 3 iterations.nd2	809.039	2552.57	274.4	8071.5	0.636364	5755
23	48	2.86	nd11121 - Deconvolved 3 iterations.nd2	809.039	2552.57	274.4	8071.5	0.666667	5236
24	48	2.99	nd11121 - Deconvolved 3 iterations.nd2	809.039	2552.57	274.4	8071.5	0.69697	5319
25	48	3.12	nd11121 - Deconvolved 3 iterations.nd2	809.039	2552.57	274.4	8071.5	0.727273	5144
26	48	3.25	nd11121 - Deconvolved 3 iterations.nd2	809.039	2552.57	274.4	8071.5	0.757576	5326
27	48	3.38	nd11121 - Deconvolved 3 iterations.nd2	809.039	2552.57	274.4	8071.5	0.787879	3633
28	48	3.51	nd11121 - Deconvolved 3 iterations.nd2	809.039	2552.57	274.4	8071.5	0.818182	3400
29	48	3.64	nd11121 - Deconvolved 3 iterations.nd2	809.039	2552.57	274.4	8071.5	0.848485	1888
30	48	3.77	nd11121 - Deconvolved 3 iterations.nd2	809.039	2552.57	274.4	8071.5	0.878788	1709
31	48	3.9	nd11121 - Deconvolved 3 iterations.nd2	809.039	2552.57	274.4	8071.5	0.909091	624
32	48	4.03	nd11121 - Deconvolved 3 iterations.nd2	809.039	2552.57	274.4	8071.5	0.939394	488
33	48	4.16	nd11121 - Deconvolved 3 iterations.nd2	809.039	2552.57	274.4	8071.5	0.969697	348
34	48	4.29	nd11121 - Deconvolved 3 iterations.nd2	809.039	2552.57	274.4	8071.5	1	342
1	49	0	nd11121 - Deconvolved 3 iterations.nd2	809.039	2552.57	274.4	8071.5	0	432
2	49	0.13	nd11121 - Deconvolved 3 iterations.nd2	809.039	2552.57	274.4	8071.5	0.030303	1206
3	49	0.26	nd11121 - Deconvolved 3 iterations.nd2	809.039	2552.57	274.4	8071.5	0.0606061	2032
4	49	0.39	nd11121 - Deconvolved 3 iterations.nd2	809.039	2552.57	274.4	8071.5	0.0909091	2930
5	49	0.52	nd11121 - Deconvolved 3 iterations.nd2	809.039	2552.57	274.4	8071.5	0.121212	3594
6	49	0.65	nd11121 - Deconvolved 3 iterations.nd2	809.039	2552.57	274.4	8071.5	0.151515	3598
7	49	0.78	nd11121 - Deconvolved 3 iterations.nd2	809.039	2552.57	274.4	8071.5	0.181818	4004
8	49	0.91	nd11121 - Deconvolved 3 iterations.nd2	809.039	2552.57	274.4	8071.5	0.212121	3847
9	49	1.04	nd11121 - Deconvolved 3 iterations.nd2	809.039	2552.57	274.4	8071.5	0.242424	4181
10	49	1.17	nd11121 - Deconvolved 3 iterations.nd2	809.039	2552.57	274.4	8071.5	0.272727	4326
11	49	1.3	nd11121 - Deconvolved 3 iterations.nd2	809.039	2552.57	274.4	8071.5	0.30303	4229
12	49	1.43	nd11121 - Deconvolved 3 iterations.nd2	809.039	2552.57	274.4	8071.5	0.333333	3877
13	49	1.56	nd11121 - Deconvolved 3 iterations.nd2	809.039	2552.57	274.4	8071.5	0.363636	4049
14	49	1.69	nd11121 - Deconvolved 3 iterations.nd2	809.039	2552.57	274.4	8071.5	0.393939	3919
15	49	1.82	nd11121 - Deconvolved 3 iterations.nd2	809.039	2552.57	274.4	8071.5	0.424242	3919
16	49	1.95	nd11121 - Deconvolved 3 iterations.nd2	809.039	2552.57	274.4	8071.5	0.454545	3760
17	49	2.08	nd11121 - Deconvolved 3 iterations.nd2	809.039	2552.57	274.4	8071.5	0.484848	3663
18	49	2.21	nd11121 - Deconvolved 3 iterations.nd2	809.039	2552.57	274.4	8071.5	0.515152	3502
19	49	2.34	nd11121 - Deconvolved 3 iterations.nd2	809.039	2552.57	274.4	8071.5	0.545455	2980
20	49	2.47	nd11121 - Deconvolved 3 iterations.nd2	809.039	2552.57	274.4	8071.5	0.575758	3080
21	49	2.6	nd11121 - Deconvolved 3 iterations.nd2	809.039	2552.57	274.4	8071.5	0.606061	3094
22	49	2.73	nd11121 - Deconvolved 3 iterations.nd2	809.039	2552.57	274.4	8071.5	0.636364	3094
23	49	2.86	nd11121 - Deconvolved 3 iterations.nd2	809.039	2552.57	274.4	8071.5	0.666667	3342
24	49	2.99	nd11121 - Deconvolved 3 iterations.nd2	809.039	2552.57	274.4	8071.5	0.69697	3645
25	49	3.12	nd11121 - Deconvolved 3 iterations.nd2	809.039	2552.57	274.4	8071.5	0.727273	3448
26	49	3.25	nd11121 - Deconvolved 3 iterations.nd2	809.039	2552.57	274.4	8071.5	0.757576	3481
27	49	3.38	nd11121 - Deconvolved 3 iterations.nd2	809.039	2552.57	274.4	8071.5	0.787879	3113
28	49	3.51	nd11121 - Deconvolved 3 iterations.nd2	809.039	2552.57	274.4	8071.5	0.818182	3013
29	49	3.64	nd11121 - Deconvolved 3 iterations.nd2	809.039	2552.57	274.4	8071.5	0.848485	1942
30	49	3.77	nd11121 - Deconvolved 3 iterations.nd2	809.039	2552.57	274.4	8071.5	0.878788	1997
31	49	3.9	nd11121 - Deconvolved 3 iterations.nd2	809.039	2552.57	274.4	8071.5	0.909091	914
32	49	4.03	nd11121 - Deconvolved 3 iterations.nd2	809.039	2552.57	274.4	8071.5	0.939394	763
33	49	4.16	nd11121 - Deconvolved 3 iterations.nd2	809.039	2552.57	274.4	8071.5	0.969697	303
34	49	4.29	nd11121 - Deconvolved 3 iterations.nd2	809.039	2552.57	274.4	8071.5	1	252
1	50	0	nd11121 - Deconvolved 3 iterations.nd2	809.039	2552.57	274.4	8071.5	0	158
2	50	0.13	nd11121 - Deconvolved 3 iterations.nd2	809.039	2552.57	274.4	8071.5	0.030303	139
3	50	0.26	nd11121 - Deconvolved 3 iterations.nd2	809.039	2552.57	274.4	8071.5	0.0606061	128
4	50	0.39	nd11121 - Deconvolved 3 iterations.nd2	809.039	2552.57	274.4	8071.5	0.0909091	118
5	50	0.52	nd11121 - Deconvolved 3 iterations.nd2	809.039	2552.57	274.4	8071.5	0.121212	127
6	50	0.65	nd11121 - Deconvolved 3 iterations.nd2	809.039	2552.57	274.4	8071.5	0.151515	389
7	50	0.78	nd11121 - Deconvolved 3 iterations.nd2	809.039	2552.57	274.4	8071.5	0.181818	752
8	50	0.91	nd11121 - Deconvolved 3 iterations.nd2	809.039	2552.57	274.4	8071.5	0.212121	1552
9	50	1.04	nd11121 - Deconvolved 3 iterations.nd2	809.039	2552.57	274.4	8071.5	0.242424	2720
10	50	1.17	nd11121 - Deconvolved 3 iterations.nd2	809.039	2552.57	274.4	8071.5	0.272727	5193
11	50	1.3	nd11121 - Deconvolved 3 iterations.nd2	809.039	2552.57	274.4	8071.5	0.30303	6244
12	50	1.43	nd11121 - Deconvolved 3 iterations.nd2	809.039	2552.57	274.4	8071.5	0.333333	5895
13	50	1.56	nd11121 - Deconvolved 3 iterations.nd2	809.039	2552.57	274.4	8071.5	0.363636	5838
14	50	1.69	nd11121 - Deconvolved 3 iterations.nd2	809.039	2552.57	274.4	8071.5	0.393939	6126
15	50	1.82	nd11121 - Deconvolved 3 iterations.nd2	809.039	2552.57	274.4	8071.5	0.424242	6126
16	50	1.95	nd11121 - Deconvolved 3 iterations.nd2	809.039	2552.57	274.4	8071.5	0.454545	6143
17	50	2.08	nd11121 - Deconvolved 3 iterations.nd2	809.039	2552.57	274.4	8071.5	0.484848	6643
18	50	2.21	nd11121 - Deconvolved 3 iterations.nd2	809.039	2552.57	274.4	8071.5	0.515152	6654
19	50	2.34	nd11121 - Deconvolved 3 iterations.nd2	809.039	2552.57	274.4	8071.5	0.545455	6528
20	50	2.47	nd11121 - Deconvolved 3 iterations.nd2	809.039	2552.57	274.4	8071.5	0.575758	6568
21	50	2.6	nd11121 - Deconvolved 3 iterations.nd2	809.039	2552.57	274.4	8071.5	0.606061	5390
22	50	2.73	nd11121 - Deconvolved 3 iterations.nd2	809.039	2552.57	274.4	8071.5	0.636364	5390
23	50	2.86	nd11121 - Deconvolved 3 iterations.nd2	809.039	2552.57	274.4	8071.5	0.666667	4130
24	50	2.99	nd11121 - Deconvolved 3 iterations.nd2	809.039	2552.57	274.4	8071.5	0.69697	4521
25	50	3.12	nd11121 - Deconvolved 3 iterations.nd2	809.039	2552.57	274.4	8071.5	0.727273	3751
26	50	3.25	nd11121 - Deconvolved 3 iterations.nd2	809.039	2552.57	274.4	8071.5	0.757576	3744
27	50	3.38	nd11121 - Deconvolved 3 iterations.nd2	809.039	2552.57	274.4	8071.5	0.787879	2336
28	50	3.51	nd11121 - Deconvolved 3 iterations.nd2	809.039	2552.57	274.4	8071.5	0.818182	1940
29	50	3.64	nd11121 - Deconvolved 3 iterations.nd2	809.039	2552.57	274.4	8071.5	0.848485	1114
30	50	3.77	nd11121 - Deconvolved 3 iterations.nd2	809.039	2552.57	274.4	8071.5	0.878788	976
31	50	3.9	nd11121 - Deconvolved 3 iterations.nd2	809.039	2552.57	274.4	8071.5	0.909091	491
32	50	4.03	nd11121 - Deconvolved 3 iterations.nd2	809.039	2552.57	274.4	8071.5	0.939394	463
33	50	4.16	nd11121 - Deconvolved 3 iterations.nd2	809.039	2552.57	274.4	8071.5	0.969697	302
34	50	4.29	nd11121 - Deconvolved 3 iterations.nd2	809.039	2552.57	274.4	8071.5	1	306
1	51	0	nd11121 - Deconvolved 3 iterations.nd2	809.039	2552.57	274.4	8071.5	0	164
2	51	0.13	nd11121 - Deconvolved 3 iterations.nd2	809.039	2552.57	274.4	8071.5	0.030303	151
3	51	0.26	nd11121 - Deconvolved 3 iterations.nd2	809.039	2552.57	274.4	8071.5	0.0606061	144
4	51	0.39	nd11121 - Deconvolved 3 iterations.nd2	809.039	2552.57	274.4	8071.5	0.0909091	158
5	51	0.52	nd11121 - Deconvolved 3 iterations.nd2	809.039	2552.57	274.4	8071.5	0.121212	234
6	51	0.65	nd11121 - Deconvolved 3 iterations.nd2	809.039	2552.57	274.4	8071.5	0.151515	1065
7	51	0.78	nd11121 - Deconvolved 3 iterations.nd2	809.039	2552.57	274.4	8071.5	0.181818	1937
8	51	0.91	nd11121 - Deconvolved 3 iterations.nd2	809.039	2552.57	274.4	8071.5	0.212121	3073
9	51	1.04	nd11121 - Deconvolved 3 iterations.nd2	809.039	2552.57	274.4	8071.5	0.242424	3738
10	51	1.17	nd11121 - Deconvolved 3 iterations.nd2	809.039	2552.57	274.4	8071.5	0.272727	3658
11	51	1.3	nd11121 - Deconvolved 3 iterations.nd2	809.039	2552.57	274.4	8071.5	0.30303	3752
12	51	1.43	nd11121 - Deconvolved 3 iterations.nd2	809.039	2552.57	274.4	8071.5	0.333333	3086
13	51	1.56	nd11121 - Deconvolved 3 iterations.nd2	809.039	2552.57	274.4	8071.5	0.363636	3343
14	51	1.69	nd11121 - Deconvolved 3 iterations.nd2	809.039	2552.57	274.4	8071.5	0.393939	3505
15	51	1.82	nd11121 - Deconvolved 3 iterations.nd2	809.039	2552.57	274.4	8071.5	0.424242	3505
16	51	1.95	nd11121 - Deconvolved 3 iterations.nd2	809.039	2552.57	274.4	8071.5	0.454545	3563
17	51	2.08	nd11121 - Deconvolved 3 iterations.nd2	809.039	2552.57	274.4	8071.5	0.484848	3750
18	51	2.21	nd11121 - Deconvolved 3 iterations.nd2	809.039	2552.57	274.4	8071.5	0.515152	4075
19	51	2.34	nd11121 - Deconvolved 3 iterations.nd2	809.039	2552.57	274.4	8071.5	0.545455	3242
20	51	2.47	nd11121 - Deconvolved 3 iterations.nd2	809.039	2552.57	274.4	8071.5	0.575758	3268
21	51	2.6	nd11121 - Deconvolved 3 iterations.nd2	809.039	2552.57	274.4	8071.5	0.606061	2491
22	51	2.73	nd11121 - Deconvolved 3 iterations.nd2	809.039	2552.57	274.4	8071.5	0.636364	2491
23	51	2.86	nd11121 - Deconvolved 3 iterations.nd2	809.039	2552.57	274.4	8071.5	0.666667	2036
24	51	2.99	nd11121 - Deconvolved 3 iterations.nd2	809.039	2552.57	274.4	8071.5	0.69697	2327
25	51	3.12	nd11121 - Deconvolved 3 iterations.nd2	809.039	2552.57	274.4	8071.5	0.727273	1790
26	51	3.25	nd11121 - Deconvolved 3 iterations.nd2	809.039	2552.57	274.4	8071.5	0.757576	2096
27	51	3.38	nd11121 - Deconvolved 3 iterations.nd2	809.039	2552.57	274.4	8071.5	0.787879	1519
28	51	3.51	nd11121 - Deconvolved 3 iterations.nd2	809.039	2552.57	274.4	8071.5	0.818182	1821
29	51	3.64	nd11121 - Deconvolved 3 iterations.nd2	809.039	2552.57	274.4	8071.5	0.848485	988
30	51	3.77	nd11121 - Deconvolved 3 iterations.nd2	809.039	2552.57	274.4	8071.5	0.878788	1166
31	51	3.9	nd11121 - Deconvolved 3 iterations.nd2	809.039	2552.57	274.4	8071.5	0.909091	739
32	51	4.03	nd11121 - Deconvolved 3 iterations.nd2	809.039	2552.57	274.4	8071.5	0.939394	815
33	51	4.16	nd11121 - Deconvolved 3 iterations.nd2	809.039	2552.57	274.4	8071.5	0.969697	515
34	51	4.29	nd11121 - Deconvolved 3 iterations.nd2	809.039	2552.57	274.4	8071.5	1	544
1	52	0	nd11121 - Deconvolved 3 iterations.nd2	809.039	2552.57	274.4	8071.5	0	210
2	52	0.13	nd11121 - Deconvolved 3 iterations.nd2	809.039	2552.57	274.4	8071.5	0.030303	224
3	52	0.26	nd11121 - Deconvolved 3 iterations.nd2	809.039	2552.57	274.4	8071.5	0.0606061	355
4	52	0.39	nd11121 - Deconvolved 3 iterations.nd2	809.039	2552.57	274.4	8071.5	0.0909091	887
5	52	0.52	nd11121 - Deconvolved 3 iterations.nd2	809.039	2552.57	274.4	8071.5	0.121212	2031
6	52	0.65	nd11121 - Deconvolved 3 iterations.nd2	809.039	2552.57	274.4	8071.5	0.151515	3256
7	52	0.78	nd11121 - Deconvolved 3 iterations.nd2	809.039	2552.57	274.4	8071.5	0.181818	3925
8	52	0.91	nd11121 - Deconvolved 3 iterations.nd2	809.039	2552.57	274.4	8071.5	0.212121	4020
9	52	1.04	nd11121 - Deconvolved 3 iterations.nd2	809.039	2552.57	274.4	8071.5	0.242424	4133
10	52	1.17	nd11121 - Deconvolved 3 iterations.nd2	809.039	2552.57	274.4	8071.5	0.272727	4017
11	52	1.3	nd11121 - Deconvolved 3 iterations.nd2	809.039	2552.57	274.4	8071.5	0.30303	4344
12	52	1.43	nd11121 - Deconvolved 3 iterations.nd2	809.039	2552.57	274.4	8071.5	0.333333	4765
13	52	1.56	nd11121 - Deconvolved 3 iterations.nd2	809.039	2552.57	274.4	8071.5	0.363636	4894
14	52	1.69	nd11121 - Deconvolved 3 iterations.nd2	809.039	2552.57	274.4	8071.5	0.393939	4573
15	52	1.82	nd11121 - Deconvolved 3 iterations.nd2	809.039	2552.57	274.4	8071.5	0.424242	4671
16	52	1.95	nd11121 - Deconvolved 3 iterations.nd2	809.039	2552.57	274.4	8071.5	0.454545	4924
17	52	2.08	nd11121 - Deconvolved 3 iterations.nd2	809.039	2552.57	274.4	8071.5	0.484848	4886
18	52	2.21	nd11121 - Deconvolved 3 iterations.nd2	809.039	2552.57	274.4	8071.5	0.515152	4964
19	52	2.34	nd11121 - Deconvolved 3 iterations.nd2	809.039	2552.57	274.4	8071.5	0.545455	4565
20	52	2.47	nd11121 - Deconvolved 3 iterations.nd2	809.039	2552.57	274.4	8071.5	0.575758	4835
21	52	2.6	nd11121 - Deconvolved 3 iterations.nd2	809.039	2552.57	274.4	8071.5	0.606061	4696
22	52	2.73	nd11121 - Deconvolved 3 iterations.nd2	809.039	2552.57	274.4	8071.5	0.636364	4648
23	52	2.86	nd11121 - Deconvolved 3 iterations.nd2	809.039	2552.57	274.4	8071.5	0.666667	4363
24	52	2.99	nd11121 - Deconvolved 3 iterations.nd2	809.039	2552.57	274.4	8071.5	0.69697	4327
25	52	3.12	nd11121 - Deconvolved 3 iterations.nd2	809.039	2552.57	274.4	8071.5	0.727273	4644
26	52	3.25	nd11121 - Deconvolved 3 iterations.nd2	809.039	2552.57	274.4	8071.5	0.757576	4514
27	52	3.38	nd11121 - Deconvolved 3 iterations.nd2	809.039	2552.57	274.4	8071.5	0.787879	3835
28	52	3.51	nd11121 - Deconvolved 3 iterations.nd2	809.039	2552.57	274.4	8071.5	0.818182	3757
29	52	3.64	nd11121 - Deconvolved 3 iterations.nd2	809.039	2552.57	274.4	8071.5	0.848485	3100
30	52	3.77	nd11121 - Deconvolved 3 iterations.nd2	809.039	2552.57	274.4	8071.5	0.878788	2634
31	52	3.9	nd11121 - Deconvolved 3 iterations.nd2	809.039	2552.57	274.4	8071.5	0.909091	1495
32	52	4.03	nd11121 - Deconvolved 3 iterations.nd2	809.039	2552.57	274.4	8071.5	0.939394	1323
33	52	4.16	nd11121 - Deconvolved 3 iterations.nd2	809.039	2552.57	274.4	8071.5	0.969697	1041
34	52	4.29	nd11121 - Deconvolved 3 iterations.nd2	809.039	2552.57	274.4	8071.5	1	866
1	53	0	nd11121 - Deconvolved 3 iterations.nd2	809.039	2552.57	274.4	8071.5	0	944
2	53	0.13	nd11121 - Deconvolved 3 iterations.nd2	809.039	2552.57	274.4	8071.5	0.037037	1417
3	53	0.26	nd11121 - Deconvolved 3 iterations.nd2	809.039	2552.57	274.4	8071.5	0.0740741	2568
4	53	0.39	nd11121 - Deconvolved 3 iterations.nd2	809.039	2552.57	274.4	8071.5	0.111111	4659
5	53	0.52	nd11121 - Deconvolved 3 iterations.nd2	809.039	2552.57	274.4	8071.5	0.148148	4659
6	53	0.65	nd11121 - Deconvolved 3 iterations.nd2	809.039	2552.57	274.4	8071.5	0.185185	4981
7	53	0.78	nd11121 - Deconvolved 3 iterations.nd2	809.039	2552.57	274.4	8071.5	0.222222	4869
8	53	0.91	nd11121 - Deconvolved 3 iterations.nd2	809.039	2552.57	274.4	8071.5	0.259259	4869
9	53	1.04	nd11121 - Deconvolved 3 iterations.nd2	809.039	2552.57	274.4	8071.5	0.296296	4702
10	53	1.17	nd11121 - Deconvolved 3 iterations.nd2	809.039	2552.57	274.4	8071.5	0.333333	4609
11	53	1.3	nd11121 - Deconvolved 3 iterations.nd2	809.039	2552.57	274.4	8071.5	0.37037	4720
12	53	1.43	nd11121 - Deconvolved 3 iterations.nd2	809.039	2552.57	274.4	8071.5	0.407407	4517
13	53	1.56	nd11121 - Deconvolved 3 iterations.nd2	809.039	2552.57	274.4	8071.5	0.444444	4506
14	53	1.69	nd11121 - Deconvolved 3 iterations.nd2	809.039	2552.57	274.4	8071.5	0.481481	4855
15	53	1.82	nd11121 - Deconvolved 3 iterations.nd2	809.039	2552.57	274.4	8071.5	0.518519	4773
16	53	1.95	nd11121 - Deconvolved 3 iterations.nd2	809.039	2552.57	274.4	8071.5	0.555556	4922
17	53	2.08	nd11121 - Deconvolved 3 iterations.nd2	809.039	2552.57	274.4	8071.5	0.592593	4953
18	53	2.21	nd11121 - Deconvolved 3 iterations.nd2	809.039	2552.57	274.4	8071.5	0.62963	4810
19	53	2.34	nd11121 - Deconvolved 3 iterations.nd2	809.039	2552.57	274.4	8071.5	0.666667	4169
20	53	2.47	nd11121 - Deconvolved 3 iterations.nd2	809.039	2552.57	274.4	8071.5	0.703704	4708
21	53	2.6	nd11121 - Deconvolved 3 iterations.nd2	809.039	2552.57	274.4	8071.5	0.740741	3912
22	53	2.73	nd11121 - Deconvolved 3 iterations.nd2	809.039	2552.57	274.4	8071.5	0.777778	2970
23	53	2.86	nd11121 - Deconvolved 3 iterations.nd2	809.039	2552.57	274.4	8071.5	0.814815	2384
24	53	2.99	nd11121 - Deconvolved 3 iterations.nd2	809.039	2552.57	274.4	8071.5	0.851852	1240
25	53	3.12	nd11121 - Deconvolved 3 iterations.nd2	809.039	2552.57	274.4	8071.5	0.888889	641
26	53	3.25	nd11121 - Deconvolved 3 iterations.nd2	809.039	2552.57	274.4	8071.5	0.925926	641
27	53	3.38	nd11121 - Deconvolved 3 iterations.nd2	809.039	2552.57	274.4	8071.5	0.962963	396
28	53	3.51	nd11121 - Deconvolved 3 iterations.nd2	809.039	2552.57	274.4	8071.5	1	301
1	54	0	nd11121 - Deconvolved 3 iterations.nd2	809.039	2552.57	274.4	8071.5	0	1188
2	54	0.13	nd11121 - Deconvolved 3 iterations.nd2	809.039	2552.57	274.4	8071.5	0.037037	1987
3	54	0.26	nd11121 - Deconvolved 3 iterations.nd2	809.039	2552.57	274.4	8071.5	0.0740741	2547
4	54	0.39	nd11121 - Deconvolved 3 iterations.nd2	809.039	2552.57	274.4	8071.5	0.111111	2781
5	54	0.52	nd11121 - Deconvolved 3 iterations.nd2	809.039	2552.57	274.4	8071.5	0.148148	2781
6	54	0.65	nd11121 - Deconvolved 3 iterations.nd2	809.039	2552.57	274.4	8071.5	0.185185	2852
7	54	0.78	nd11121 - Deconvolved 3 iterations.nd2	809.039	2552.57	274.4	8071.5	0.222222	2876
8	54	0.91	nd11121 - Deconvolved 3 iterations.nd2	809.039	2552.57	274.4	8071.5	0.259259	2876
9	54	1.04	nd11121 - Deconvolved 3 iterations.nd2	809.039	2552.57	274.4	8071.5	0.296296	2850
10	54	1.17	nd11121 - Deconvolved 3 iterations.nd2	809.039	2552.57	274.4	8071.5	0.333333	2845
11	54	1.3	nd11121 - Deconvolved 3 iterations.nd2	809.039	2552.57	274.4	8071.5	0.37037	2882
12	54	1.43	nd11121 - Deconvolved 3 iterations.nd2	809.039	2552.57	274.4	8071.5	0.407407	2849
13	54	1.56	nd11121 - Deconvolved 3 iterations.nd2	809.039	2552.57	274.4	8071.5	0.444444	2920
14	54	1.69	nd11121 - Deconvolved 3 iterations.nd2	809.039	2552.57	274.4	8071.5	0.481481	2982
15	54	1.82	nd11121 - Deconvolved 3 iterations.nd2	809.039	2552.57	274.4	8071.5	0.518519	2890
16	54	1.95	nd11121 - Deconvolved 3 iterations.nd2	809.039	2552.57	274.4	8071.5	0.555556	2897
17	54	2.08	nd11121 - Deconvolved 3 iterations.nd2	809.039	2552.57	274.4	8071.5	0.592593	2811
18	54	2.21	nd11121 - Deconvolved 3 iterations.nd2	809.039	2552.57	274.4	8071.5	0.62963	2567
19	54	2.34	nd11121 - Deconvolved 3 iterations.nd2	809.039	2552.57	274.4	8071.5	0.666667	2481
20	54	2.47	nd11121 - Deconvolved 3 iterations.nd2	809.039	2552.57	274.4	8071.5	0.703704	2372
21	54	2.6	nd11121 - Deconvolved 3 iterations.nd2	809.039	2552.57	274.4	8071.5	0.740741	2126
22	54	2.73	nd11121 - Deconvolved 3 iterations.nd2	809.039	2552.57	274.4	8071.5	0.777778	1959
23	54	2.86	nd11121 - Deconvolved 3 iterations.nd2	809.039	2552.57	274.4	8071.5	0.814815	1930
24	54	2.99	nd11121 - Deconvolved 3 iterations.nd2	809.039	2552.57	274.4	8071.5	0.851852	1622
25	54	3.12	nd11121 - Deconvolved 3 iterations.nd2	809.039	2552.57	274.4	8071.5	0.888889	1182
26	54	3.25	nd11121 - Deconvolved 3 iterations.nd2	809.039	2552.57	274.4	8071.5	0.925926	1182
27	54	3.38	nd11121 - Deconvolved 3 iterations.nd2	809.039	2552.57	274.4	8071.5	0.962963	812
28	54	3.51	nd11121 - Deconvolved 3 iterations.nd2	809.039	2552.57	274.4	8071.5	1	586
1	55	0	nd11121 - Deconvolved 3 iterations.nd2	809.039	2552.57	274.4	8071.5	0	194
2	55	0.13	nd11121 - Deconvolved 3 iterations.nd2	809.039	2552.57	274.4	8071.5	0.037037	269
3	55	0.26	nd11121 - Deconvolved 3 iterations.nd2	809.039	2552.57	274.4	8071.5	0.0740741	549
4	55	0.39	nd11121 - Deconvolved 3 iterations.nd2	809.039	2552.57	274.4	8071.5	0.111111	957
5	55	0.52	nd11121 - Deconvolved 3 iterations.nd2	809.039	2552.57	274.4	8071.5	0.148148	1627
6	55	0.65	nd11121 - Deconvolved 3 iterations.nd2	809.039	2552.57	274.4	8071.5	0.185185	3170
7	55	0.78	nd11121 - Deconvolved 3 iterations.nd2	809.039	2552.57	274.4	8071.5	0.222222	3768
8	55	0.91	nd11121 - Deconvolved 3 iterations.nd2	809.039	2552.57	274.4	8071.5	0.259259	5501
9	55	1.04	nd11121 - Deconvolved 3 iterations.nd2	809.039	2552.57	274.4	8071.5	0.296296	5862
10	55	1.17	nd11121 - Deconvolved 3 iterations.nd2	809.039	2552.57	274.4	8071.5	0.333333	5990
11	55	1.3	nd11121 - Deconvolved 3 iterations.nd2	809.039	2552.57	274.4	8071.5	0.37037	6161
12	55	1.43	nd11121 - Deconvolved 3 iterations.nd2	809.039	2552.57	274.4	8071.5	0.407407	5882
13	55	1.56	nd11121 - Deconvolved 3 iterations.nd2	809.039	2552.57	274.4	8071.5	0.444444	5902
14	55	1.69	nd11121 - Deconvolved 3 iterations.nd2	809.039	2552.57	274.4	8071.5	0.481481	5772
15	55	1.82	nd11121 - Deconvolved 3 iterations.nd2	809.039	2552.57	274.4	8071.5	0.518519	5772
16	55	1.95	nd11121 - Deconvolved 3 iterations.nd2	809.039	2552.57	274.4	8071.5	0.555556	5671
17	55	2.08	nd11121 - Deconvolved 3 iterations.nd2	809.039	2552.57	274.4	8071.5	0.592593	5754
18	55	2.21	nd11121 - Deconvolved 3 iterations.nd2	809.039	2552.57	274.4	8071.5	0.62963	5643
19	55	2.34	nd11121 - Deconvolved 3 iterations.nd2	809.039	2552.57	274.4	8071.5	0.666667	5681
20	55	2.47	nd11121 - Deconvolved 3 iterations.nd2	809.039	2552.57	274.4	8071.5	0.703704	5835
21	55	2.6	nd11121 - Deconvolved 3 iterations.nd2	809.039	2552.57	274.4	8071.5	0.740741	5715
22	55	2.73	nd11121 - Deconvolved 3 iterations.nd2	809.039	2552.57	274.4	8071.5	0.777778	4581
23	55	2.86	nd11121 - Deconvolved 3 iterations.nd2	809.039	2552.57	274.4	8071.5	0.814815	3233
24	55	2.99	nd11121 - Deconvolved 3 iterations.nd2	809.039	2552.57	274.4	8071.5	0.851852	1719
25	55	3.12	nd11121 - Deconvolved 3 iterations.nd2	809.039	2552.57	274.4	8071.5	0.888889	1218
26	55	3.25	nd11121 - Deconvolved 3 iterations.nd2	809.039	2552.57	274.4	8071.5	0.925926	1033
27	55	3.38	nd11121 - Deconvolved 3 iterations.nd2	809.039	2552.57	274.4	8071.5	0.962963	609
28	55	3.51	nd11121 - Deconvolved 3 iterations.nd2	809.039	2552.57	274.4	8071.5	1	218
1	56	0	nd11121 - Deconvolved 3 iterations.nd2	809.039	2552.57	274.4	8071.5	0	907
2	56	0.13	nd11121 - Deconvolved 3 iterations.nd2	809.039	2552.57	274.4	8071.5	0.037037	989
3	56	0.26	nd11121 - Deconvolved 3 iterations.nd2	809.039	2552.57	274.4	8071.5	0.0740741	1332
4	56	0.39	nd11121 - Deconvolved 3 iterations.nd2	809.039	2552.57	274.4	8071.5	0.111111	1538
5	56	0.52	nd11121 - Deconvolved 3 iterations.nd2	809.039	2552.57	274.4	8071.5	0.148148	2198
6	56	0.65	nd11121 - Deconvolved 3 iterations.nd2	809.039	2552.57	274.4	8071.5	0.185185	4093
7	56	0.78	nd11121 - Deconvolved 3 iterations.nd2	809.039	2552.57	274.4	8071.5	0.222222	4170
8	56	0.91	nd11121 - Deconvolved 3 iterations.nd2	809.039	2552.57	274.4	8071.5	0.259259	4678
9	56	1.04	nd11121 - Deconvolved 3 iterations.nd2	809.039	2552.57	274.4	8071.5	0.296296	5358
10	56	1.17	nd11121 - Deconvolved 3 iterations.nd2	809.039	2552.57	274.4	8071.5	0.333333	4458
11	56	1.3	nd11121 - Deconvolved 3 iterations.nd2	809.039	2552.57	274.4	8071.5	0.37037	4491
12	56	1.43	nd11121 - Deconvolved 3 iterations.nd2	809.039	2552.57	274.4	8071.5	0.407407	3432
13	56	1.56	nd11121 - Deconvolved 3 iterations.nd2	809.039	2552.57	274.4	8071.5	0.444444	4268
14	56	1.69	nd11121 - Deconvolved 3 iterations.nd2	809.039	2552.57	274.4	8071.5	0.481481	4237
15	56	1.82	nd11121 - Deconvolved 3 iterations.nd2	809.039	2552.57	274.4	8071.5	0.518519	2875
16	56	1.95	nd11121 - Deconvolved 3 iterations.nd2	809.039	2552.57	274.4	8071.5	0.555556	4061
17	56	2.08	nd11121 - Deconvolved 3 iterations.nd2	809.039	2552.57	274.4	8071.5	0.592593	3809
18	56	2.21	nd11121 - Deconvolved 3 iterations.nd2	809.039	2552.57	274.4	8071.5	0.62963	2443
19	56	2.34	nd11121 - Deconvolved 3 iterations.nd2	809.039	2552.57	274.4	8071.5	0.666667	2075
20	56	2.47	nd11121 - Deconvolved 3 iterations.nd2	809.039	2552.57	274.4	8071.5	0.703704	3022
21	56	2.6	nd11121 - Deconvolved 3 iterations.nd2	809.039	2552.57	274.4	8071.5	0.740741	1853
22	56	2.73	nd11121 - Deconvolved 3 iterations.nd2	809.039	2552.57	274.4	8071.5	0.777778	1815
23	56	2.86	nd11121 - Deconvolved 3 iterations.nd2	809.039	2552.57	274.4	8071.5	0.814815	1180
24	56	2.99	nd11121 - Deconvolved 3 iterations.nd2	809.039	2552.57	274.4	8071.5	0.851852	1737
25	56	3.12	nd11121 - Deconvolved 3 iterations.nd2	809.039	2552.57	274.4	8071.5	0.888889	1734
26	56	3.25	nd11121 - Deconvolved 3 iterations.nd2	809.039	2552.57	274.4	8071.5	0.925926	1123
27	56	3.38	nd11121 - Deconvolved 3 iterations.nd2	809.039	2552.57	274.4	8071.5	0.962963	1078
28	56	3.51	nd11121 - Deconvolved 3 iterations.nd2	809.039	2552.57	274.4	8071.5	1	642
1	57	0	nd11121 - Deconvolved 3 iterations.nd2	809.039	2552.57	274.4	8071.5	0	771
2	57	0.13	nd11121 - Deconvolved 3 iterations.nd2	809.039	2552.57	274.4	8071.5	0.037037	771
3	57	0.26	nd11121 - Deconvolved 3 iterations.nd2	809.039	2552.57	274.4	8071.5	0.0740741	1059
4	57	0.39	nd11121 - Deconvolved 3 iterations.nd2	809.039	2552.57	274.4	8071.5	0.111111	1525
5	57	0.52	nd11121 - Deconvolved 3 iterations.nd2	809.039	2552.57	274.4	8071.5	0.148148	1525
6	57	0.65	nd11121 - Deconvolved 3 iterations.nd2	809.039	2552.57	274.4	8071.5	0.185185	2004
7	57	0.78	nd11121 - Deconvolved 3 iterations.nd2	809.039	2552.57	274.4	8071.5	0.222222	2412
8	57	0.91	nd11121 - Deconvolved 3 iterations.nd2	809.039	2552.57	274.4	8071.5	0.259259	2879
9	57	1.04	nd11121 - Deconvolved 3 iterations.nd2	809.039	2552.57	274.4	8071.5	0.296296	3048
10	57	1.17	nd11121 - Deconvolved 3 iterations.nd2	809.039	2552.57	274.4	8071.5	0.333333	3684
11	57	1.3	nd11121 - Deconvolved 3 iterations.nd2	809.039	2552.57	274.4	8071.5	0.37037	3994
12	57	1.43	nd11121 - Deconvolved 3 iterations.nd2	809.039	2552.57	274.4	8071.5	0.407407	4094
13	57	1.56	nd11121 - Deconvolved 3 iterations.nd2	809.039	2552.57	274.4	8071.5	0.444444	4618
14	57	1.69	nd11121 - Deconvolved 3 iterations.nd2	809.039	2552.57	274.4	8071.5	0.481481	4556
15	57	1.82	nd11121 - Deconvolved 3 iterations.nd2	809.039	2552.57	274.4	8071.5	0.518519	5573
16	57	1.95	nd11121 - Deconvolved 3 iterations.nd2	809.039	2552.57	274.4	8071.5	0.555556	5579
17	57	2.08	nd11121 - Deconvolved 3 iterations.nd2	809.039	2552.57	274.4	8071.5	0.592593	5579
18	57	2.21	nd11121 - Deconvolved 3 iterations.nd2	809.039	2552.57	274.4	8071.5	0.62963	5408
19	57	2.34	nd11121 - Deconvolved 3 iterations.nd2	809.039	2552.57	274.4	8071.5	0.666667	5594
20	57	2.47	nd11121 - Deconvolved 3 iterations.nd2	809.039	2552.57	274.4	8071.5	0.703704	5594
21	57	2.6	nd11121 - Deconvolved 3 iterations.nd2	809.039	2552.57	274.4	8071.5	0.740741	5965
22	57	2.73	nd11121 - Deconvolved 3 iterations.nd2	809.039	2552.57	274.4	8071.5	0.777778	6079
23	57	2.86	nd11121 - Deconvolved 3 iterations.nd2	809.039	2552.57	274.4	8071.5	0.814815	5926
24	57	2.99	nd11121 - Deconvolved 3 iterations.nd2	809.039	2552.57	274.4	8071.5	0.851852	6080
25	57	3.12	nd11121 - Deconvolved 3 iterations.nd2	809.039	2552.57	274.4	8071.5	0.888889	3487
26	57	3.25	nd11121 - Deconvolved 3 iterations.nd2	809.039	2552.57	274.4	8071.5	0.925926	2024
27	57	3.38	nd11121 - Deconvolved 3 iterations.nd2	809.039	2552.57	274.4	8071.5	0.962963	1131
28	57	3.51	nd11121 - Deconvolved 3 iterations.nd2	809.039	2552.57	274.4	8071.5	1	0
1	58	0	nd11121 - Deconvolved 3 iterations.nd2	809.039	2552.57	274.4	8071.5	0	1143
2	58	0.13	nd11121 - Deconvolved 3 iterations.nd2	809.039	2552.57	274.4	8071.5	0.04	1143
3	58	0.26	nd11121 - Deconvolved 3 iterations.nd2	809.039	2552.57	274.4	8071.5	0.08	1478
4	58	0.39	nd11121 - Deconvolved 3 iterations.nd2	809.039	2552.57	274.4	8071.5	0.12	1959
5	58	0.52	nd11121 - Deconvolved 3 iterations.nd2	809.039	2552.57	274.4	8071.5	0.16	3202
6	58	0.65	nd11121 - Deconvolved 3 iterations.nd2	809.039	2552.57	274.4	8071.5	0.2	6089
7	58	0.78	nd11121 - Deconvolved 3 iterations.nd2	809.039	2552.57	274.4	8071.5	0.24	6572
8	58	0.91	nd11121 - Deconvolved 3 iterations.nd2	809.039	2552.57	274.4	8071.5	0.28	6484
9	58	1.04	nd11121 - Deconvolved 3 iterations.nd2	809.039	2552.57	274.4	8071.5	0.32	6268
10	58	1.17	nd11121 - Deconvolved 3 iterations.nd2	809.039	2552.57	274.4	8071.5	0.36	6175
11	58	1.3	nd11121 - Deconvolved 3 iterations.nd2	809.039	2552.57	274.4	8071.5	0.4	5915
12	58	1.43	nd11121 - Deconvolved 3 iterations.nd2	809.039	2552.57	274.4	8071.5	0.44	5853
13	58	1.56	nd11121 - Deconvolved 3 iterations.nd2	809.039	2552.57	274.4	8071.5	0.48	5853
14	58	1.69	nd11121 - Deconvolved 3 iterations.nd2	809.039	2552.57	274.4	8071.5	0.52	6170
15	58	1.82	nd11121 - Deconvolved 3 iterations.nd2	809.039	2552.57	274.4	8071.5	0.56	6363
16	58	1.95	nd11121 - Deconvolved 3 iterations.nd2	809.039	2552.57	274.4	8071.5	0.6	6363
17	58	2.08	nd11121 - Deconvolved 3 iterations.nd2	809.039	2552.57	274.4	8071.5	0.64	5421
18	58	2.21	nd11121 - Deconvolved 3 iterations.nd2	809.039	2552.57	274.4	8071.5	0.68	5225
19	58	2.34	nd11121 - Deconvolved 3 iterations.nd2	809.039	2552.57	274.4	8071.5	0.72	4740
20	58	2.47	nd11121 - Deconvolved 3 iterations.nd2	809.039	2552.57	274.4	8071.5	0.76	3863
21	58	2.6	nd11121 - Deconvolved 3 iterations.nd2	809.039	2552.57	274.4	8071.5	0.8	1557
22	58	2.73	nd11121 - Deconvolved 3 iterations.nd2	809.039	2552.57	274.4	8071.5	0.84	855
23	58	2.86	nd11121 - Deconvolved 3 iterations.nd2	809.039	2552.57	274.4	8071.5	0.88	344
24	58	2.99	nd11121 - Deconvolved 3 iterations.nd2	809.039	2552.57	274.4	8071.5	0.92	316
25	58	3.12	nd11121 - Deconvolved 3 iterations.nd2	809.039	2552.57	274.4	8071.5	0.96	312
26	58	3.25	nd11121 - Deconvolved 3 iterations.nd2	809.039	2552.57	274.4	8071.5	1	335
1	59	0	nd11121 - Deconvolved 3 iterations.nd2	809.039	2552.57	274.4	8071.5	0	613
2	59	0.13	nd11121 - Deconvolved 3 iterations.nd2	809.039	2552.57	274.4	8071.5	0.0416667	613
3	59	0.26	nd11121 - Deconvolved 3 iterations.nd2	809.039	2552.57	274.4	8071.5	0.0833333	1330
4	59	0.39	nd11121 - Deconvolved 3 iterations.nd2	809.039	2552.57	274.4	8071.5	0.125	1931
5	59	0.52	nd11121 - Deconvolved 3 iterations.nd2	809.039	2552.57	274.4	8071.5	0.166667	3481
6	59	0.65	nd11121 - Deconvolved 3 iterations.nd2	809.039	2552.57	274.4	8071.5	0.208333	3613
7	59	0.78	nd11121 - Deconvolved 3 iterations.nd2	809.039	2552.57	274.4	8071.5	0.25	5122
8	59	0.91	nd11121 - Deconvolved 3 iterations.nd2	809.039	2552.57	274.4	8071.5	0.291667	4890
9	59	1.04	nd11121 - Deconvolved 3 iterations.nd2	809.039	2552.57	274.4	8071.5	0.333333	5840
10	59	1.17	nd11121 - Deconvolved 3 iterations.nd2	809.039	2552.57	274.4	8071.5	0.375	6245
11	59	1.3	nd11121 - Deconvolved 3 iterations.nd2	809.039	2552.57	274.4	8071.5	0.416667	5610
12	59	1.43	nd11121 - Deconvolved 3 iterations.nd2	809.039	2552.57	274.4	8071.5	0.458333	6079
13	59	1.56	nd11121 - Deconvolved 3 iterations.nd2	809.039	2552.57	274.4	8071.5	0.5	5893
14	59	1.69	nd11121 - Deconvolved 3 iterations.nd2	809.039	2552.57	274.4	8071.5	0.541667	5828
15	59	1.82	nd11121 - Deconvolved 3 iterations.nd2	809.039	2552.57	274.4	8071.5	0.583333	5481
16	59	1.95	nd11121 - Deconvolved 3 iterations.nd2	809.039	2552.57	274.4	8071.5	0.625	5678
17	59	2.08	nd11121 - Deconvolved 3 iterations.nd2	809.039	2552.57	274.4	8071.5	0.666667	5678
18	59	2.21	nd11121 - Deconvolved 3 iterations.nd2	809.039	2552.57	274.4	8071.5	0.708333	5687
19	59	2.34	nd11121 - Deconvolved 3 iterations.nd2	809.039	2552.57	274.4	8071.5	0.75	6534
20	59	2.47	nd11121 - Deconvolved 3 iterations.nd2	809.039	2552.57	274.4	8071.5	0.791667	5874
21	59	2.6	nd11121 - Deconvolved 3 iterations.nd2	809.039	2552.57	274.4	8071.5	0.833333	3807
22	59	2.73	nd11121 - Deconvolved 3 iterations.nd2	809.039	2552.57	274.4	8071.5	0.875	3807
23	59	2.86	nd11121 - Deconvolved 3 iterations.nd2	809.039	2552.57	274.4	8071.5	0.916667	1805
24	59	2.99	nd11121 - Deconvolved 3 iterations.nd2	809.039	2552.57	274.4	8071.5	0.958333	1265
25	59	3.12	nd11121 - Deconvolved 3 iterations.nd2	809.039	2552.57	274.4	8071.5	1	1096
1	60	0	nd11121 - Deconvolved 3 iterations.nd2	809.039	2552.57	274.4	8071.5	0	412
2	60	0.13	nd11121 - Deconvolved 3 iterations.nd2	809.039	2552.57	274.4	8071.5	0.04	412
3	60	0.26	nd11121 - Deconvolved 3 iterations.nd2	809.039	2552.57	274.4	8071.5	0.08	1026
4	60	0.39	nd11121 - Deconvolved 3 iterations.nd2	809.039	2552.57	274.4	8071.5	0.12	2026
5	60	0.52	nd11121 - Deconvolved 3 iterations.nd2	809.039	2552.57	274.4	8071.5	0.16	2829
6	60	0.65	nd11121 - Deconvolved 3 iterations.nd2	809.039	2552.57	274.4	8071.5	0.2	3158
7	60	0.78	nd11121 - Deconvolved 3 iterations.nd2	809.039	2552.57	274.4	8071.5	0.24	2828
8	60	0.91	nd11121 - Deconvolved 3 iterations.nd2	809.039	2552.57	274.4	8071.5	0.28	3274
9	60	1.04	nd11121 - Deconvolved 3 iterations.nd2	809.039	2552.57	274.4	8071.5	0.32	3248
10	60	1.17	nd11121 - Deconvolved 3 iterations.nd2	809.039	2552.57	274.4	8071.5	0.36	3390
11	60	1.3	nd11121 - Deconvolved 3 iterations.nd2	809.039	2552.57	274.4	8071.5	0.4	3520
12	60	1.43	nd11121 - Deconvolved 3 iterations.nd2	809.039	2552.57	274.4	8071.5	0.44	3520
13	60	1.56	nd11121 - Deconvolved 3 iterations.nd2	809.039	2552.57	274.4	8071.5	0.48	3544
14	60	1.69	nd11121 - Deconvolved 3 iterations.nd2	809.039	2552.57	274.4	8071.5	0.52	3440
15	60	1.82	nd11121 - Deconvolved 3 iterations.nd2	809.039	2552.57	274.4	8071.5	0.56	3232
16	60	1.95	nd11121 - Deconvolved 3 iterations.nd2	809.039	2552.57	274.4	8071.5	0.6	3157
17	60	2.08	nd11121 - Deconvolved 3 iterations.nd2	809.039	2552.57	274.4	8071.5	0.64	3205
18	60	2.21	nd11121 - Deconvolved 3 iterations.nd2	809.039	2552.57	274.4	8071.5	0.68	3205
19	60	2.34	nd11121 - Deconvolved 3 iterations.nd2	809.039	2552.57	274.4	8071.5	0.72	3306
20	60	2.47	nd11121 - Deconvolved 3 iterations.nd2	809.039	2552.57	274.4	8071.5	0.76	3104
21	60	2.6	nd11121 - Deconvolved 3 iterations.nd2	809.039	2552.57	274.4	8071.5	0.8	3133
22	60	2.73	nd11121 - Deconvolved 3 iterations.nd2	809.039	2552.57	274.4	8071.5	0.84	2426
23	60	2.86	nd11121 - Deconvolved 3 iterations.nd2	809.039	2552.57	274.4	8071.5	0.88	1988
24	60	2.99	nd11121 - Deconvolved 3 iterations.nd2	809.039	2552.57	274.4	8071.5	0.92	956
25	60	3.12	nd11121 - Deconvolved 3 iterations.nd2	809.039	2552.57	274.4	8071.5	0.96	493
26	60	3.25	nd11121 - Deconvolved 3 iterations.nd2	809.039	2552.57	274.4	8071.5	1	373
1	61	0	nd11121 - Deconvolved 3 iterations.nd2	809.039	2552.57	274.4	8071.5	0	402
2	61	0.13	nd11121 - Deconvolved 3 iterations.nd2	809.039	2552.57	274.4	8071.5	0.03125	402
3	61	0.26	nd11121 - Deconvolved 3 iterations.nd2	809.039	2552.57	274.4	8071.5	0.0625	805
4	61	0.39	nd11121 - Deconvolved 3 iterations.nd2	809.039	2552.57	274.4	8071.5	0.09375	878
5	61	0.52	nd11121 - Deconvolved 3 iterations.nd2	809.039	2552.57	274.4	8071.5	0.125	1328
6	61	0.65	nd11121 - Deconvolved 3 iterations.nd2	809.039	2552.57	274.4	8071.5	0.15625	1705
7	61	0.78	nd11121 - Deconvolved 3 iterations.nd2	809.039	2552.57	274.4	8071.5	0.1875	1872
8	61	0.91	nd11121 - Deconvolved 3 iterations.nd2	809.039	2552.57	274.4	8071.5	0.21875	2571
9	61	1.04	nd11121 - Deconvolved 3 iterations.nd2	809.039	2552.57	274.4	8071.5	0.25	2491
10	61	1.17	nd11121 - Deconvolved 3 iterations.nd2	809.039	2552.57	274.4	8071.5	0.28125	2951
11	61	1.3	nd11121 - Deconvolved 3 iterations.nd2	809.039	2552.57	274.4	8071.5	0.3125	3489
12	61	1.43	nd11121 - Deconvolved 3 iterations.nd2	809.039	2552.57	274.4	8071.5	0.34375	3520
13	61	1.56	nd11121 - Deconvolved 3 iterations.nd2	809.039	2552.57	274.4	8071.5	0.375	3878
14	61	1.69	nd11121 - Deconvolved 3 iterations.nd2	809.039	2552.57	274.4	8071.5	0.40625	3878
15	61	1.82	nd11121 - Deconvolved 3 iterations.nd2	809.039	2552.57	274.4	8071.5	0.4375	3953
16	61	1.95	nd11121 - Deconvolved 3 iterations.nd2	809.039	2552.57	274.4	8071.5	0.46875	3847
17	61	2.08	nd11121 - Deconvolved 3 iterations.nd2	809.039	2552.57	274.4	8071.5	0.5	3566
18	61	2.21	nd11121 - Deconvolved 3 iterations.nd2	809.039	2552.57	274.4	8071.5	0.53125	3841
19	61	2.34	nd11121 - Deconvolved 3 iterations.nd2	809.039	2552.57	274.4	8071.5	0.5625	3780
20	61	2.47	nd11121 - Deconvolved 3 iterations.nd2	809.039	2552.57	274.4	8071.5	0.59375	3734
21	61	2.6	nd11121 - Deconvolved 3 iterations.nd2	809.039	2552.57	274.4	8071.5	0.625	3843
22	61	2.73	nd11121 - Deconvolved 3 iterations.nd2	809.039	2552.57	274.4	8071.5	0.65625	3843
23	61	2.86	nd11121 - Deconvolved 3 iterations.nd2	809.039	2552.57	274.4	8071.5	0.6875	3909
24	61	2.99	nd11121 - Deconvolved 3 iterations.nd2	809.039	2552.57	274.4	8071.5	0.71875	3851
25	61	3.12	nd11121 - Deconvolved 3 iterations.nd2	809.039	2552.57	274.4	8071.5	0.75	3974
26	61	3.25	nd11121 - Deconvolved 3 iterations.nd2	809.039	2552.57	274.4	8071.5	0.78125	4047
27	61	3.38	nd11121 - Deconvolved 3 iterations.nd2	809.039	2552.57	274.4	8071.5	0.8125	4088
28	61	3.51	nd11121 - Deconvolved 3 iterations.nd2	809.039	2552.57	274.4	8071.5	0.84375	3465
29	61	3.64	nd11121 - Deconvolved 3 iterations.nd2	809.039	2552.57	274.4	8071.5	0.875	2663
30	61	3.77	nd11121 - Deconvolved 3 iterations.nd2	809.039	2552.57	274.4	8071.5	0.90625	1902
31	61	3.9	nd11121 - Deconvolved 3 iterations.nd2	809.039	2552.57	274.4	8071.5	0.9375	853
32	61	4.03	nd11121 - Deconvolved 3 iterations.nd2	809.039	2552.57	274.4	8071.5	0.96875	670
33	61	4.16	nd11121 - Deconvolved 3 iterations.nd2	809.039	2552.57	274.4	8071.5	1	555
1	62	0	nd11121 - Deconvolved 3 iterations.nd2	809.039	2552.57	274.4	8071.5	0	386
2	62	0.13	nd11121 - Deconvolved 3 iterations.nd2	809.039	2552.57	274.4	8071.5	0.0243902	386
3	62	0.26	nd11121 - Deconvolved 3 iterations.nd2	809.039	2552.57	274.4	8071.5	0.0487805	382
4	62	0.39	nd11121 - Deconvolved 3 iterations.nd2	809.039	2552.57	274.4	8071.5	0.0731707	403
5	62	0.52	nd11121 - Deconvolved 3 iterations.nd2	809.039	2552.57	274.4	8071.5	0.097561	442
6	62	0.65	nd11121 - Deconvolved 3 iterations.nd2	809.039	2552.57	274.4	8071.5	0.121951	770
7	62	0.78	nd11121 - Deconvolved 3 iterations.nd2	809.039	2552.57	274.4	8071.5	0.146341	1156
8	62	0.91	nd11121 - Deconvolved 3 iterations.nd2	809.039	2552.57	274.4	8071.5	0.170732	1630
9	62	1.04	nd11121 - Deconvolved 3 iterations.nd2	809.039	2552.57	274.4	8071.5	0.195122	2171
10	62	1.17	nd11121 - Deconvolved 3 iterations.nd2	809.039	2552.57	274.4	8071.5	0.219512	2245
11	62	1.3	nd11121 - Deconvolved 3 iterations.nd2	809.039	2552.57	274.4	8071.5	0.243902	3916
12	62	1.43	nd11121 - Deconvolved 3 iterations.nd2	809.039	2552.57	274.4	8071.5	0.268293	3593
13	62	1.56	nd11121 - Deconvolved 3 iterations.nd2	809.039	2552.57	274.4	8071.5	0.292683	3504
14	62	1.69	nd11121 - Deconvolved 3 iterations.nd2	809.039	2552.57	274.4	8071.5	0.317073	3477
15	62	1.82	nd11121 - Deconvolved 3 iterations.nd2	809.039	2552.57	274.4	8071.5	0.341463	4236
16	62	1.95	nd11121 - Deconvolved 3 iterations.nd2	809.039	2552.57	274.4	8071.5	0.365854	4015
17	62	2.08	nd11121 - Deconvolved 3 iterations.nd2	809.039	2552.57	274.4	8071.5	0.390244	3602
18	62	2.21	nd11121 - Deconvolved 3 iterations.nd2	809.039	2552.57	274.4	8071.5	0.414634	3096
19	62	2.34	nd11121 - Deconvolved 3 iterations.nd2	809.039	2552.57	274.4	8071.5	0.439024	2745
20	62	2.47	nd11121 - Deconvolved 3 iterations.nd2	809.039	2552.57	274.4	8071.5	0.463415	3954
21	62	2.6	nd11121 - Deconvolved 3 iterations.nd2	809.039	2552.57	274.4	8071.5	0.487805	3874
22	62	2.73	nd11121 - Deconvolved 3 iterations.nd2	809.039	2552.57	274.4	8071.5	0.512195	3895
23	62	2.86	nd11121 - Deconvolved 3 iterations.nd2	809.039	2552.57	274.4	8071.5	0.536585	3967
24	62	2.99	nd11121 - Deconvolved 3 iterations.nd2	809.039	2552.57	274.4	8071.5	0.560976	4025
25	62	3.12	nd11121 - Deconvolved 3 iterations.nd2	809.039	2552.57	274.4	8071.5	0.585366	4841
26	62	3.25	nd11121 - Deconvolved 3 iterations.nd2	809.039	2552.57	274.4	8071.5	0.609756	4734
27	62	3.38	nd11121 - Deconvolved 3 iterations.nd2	809.039	2552.57	274.4	8071.5	0.634146	4626
28	62	3.51	nd11121 - Deconvolved 3 iterations.nd2	809.039	2552.57	274.4	8071.5	0.658537	4635
29	62	3.64	nd11121 - Deconvolved 3 iterations.nd2	809.039	2552.57	274.4	8071.5	0.682927	4671
30	62	3.77	nd11121 - Deconvolved 3 iterations.nd2	809.039	2552.57	274.4	8071.5	0.707317	4729
31	62	3.9	nd11121 - Deconvolved 3 iterations.nd2	809.039	2552.57	274.4	8071.5	0.731707	5067
32	62	4.03	nd11121 - Deconvolved 3 iterations.nd2	809.039	2552.57	274.4	8071.5	0.756098	4913
33	62	4.16	nd11121 - Deconvolved 3 iterations.nd2	809.039	2552.57	274.4	8071.5	0.780488	5064
34	62	4.29	nd11121 - Deconvolved 3 iterations.nd2	809.039	2552.57	274.4	8071.5	0.804878	4374
35	62	4.42	nd11121 - Deconvolved 3 iterations.nd2	809.039	2552.57	274.4	8071.5	0.829268	4304
36	62	4.55	nd11121 - Deconvolved 3 iterations.nd2	809.039	2552.57	274.4	8071.5	0.853659	4653
37	62	4.68	nd11121 - Deconvolved 3 iterations.nd2	809.039	2552.57	274.4	8071.5	0.878049	3904
38	62	4.81	nd11121 - Deconvolved 3 iterations.nd2	809.039	2552.57	274.4	8071.5	0.902439	2892
39	62	4.94	nd11121 - Deconvolved 3 iterations.nd2	809.039	2552.57	274.4	8071.5	0.926829	1506
40	62	5.07	nd11121 - Deconvolved 3 iterations.nd2	809.039	2552.57	274.4	8071.5	0.95122	886
41	62	5.2	nd11121 - Deconvolved 3 iterations.nd2	809.039	2552.57	274.4	8071.5	0.97561	457
42	62	5.33	nd11121 - Deconvolved 3 iterations.nd2	809.039	2552.57	274.4	8071.5	1	314
1	63	0	nd11121 - Deconvolved 3 iterations.nd2	809.039	2552.57	274.4	8071.5	0	1141
2	63	0.13	nd11121 - Deconvolved 3 iterations.nd2	809.039	2552.57	274.4	8071.5	0.025	1636
3	63	0.26	nd11121 - Deconvolved 3 iterations.nd2	809.039	2552.57	274.4	8071.5	0.05	2625
4	63	0.39	nd11121 - Deconvolved 3 iterations.nd2	809.039	2552.57	274.4	8071.5	0.075	3593
5	63	0.52	nd11121 - Deconvolved 3 iterations.nd2	809.039	2552.57	274.4	8071.5	0.1	4630
6	63	0.65	nd11121 - Deconvolved 3 iterations.nd2	809.039	2552.57	274.4	8071.5	0.125	4630
7	63	0.78	nd11121 - Deconvolved 3 iterations.nd2	809.039	2552.57	274.4	8071.5	0.15	4979
8	63	0.91	nd11121 - Deconvolved 3 iterations.nd2	809.039	2552.57	274.4	8071.5	0.175	5051
9	63	1.04	nd11121 - Deconvolved 3 iterations.nd2	809.039	2552.57	274.4	8071.5	0.2	5176
10	63	1.17	nd11121 - Deconvolved 3 iterations.nd2	809.039	2552.57	274.4	8071.5	0.225	4838
11	63	1.3	nd11121 - Deconvolved 3 iterations.nd2	809.039	2552.57	274.4	8071.5	0.25	4838
12	63	1.43	nd11121 - Deconvolved 3 iterations.nd2	809.039	2552.57	274.4	8071.5	0.275	4654
13	63	1.56	nd11121 - Deconvolved 3 iterations.nd2	809.039	2552.57	274.4	8071.5	0.3	4331
14	63	1.69	nd11121 - Deconvolved 3 iterations.nd2	809.039	2552.57	274.4	8071.5	0.325	4242
15	63	1.82	nd11121 - Deconvolved 3 iterations.nd2	809.039	2552.57	274.4	8071.5	0.35	4092
16	63	1.95	nd11121 - Deconvolved 3 iterations.nd2	809.039	2552.57	274.4	8071.5	0.375	4171
17	63	2.08	nd11121 - Deconvolved 3 iterations.nd2	809.039	2552.57	274.4	8071.5	0.4	4045
18	63	2.21	nd11121 - Deconvolved 3 iterations.nd2	809.039	2552.57	274.4	8071.5	0.425	4042
19	63	2.34	nd11121 - Deconvolved 3 iterations.nd2	809.039	2552.57	274.4	8071.5	0.45	4106
20	63	2.47	nd11121 - Deconvolved 3 iterations.nd2	809.039	2552.57	274.4	8071.5	0.475	4030
21	63	2.6	nd11121 - Deconvolved 3 iterations.nd2	809.039	2552.57	274.4	8071.5	0.5	4044
22	63	2.73	nd11121 - Deconvolved 3 iterations.nd2	809.039	2552.57	274.4	8071.5	0.525	4066
23	63	2.86	nd11121 - Deconvolved 3 iterations.nd2	809.039	2552.57	274.4	8071.5	0.55	3912
24	63	2.99	nd11121 - Deconvolved 3 iterations.nd2	809.039	2552.57	274.4	8071.5	0.575	3961
25	63	3.12	nd11121 - Deconvolved 3 iterations.nd2	809.039	2552.57	274.4	8071.5	0.6	3962
26	63	3.25	nd11121 - Deconvolved 3 iterations.nd2	809.039	2552.57	274.4	8071.5	0.625	3741
27	63	3.38	nd11121 - Deconvolved 3 iterations.nd2	809.039	2552.57	274.4	8071.5	0.65	3677
28	63	3.51	nd11121 - Deconvolved 3 iterations.nd2	809.039	2552.57	274.4	8071.5	0.675	3625
29	63	3.64	nd11121 - Deconvolved 3 iterations.nd2	809.039	2552.57	274.4	8071.5	0.7	3653
30	63	3.77	nd11121 - Deconvolved 3 iterations.nd2	809.039	2552.57	274.4	8071.5	0.725	3705
31	63	3.9	nd11121 - Deconvolved 3 iterations.nd2	809.039	2552.57	274.4	8071.5	0.75	3655
32	63	4.03	nd11121 - Deconvolved 3 iterations.nd2	809.039	2552.57	274.4	8071.5	0.775	3494
33	63	4.16	nd11121 - Deconvolved 3 iterations.nd2	809.039	2552.57	274.4	8071.5	0.8	3494
34	63	4.29	nd11121 - Deconvolved 3 iterations.nd2	809.039	2552.57	274.4	8071.5	0.825	2578
35	63	4.42	nd11121 - Deconvolved 3 iterations.nd2	809.039	2552.57	274.4	8071.5	0.85	2293
36	63	4.55	nd11121 - Deconvolved 3 iterations.nd2	809.039	2552.57	274.4	8071.5	0.875	899
37	63	4.68	nd11121 - Deconvolved 3 iterations.nd2	809.039	2552.57	274.4	8071.5	0.9	151
38	63	4.81	nd11121 - Deconvolved 3 iterations.nd2	809.039	2552.57	274.4	8071.5	0.925	151
39	63	4.94	nd11121 - Deconvolved 3 iterations.nd2	809.039	2552.57	274.4	8071.5	0.95	43
40	63	5.07	nd11121 - Deconvolved 3 iterations.nd2	809.039	2552.57	274.4	8071.5	0.975	30
41	63	5.2	nd11121 - Deconvolved 3 iterations.nd2	809.039	2552.57	274.4	8071.5	1	22
1	64	0	nd11121 - Deconvolved 3 iterations.nd2	809.039	2552.57	274.4	8071.5	0	1807
2	64	0.13	nd11121 - Deconvolved 3 iterations.nd2	809.039	2552.57	274.4	8071.5	0.0263158	3450
3	64	0.26	nd11121 - Deconvolved 3 iterations.nd2	809.039	2552.57	274.4	8071.5	0.0526316	4705
4	64	0.39	nd11121 - Deconvolved 3 iterations.nd2	809.039	2552.57	274.4	8071.5	0.0789474	4719
5	64	0.52	nd11121 - Deconvolved 3 iterations.nd2	809.039	2552.57	274.4	8071.5	0.105263	5009
6	64	0.65	nd11121 - Deconvolved 3 iterations.nd2	809.039	2552.57	274.4	8071.5	0.131579	4646
7	64	0.78	nd11121 - Deconvolved 3 iterations.nd2	809.039	2552.57	274.4	8071.5	0.157895	4623
8	64	0.91	nd11121 - Deconvolved 3 iterations.nd2	809.039	2552.57	274.4	8071.5	0.184211	4849
9	64	1.04	nd11121 - Deconvolved 3 iterations.nd2	809.039	2552.57	274.4	8071.5	0.210526	4693
10	64	1.17	nd11121 - Deconvolved 3 iterations.nd2	809.039	2552.57	274.4	8071.5	0.236842	4805
11	64	1.3	nd11121 - Deconvolved 3 iterations.nd2	809.039	2552.57	274.4	8071.5	0.263158	4976
12	64	1.43	nd11121 - Deconvolved 3 iterations.nd2	809.039	2552.57	274.4	8071.5	0.289474	4944
13	64	1.56	nd11121 - Deconvolved 3 iterations.nd2	809.039	2552.57	274.4	8071.5	0.315789	4866
14	64	1.69	nd11121 - Deconvolved 3 iterations.nd2	809.039	2552.57	274.4	8071.5	0.342105	4578
15	64	1.82	nd11121 - Deconvolved 3 iterations.nd2	809.039	2552.57	274.4	8071.5	0.368421	4636
16	64	1.95	nd11121 - Deconvolved 3 iterations.nd2	809.039	2552.57	274.4	8071.5	0.394737	4438
17	64	2.08	nd11121 - Deconvolved 3 iterations.nd2	809.039	2552.57	274.4	8071.5	0.421053	4467
18	64	2.21	nd11121 - Deconvolved 3 iterations.nd2	809.039	2552.57	274.4	8071.5	0.447368	4231
19	64	2.34	nd11121 - Deconvolved 3 iterations.nd2	809.039	2552.57	274.4	8071.5	0.473684	3864
20	64	2.47	nd11121 - Deconvolved 3 iterations.nd2	809.039	2552.57	274.4	8071.5	0.5	3755
21	64	2.6	nd11121 - Deconvolved 3 iterations.nd2	809.039	2552.57	274.4	8071.5	0.526316	3825
22	64	2.73	nd11121 - Deconvolved 3 iterations.nd2	809.039	2552.57	274.4	8071.5	0.552632	3803
23	64	2.86	nd11121 - Deconvolved 3 iterations.nd2	809.039	2552.57	274.4	8071.5	0.578947	3705
24	64	2.99	nd11121 - Deconvolved 3 iterations.nd2	809.039	2552.57	274.4	8071.5	0.605263	3696
25	64	3.12	nd11121 - Deconvolved 3 iterations.nd2	809.039	2552.57	274.4	8071.5	0.631579	3883
26	64	3.25	nd11121 - Deconvolved 3 iterations.nd2	809.039	2552.57	274.4	8071.5	0.657895	4071
27	64	3.38	nd11121 - Deconvolved 3 iterations.nd2	809.039	2552.57	274.4	8071.5	0.684211	4342
28	64	3.51	nd11121 - Deconvolved 3 iterations.nd2	809.039	2552.57	274.4	8071.5	0.710526	4319
29	64	3.64	nd11121 - Deconvolved 3 iterations.nd2	809.039	2552.57	274.4	8071.5	0.736842	4352
30	64	3.77	nd11121 - Deconvolved 3 iterations.nd2	809.039	2552.57	274.4	8071.5	0.763158	4375
31	64	3.9	nd11121 - Deconvolved 3 iterations.nd2	809.039	2552.57	274.4	8071.5	0.789474	4290
32	64	4.03	nd11121 - Deconvolved 3 iterations.nd2	809.039	2552.57	274.4	8071.5	0.815789	4199
33	64	4.16	nd11121 - Deconvolved 3 iterations.nd2	809.039	2552.57	274.4	8071.5	0.842105	3492
34	64	4.29	nd11121 - Deconvolved 3 iterations.nd2	809.039	2552.57	274.4	8071.5	0.868421	2310
35	64	4.42	nd11121 - Deconvolved 3 iterations.nd2	809.039	2552.57	274.4	8071.5	0.894737	1303
36	64	4.55	nd11121 - Deconvolved 3 iterations.nd2	809.039	2552.57	274.4	8071.5	0.921053	714
37	64	4.68	nd11121 - Deconvolved 3 iterations.nd2	809.039	2552.57	274.4	8071.5	0.947368	567
38	64	4.81	nd11121 - Deconvolved 3 iterations.nd2	809.039	2552.57	274.4	8071.5	0.973684	503
39	64	4.94	nd11121 - Deconvolved 3 iterations.nd2	809.039	2552.57	274.4	8071.5	1	421
1	65	0	nd11121 - Deconvolved 3 iterations.nd2	809.039	2552.57	274.4	8071.5	0	1149
2	65	0.13	nd11121 - Deconvolved 3 iterations.nd2	809.039	2552.57	274.4	8071.5	0.0277778	1149
3	65	0.26	nd11121 - Deconvolved 3 iterations.nd2	809.039	2552.57	274.4	8071.5	0.0555556	1402
4	65	0.39	nd11121 - Deconvolved 3 iterations.nd2	809.039	2552.57	274.4	8071.5	0.0833333	1589
5	65	0.52	nd11121 - Deconvolved 3 iterations.nd2	809.039	2552.57	274.4	8071.5	0.111111	2057
6	65	0.65	nd11121 - Deconvolved 3 iterations.nd2	809.039	2552.57	274.4	8071.5	0.138889	2247
7	65	0.78	nd11121 - Deconvolved 3 iterations.nd2	809.039	2552.57	274.4	8071.5	0.166667	2463
8	65	0.91	nd11121 - Deconvolved 3 iterations.nd2	809.039	2552.57	274.4	8071.5	0.194444	2837
9	65	1.04	nd11121 - Deconvolved 3 iterations.nd2	809.039	2552.57	274.4	8071.5	0.222222	2971
10	65	1.17	nd11121 - Deconvolved 3 iterations.nd2	809.039	2552.57	274.4	8071.5	0.25	2956
11	65	1.3	nd11121 - Deconvolved 3 iterations.nd2	809.039	2552.57	274.4	8071.5	0.277778	2859
12	65	1.43	nd11121 - Deconvolved 3 iterations.nd2	809.039	2552.57	274.4	8071.5	0.305556	3597
13	65	1.56	nd11121 - Deconvolved 3 iterations.nd2	809.039	2552.57	274.4	8071.5	0.333333	3519
14	65	1.69	nd11121 - Deconvolved 3 iterations.nd2	809.039	2552.57	274.4	8071.5	0.361111	3559
15	65	1.82	nd11121 - Deconvolved 3 iterations.nd2	809.039	2552.57	274.4	8071.5	0.388889	3849
16	65	1.95	nd11121 - Deconvolved 3 iterations.nd2	809.039	2552.57	274.4	8071.5	0.416667	3707
17	65	2.08	nd11121 - Deconvolved 3 iterations.nd2	809.039	2552.57	274.4	8071.5	0.444444	3756
18	65	2.21	nd11121 - Deconvolved 3 iterations.nd2	809.039	2552.57	274.4	8071.5	0.472222	4360
19	65	2.34	nd11121 - Deconvolved 3 iterations.nd2	809.039	2552.57	274.4	8071.5	0.5	4537
20	65	2.47	nd11121 - Deconvolved 3 iterations.nd2	809.039	2552.57	274.4	8071.5	0.527778	4537
21	65	2.6	nd11121 - Deconvolved 3 iterations.nd2	809.039	2552.57	274.4	8071.5	0.555556	4331
22	65	2.73	nd11121 - Deconvolved 3 iterations.nd2	809.039	2552.57	274.4	8071.5	0.583333	4613
23	65	2.86	nd11121 - Deconvolved 3 iterations.nd2	809.039	2552.57	274.4	8071.5	0.611111	4586
24	65	2.99	nd11121 - Deconvolved 3 iterations.nd2	809.039	2552.57	274.4	8071.5	0.638889	4630
25	65	3.12	nd11121 - Deconvolved 3 iterations.nd2	809.039	2552.57	274.4	8071.5	0.666667	4810
26	65	3.25	nd11121 - Deconvolved 3 iterations.nd2	809.039	2552.57	274.4	8071.5	0.694444	4951
27	65	3.38	nd11121 - Deconvolved 3 iterations.nd2	809.039	2552.57	274.4	8071.5	0.722222	5038
28	65	3.51	nd11121 - Deconvolved 3 iterations.nd2	809.039	2552.57	274.4	8071.5	0.75	5233
29	65	3.64	nd11121 - Deconvolved 3 iterations.nd2	809.039	2552.57	274.4	8071.5	0.777778	4729
30	65	3.77	nd11121 - Deconvolved 3 iterations.nd2	809.039	2552.57	274.4	8071.5	0.805556	3540
31	65	3.9	nd11121 - Deconvolved 3 iterations.nd2	809.039	2552.57	274.4	8071.5	0.833333	1840
32	65	4.03	nd11121 - Deconvolved 3 iterations.nd2	809.039	2552.57	274.4	8071.5	0.861111	890
33	65	4.16	nd11121 - Deconvolved 3 iterations.nd2	809.039	2552.57	274.4	8071.5	0.888889	711
34	65	4.29	nd11121 - Deconvolved 3 iterations.nd2	809.039	2552.57	274.4	8071.5	0.916667	732
35	65	4.42	nd11121 - Deconvolved 3 iterations.nd2	809.039	2552.57	274.4	8071.5	0.944444	781
36	65	4.55	nd11121 - Deconvolved 3 iterations.nd2	809.039	2552.57	274.4	8071.5	0.972222	831
37	65	4.68	nd11121 - Deconvolved 3 iterations.nd2	809.039	2552.57	274.4	8071.5	1	918
1	66	0	nd11121 - Deconvolved 3 iterations.nd2	809.039	2552.57	274.4	8071.5	0	463
2	66	0.13	nd11121 - Deconvolved 3 iterations.nd2	809.039	2552.57	274.4	8071.5	0.025	463
3	66	0.26	nd11121 - Deconvolved 3 iterations.nd2	809.039	2552.57	274.4	8071.5	0.05	771
4	66	0.39	nd11121 - Deconvolved 3 iterations.nd2	809.039	2552.57	274.4	8071.5	0.075	1002
5	66	0.52	nd11121 - Deconvolved 3 iterations.nd2	809.039	2552.57	274.4	8071.5	0.1	1614
6	66	0.65	nd11121 - Deconvolved 3 iterations.nd2	809.039	2552.57	274.4	8071.5	0.125	1818
7	66	0.78	nd11121 - Deconvolved 3 iterations.nd2	809.039	2552.57	274.4	8071.5	0.15	2223
8	66	0.91	nd11121 - Deconvolved 3 iterations.nd2	809.039	2552.57	274.4	8071.5	0.175	2480
9	66	1.04	nd11121 - Deconvolved 3 iterations.nd2	809.039	2552.57	274.4	8071.5	0.2	2900
10	66	1.17	nd11121 - Deconvolved 3 iterations.nd2	809.039	2552.57	274.4	8071.5	0.225	3455
11	66	1.3	nd11121 - Deconvolved 3 iterations.nd2	809.039	2552.57	274.4	8071.5	0.25	3698
12	66	1.43	nd11121 - Deconvolved 3 iterations.nd2	809.039	2552.57	274.4	8071.5	0.275	3860
13	66	1.56	nd11121 - Deconvolved 3 iterations.nd2	809.039	2552.57	274.4	8071.5	0.3	4326
14	66	1.69	nd11121 - Deconvolved 3 iterations.nd2	809.039	2552.57	274.4	8071.5	0.325	4464
15	66	1.82	nd11121 - Deconvolved 3 iterations.nd2	809.039	2552.57	274.4	8071.5	0.35	4609
16	66	1.95	nd11121 - Deconvolved 3 iterations.nd2	809.039	2552.57	274.4	8071.5	0.375	4365
17	66	2.08	nd11121 - Deconvolved 3 iterations.nd2	809.039	2552.57	274.4	8071.5	0.4	4365
18	66	2.21	nd11121 - Deconvolved 3 iterations.nd2	809.039	2552.57	274.4	8071.5	0.425	4525
19	66	2.34	nd11121 - Deconvolved 3 iterations.nd2	809.039	2552.57	274.4	8071.5	0.45	4374
20	66	2.47	nd11121 - Deconvolved 3 iterations.nd2	809.039	2552.57	274.4	8071.5	0.475	4464
21	66	2.6	nd11121 - Deconvolved 3 iterations.nd2	809.039	2552.57	274.4	8071.5	0.5	4387
22	66	2.73	nd11121 - Deconvolved 3 iterations.nd2	809.039	2552.57	274.4	8071.5	0.525	4387
23	66	2.86	nd11121 - Deconvolved 3 iterations.nd2	809.039	2552.57	274.4	8071.5	0.55	4317
24	66	2.99	nd11121 - Deconvolved 3 iterations.nd2	809.039	2552.57	274.4	8071.5	0.575	4491
25	66	3.12	nd11121 - Deconvolved 3 iterations.nd2	809.039	2552.57	274.4	8071.5	0.6	4704
26	66	3.25	nd11121 - Deconvolved 3 iterations.nd2	809.039	2552.57	274.4	8071.5	0.625	4539
27	66	3.38	nd11121 - Deconvolved 3 iterations.nd2	809.039	2552.57	274.4	8071.5	0.65	4539
28	66	3.51	nd11121 - Deconvolved 3 iterations.nd2	809.039	2552.57	274.4	8071.5	0.675	4778
29	66	3.64	nd11121 - Deconvolved 3 iterations.nd2	809.039	2552.57	274.4	8071.5	0.7	5002
30	66	3.77	nd11121 - Deconvolved 3 iterations.nd2	809.039	2552.57	274.4	8071.5	0.725	4917
31	66	3.9	nd11121 - Deconvolved 3 iterations.nd2	809.039	2552.57	274.4	8071.5	0.75	4909
32	66	4.03	nd11121 - Deconvolved 3 iterations.nd2	809.039	2552.57	274.4	8071.5	0.775	5031
33	66	4.16	nd11121 - Deconvolved 3 iterations.nd2	809.039	2552.57	274.4	8071.5	0.8	5083
34	66	4.29	nd11121 - Deconvolved 3 iterations.nd2	809.039	2552.57	274.4	8071.5	0.825	5697
35	66	4.42	nd11121 - Deconvolved 3 iterations.nd2	809.039	2552.57	274.4	8071.5	0.85	5493
36	66	4.55	nd11121 - Deconvolved 3 iterations.nd2	809.039	2552.57	274.4	8071.5	0.875	4992
37	66	4.68	nd11121 - Deconvolved 3 iterations.nd2	809.039	2552.57	274.4	8071.5	0.9	4553
38	66	4.81	nd11121 - Deconvolved 3 iterations.nd2	809.039	2552.57	274.4	8071.5	0.925	2887
39	66	4.94	nd11121 - Deconvolved 3 iterations.nd2	809.039	2552.57	274.4	8071.5	0.95	1324
40	66	5.07	nd11121 - Deconvolved 3 iterations.nd2	809.039	2552.57	274.4	8071.5	0.975	815
41	66	5.2	nd11121 - Deconvolved 3 iterations.nd2	809.039	2552.57	274.4	8071.5	1	573
1	67	0	nd11121 - Deconvolved 3 iterations.nd2	809.039	2552.57	274.4	8071.5	0	943
2	67	0.13	nd11121 - Deconvolved 3 iterations.nd2	809.039	2552.57	274.4	8071.5	0.025	943
3	67	0.26	nd11121 - Deconvolved 3 iterations.nd2	809.039	2552.57	274.4	8071.5	0.05	903
4	67	0.39	nd11121 - Deconvolved 3 iterations.nd2	809.039	2552.57	274.4	8071.5	0.075	912
5	67	0.52	nd11121 - Deconvolved 3 iterations.nd2	809.039	2552.57	274.4	8071.5	0.1	1555
6	67	0.65	nd11121 - Deconvolved 3 iterations.nd2	809.039	2552.57	274.4	8071.5	0.125	1656
7	67	0.78	nd11121 - Deconvolved 3 iterations.nd2	809.039	2552.57	274.4	8071.5	0.15	2861
8	67	0.91	nd11121 - Deconvolved 3 iterations.nd2	809.039	2552.57	274.4	8071.5	0.175	3172
9	67	1.04	nd11121 - Deconvolved 3 iterations.nd2	809.039	2552.57	274.4	8071.5	0.2	4215
10	67	1.17	nd11121 - Deconvolved 3 iterations.nd2	809.039	2552.57	274.4	8071.5	0.225	4196
11	67	1.3	nd11121 - Deconvolved 3 iterations.nd2	809.039	2552.57	274.4	8071.5	0.25	3915
12	67	1.43	nd11121 - Deconvolved 3 iterations.nd2	809.039	2552.57	274.4	8071.5	0.275	4084
13	67	1.56	nd11121 - Deconvolved 3 iterations.nd2	809.039	2552.57	274.4	8071.5	0.3	3804
14	67	1.69	nd11121 - Deconvolved 3 iterations.nd2	809.039	2552.57	274.4	8071.5	0.325	3641
15	67	1.82	nd11121 - Deconvolved 3 iterations.nd2	809.039	2552.57	274.4	8071.5	0.35	3380
16	67	1.95	nd11121 - Deconvolved 3 iterations.nd2	809.039	2552.57	274.4	8071.5	0.375	3459
17	67	2.08	nd11121 - Deconvolved 3 iterations.nd2	809.039	2552.57	274.4	8071.5	0.4	3459
18	67	2.21	nd11121 - Deconvolved 3 iterations.nd2	809.039	2552.57	274.4	8071.5	0.425	3670
19	67	2.34	nd11121 - Deconvolved 3 iterations.nd2	809.039	2552.57	274.4	8071.5	0.45	4093
20	67	2.47	nd11121 - Deconvolved 3 iterations.nd2	809.039	2552.57	274.4	8071.5	0.475	4296
21	67	2.6	nd11121 - Deconvolved 3 iterations.nd2	809.039	2552.57	274.4	8071.5	0.5	4569
22	67	2.73	nd11121 - Deconvolved 3 iterations.nd2	809.039	2552.57	274.4	8071.5	0.525	4569
23	67	2.86	nd11121 - Deconvolved 3 iterations.nd2	809.039	2552.57	274.4	8071.5	0.55	4641
24	67	2.99	nd11121 - Deconvolved 3 iterations.nd2	809.039	2552.57	274.4	8071.5	0.575	4607
25	67	3.12	nd11121 - Deconvolved 3 iterations.nd2	809.039	2552.57	274.4	8071.5	0.6	4484
26	67	3.25	nd11121 - Deconvolved 3 iterations.nd2	809.039	2552.57	274.4	8071.5	0.625	4820
27	67	3.38	nd11121 - Deconvolved 3 iterations.nd2	809.039	2552.57	274.4	8071.5	0.65	4820
28	67	3.51	nd11121 - Deconvolved 3 iterations.nd2	809.039	2552.57	274.4	8071.5	0.675	4751
29	67	3.64	nd11121 - Deconvolved 3 iterations.nd2	809.039	2552.57	274.4	8071.5	0.7	4760
30	67	3.77	nd11121 - Deconvolved 3 iterations.nd2	809.039	2552.57	274.4	8071.5	0.725	4512
31	67	3.9	nd11121 - Deconvolved 3 iterations.nd2	809.039	2552.57	274.4	8071.5	0.75	4802
32	67	4.03	nd11121 - Deconvolved 3 iterations.nd2	809.039	2552.57	274.4	8071.5	0.775	4531
33	67	4.16	nd11121 - Deconvolved 3 iterations.nd2	809.039	2552.57	274.4	8071.5	0.8	4623
34	67	4.29	nd11121 - Deconvolved 3 iterations.nd2	809.039	2552.57	274.4	8071.5	0.825	4434
35	67	4.42	nd11121 - Deconvolved 3 iterations.nd2	809.039	2552.57	274.4	8071.5	0.85	3437
36	67	4.55	nd11121 - Deconvolved 3 iterations.nd2	809.039	2552.57	274.4	8071.5	0.875	3434
37	67	4.68	nd11121 - Deconvolved 3 iterations.nd2	809.039	2552.57	274.4	8071.5	0.9	2352
38	67	4.81	nd11121 - Deconvolved 3 iterations.nd2	809.039	2552.57	274.4	8071.5	0.925	2390
39	67	4.94	nd11121 - Deconvolved 3 iterations.nd2	809.039	2552.57	274.4	8071.5	0.95	1137
40	67	5.07	nd11121 - Deconvolved 3 iterations.nd2	809.039	2552.57	274.4	8071.5	0.975	1109
41	67	5.2	nd11121 - Deconvolved 3 iterations.nd2	809.039	2552.57	274.4	8071.5	1	469
1	68	0	nd11121 - Deconvolved 3 iterations.nd2	809.039	2552.57	274.4	8071.5	0	609
2	68	0.13	nd11121 - Deconvolved 3 iterations.nd2	809.039	2552.57	274.4	8071.5	0.0434783	609
3	68	0.26	nd11121 - Deconvolved 3 iterations.nd2	809.039	2552.57	274.4	8071.5	0.0869565	1273
[truncated: 21 more rows]
