# Supplementary material for: MinD-RNase E interplay controls localization of polar mRNAs in E. coli
Source: EMBO J. 2024 Jan 19;43(4):8. doi: 10.1038/s44318-023-00026-9 (PMC10897333; doi:10.1038/s44318-023-00026-9)
Supplement: Supplementary file 7 — Source Data Fig. 1 [file 44318_2023_26_MOESM7_ESM.zip › Figure 1/1B/delmin-bglg.xlsx]

## Sheet: Profile Data
No.	id	Distance	Name	Time	Z Pos	X Pos	Y Pos	cell axis	Ch1
1	1	0	nd11120.nd2	792.706	2559.38	274.5	3253.9	0	339
2	1	0.13	nd11120.nd2	792.706	2559.38	274.5	3253.9	0.03125	3531
3	1	0.26	nd11120.nd2	792.706	2559.38	274.5	3253.9	0.0625	3760
4	1	0.39	nd11120.nd2	792.706	2559.38	274.5	3253.9	0.09375	4057
5	1	0.52	nd11120.nd2	792.706	2559.38	274.5	3253.9	0.125	4742
6	1	0.65	nd11120.nd2	792.706	2559.38	274.5	3253.9	0.15625	5032
7	1	0.78	nd11120.nd2	792.706	2559.38	274.5	3253.9	0.1875	5387
8	1	0.91	nd11120.nd2	792.706	2559.38	274.5	3253.9	0.21875	5975
9	1	1.04	nd11120.nd2	792.706	2559.38	274.5	3253.9	0.25	5841
10	1	1.17	nd11120.nd2	792.706	2559.38	274.5	3253.9	0.28125	6134
11	1	1.3	nd11120.nd2	792.706	2559.38	274.5	3253.9	0.3125	6216
12	1	1.43	nd11120.nd2	792.706	2559.38	274.5	3253.9	0.34375	6155
13	1	1.56	nd11120.nd2	792.706	2559.38	274.5	3253.9	0.375	6291
14	1	1.69	nd11120.nd2	792.706	2559.38	274.5	3253.9	0.40625	6291
15	1	1.82	nd11120.nd2	792.706	2559.38	274.5	3253.9	0.4375	6289
16	1	1.95	nd11120.nd2	792.706	2559.38	274.5	3253.9	0.46875	6364
17	1	2.08	nd11120.nd2	792.706	2559.38	274.5	3253.9	0.5	6364
18	1	2.21	nd11120.nd2	792.706	2559.38	274.5	3253.9	0.53125	6750
19	1	2.34	nd11120.nd2	792.706	2559.38	274.5	3253.9	0.5625	6763
20	1	2.47	nd11120.nd2	792.706	2559.38	274.5	3253.9	0.59375	6949
21	1	2.6	nd11120.nd2	792.706	2559.38	274.5	3253.9	0.625	6863
22	1	2.73	nd11120.nd2	792.706	2559.38	274.5	3253.9	0.65625	6863
23	1	2.86	nd11120.nd2	792.706	2559.38	274.5	3253.9	0.6875	6555
24	1	2.99	nd11120.nd2	792.706	2559.38	274.5	3253.9	0.71875	6113
25	1	3.12	nd11120.nd2	792.706	2559.38	274.5	3253.9	0.75	5289
26	1	3.25	nd11120.nd2	792.706	2559.38	274.5	3253.9	0.78125	5080
27	1	3.38	nd11120.nd2	792.706	2559.38	274.5	3253.9	0.8125	4668
28	1	3.51	nd11120.nd2	792.706	2559.38	274.5	3253.9	0.84375	4359
29	1	3.64	nd11120.nd2	792.706	2559.38	274.5	3253.9	0.875	4260
30	1	3.77	nd11120.nd2	792.706	2559.38	274.5	3253.9	0.90625	4160
31	1	3.9	nd11120.nd2	792.706	2559.38	274.5	3253.9	0.9375	4155
32	1	4.03	nd11120.nd2	792.706	2559.38	274.5	3253.9	0.96875	4155
33	1	4.16	nd11120.nd2	792.706	2559.38	274.5	3253.9	1	413
1	2	0	nd11120.nd2	792.706	2559.38	274.5	3253.9	0	340
2	2	0.13	nd11120.nd2	792.706	2559.38	274.5	3253.9	0.03125	3471
3	2	0.26	nd11120.nd2	792.706	2559.38	274.5	3253.9	0.0625	3573
4	2	0.39	nd11120.nd2	792.706	2559.38	274.5	3253.9	0.09375	3673
5	2	0.52	nd11120.nd2	792.706	2559.38	274.5	3253.9	0.125	4004
6	2	0.65	nd11120.nd2	792.706	2559.38	274.5	3253.9	0.15625	4283
7	2	0.78	nd11120.nd2	792.706	2559.38	274.5	3253.9	0.1875	4416
8	2	0.91	nd11120.nd2	792.706	2559.38	274.5	3253.9	0.21875	5167
9	2	1.04	nd11120.nd2	792.706	2559.38	274.5	3253.9	0.25	5306
10	2	1.17	nd11120.nd2	792.706	2559.38	274.5	3253.9	0.28125	5949
11	2	1.3	nd11120.nd2	792.706	2559.38	274.5	3253.9	0.3125	6229
12	2	1.43	nd11120.nd2	792.706	2559.38	274.5	3253.9	0.34375	6198
13	2	1.56	nd11120.nd2	792.706	2559.38	274.5	3253.9	0.375	6259
14	2	1.69	nd11120.nd2	792.706	2559.38	274.5	3253.9	0.40625	6259
15	2	1.82	nd11120.nd2	792.706	2559.38	274.5	3253.9	0.4375	6066
16	2	1.95	nd11120.nd2	792.706	2559.38	274.5	3253.9	0.46875	6029
17	2	2.08	nd11120.nd2	792.706	2559.38	274.5	3253.9	0.5	6000
18	2	2.21	nd11120.nd2	792.706	2559.38	274.5	3253.9	0.53125	5990
19	2	2.34	nd11120.nd2	792.706	2559.38	274.5	3253.9	0.5625	5819
20	2	2.47	nd11120.nd2	792.706	2559.38	274.5	3253.9	0.59375	5408
21	2	2.6	nd11120.nd2	792.706	2559.38	274.5	3253.9	0.625	5238
22	2	2.73	nd11120.nd2	792.706	2559.38	274.5	3253.9	0.65625	5238
23	2	2.86	nd11120.nd2	792.706	2559.38	274.5	3253.9	0.6875	5039
24	2	2.99	nd11120.nd2	792.706	2559.38	274.5	3253.9	0.71875	4875
25	2	3.12	nd11120.nd2	792.706	2559.38	274.5	3253.9	0.75	4509
26	2	3.25	nd11120.nd2	792.706	2559.38	274.5	3253.9	0.78125	4297
27	2	3.38	nd11120.nd2	792.706	2559.38	274.5	3253.9	0.8125	4091
28	2	3.51	nd11120.nd2	792.706	2559.38	274.5	3253.9	0.84375	3744
29	2	3.64	nd11120.nd2	792.706	2559.38	274.5	3253.9	0.875	3729
30	2	3.77	nd11120.nd2	792.706	2559.38	274.5	3253.9	0.90625	3677
31	2	3.9	nd11120.nd2	792.706	2559.38	274.5	3253.9	0.9375	3547
32	2	4.03	nd11120.nd2	792.706	2559.38	274.5	3253.9	0.96875	3618
33	2	4.16	nd11120.nd2	792.706	2559.38	274.5	3253.9	1	371
1	3	0	nd11120.nd2	792.706	2559.38	274.5	3253.9	0	314
2	3	0.13	nd11120.nd2	792.706	2559.38	274.5	3253.9	0.0384615	3677
3	3	0.26	nd11120.nd2	792.706	2559.38	274.5	3253.9	0.0769231	3969
4	3	0.39	nd11120.nd2	792.706	2559.38	274.5	3253.9	0.115385	4514
5	3	0.52	nd11120.nd2	792.706	2559.38	274.5	3253.9	0.153846	4920
6	3	0.65	nd11120.nd2	792.706	2559.38	274.5	3253.9	0.192308	5226
7	3	0.78	nd11120.nd2	792.706	2559.38	274.5	3253.9	0.230769	5587
8	3	0.91	nd11120.nd2	792.706	2559.38	274.5	3253.9	0.269231	5746
9	3	1.04	nd11120.nd2	792.706	2559.38	274.5	3253.9	0.307692	5792
10	3	1.17	nd11120.nd2	792.706	2559.38	274.5	3253.9	0.346154	5773
11	3	1.3	nd11120.nd2	792.706	2559.38	274.5	3253.9	0.384615	5880
12	3	1.43	nd11120.nd2	792.706	2559.38	274.5	3253.9	0.423077	5772
13	3	1.56	nd11120.nd2	792.706	2559.38	274.5	3253.9	0.461538	5774
14	3	1.69	nd11120.nd2	792.706	2559.38	274.5	3253.9	0.5	5781
15	3	1.82	nd11120.nd2	792.706	2559.38	274.5	3253.9	0.538462	5635
16	3	1.95	nd11120.nd2	792.706	2559.38	274.5	3253.9	0.576923	5776
17	3	2.08	nd11120.nd2	792.706	2559.38	274.5	3253.9	0.615385	5726
18	3	2.21	nd11120.nd2	792.706	2559.38	274.5	3253.9	0.653846	5294
19	3	2.34	nd11120.nd2	792.706	2559.38	274.5	3253.9	0.692308	5167
20	3	2.47	nd11120.nd2	792.706	2559.38	274.5	3253.9	0.730769	4675
21	3	2.6	nd11120.nd2	792.706	2559.38	274.5	3253.9	0.769231	4623
22	3	2.73	nd11120.nd2	792.706	2559.38	274.5	3253.9	0.807692	4512
23	3	2.86	nd11120.nd2	792.706	2559.38	274.5	3253.9	0.846154	3994
24	3	2.99	nd11120.nd2	792.706	2559.38	274.5	3253.9	0.884615	3780
25	3	3.12	nd11120.nd2	792.706	2559.38	274.5	3253.9	0.923077	3626
26	3	3.25	nd11120.nd2	792.706	2559.38	274.5	3253.9	0.961538	3544
27	3	3.38	nd11120.nd2	792.706	2559.38	274.5	3253.9	1	354
1	4	0	nd11120.nd2	792.706	2559.38	274.5	3253.9	0	348
2	4	0.13	nd11120.nd2	792.706	2559.38	274.5	3253.9	0.0384615	3601
3	4	0.26	nd11120.nd2	792.706	2559.38	274.5	3253.9	0.0769231	3714
4	4	0.39	nd11120.nd2	792.706	2559.38	274.5	3253.9	0.115385	3844
5	4	0.52	nd11120.nd2	792.706	2559.38	274.5	3253.9	0.153846	4215
6	4	0.65	nd11120.nd2	792.706	2559.38	274.5	3253.9	0.192308	4442
7	4	0.78	nd11120.nd2	792.706	2559.38	274.5	3253.9	0.230769	4612
8	4	0.91	nd11120.nd2	792.706	2559.38	274.5	3253.9	0.269231	4928
9	4	1.04	nd11120.nd2	792.706	2559.38	274.5	3253.9	0.307692	5711
10	4	1.17	nd11120.nd2	792.706	2559.38	274.5	3253.9	0.346154	5924
11	4	1.3	nd11120.nd2	792.706	2559.38	274.5	3253.9	0.384615	6347
12	4	1.43	nd11120.nd2	792.706	2559.38	274.5	3253.9	0.423077	6426
13	4	1.56	nd11120.nd2	792.706	2559.38	274.5	3253.9	0.461538	6706
14	4	1.69	nd11120.nd2	792.706	2559.38	274.5	3253.9	0.5	6800
15	4	1.82	nd11120.nd2	792.706	2559.38	274.5	3253.9	0.538462	6705
16	4	1.95	nd11120.nd2	792.706	2559.38	274.5	3253.9	0.576923	6527
17	4	2.08	nd11120.nd2	792.706	2559.38	274.5	3253.9	0.615385	6416
18	4	2.21	nd11120.nd2	792.706	2559.38	274.5	3253.9	0.653846	6219
19	4	2.34	nd11120.nd2	792.706	2559.38	274.5	3253.9	0.692308	6009
20	4	2.47	nd11120.nd2	792.706	2559.38	274.5	3253.9	0.730769	5792
21	4	2.6	nd11120.nd2	792.706	2559.38	274.5	3253.9	0.769231	5317
22	4	2.73	nd11120.nd2	792.706	2559.38	274.5	3253.9	0.807692	5030
23	4	2.86	nd11120.nd2	792.706	2559.38	274.5	3253.9	0.846154	4759
24	4	2.99	nd11120.nd2	792.706	2559.38	274.5	3253.9	0.884615	4518
25	4	3.12	nd11120.nd2	792.706	2559.38	274.5	3253.9	0.923077	4054
26	4	3.25	nd11120.nd2	792.706	2559.38	274.5	3253.9	0.961538	3773
27	4	3.38	nd11120.nd2	792.706	2559.38	274.5	3253.9	1	398
1	5	0	nd11120.nd2	792.706	2559.38	274.5	3253.9	0	377
2	5	0.13	nd11120.nd2	792.706	2559.38	274.5	3253.9	0.0384615	3727
3	5	0.26	nd11120.nd2	792.706	2559.38	274.5	3253.9	0.0769231	3812
4	5	0.39	nd11120.nd2	792.706	2559.38	274.5	3253.9	0.115385	3898
5	5	0.52	nd11120.nd2	792.706	2559.38	274.5	3253.9	0.153846	4239
6	5	0.65	nd11120.nd2	792.706	2559.38	274.5	3253.9	0.192308	4509
7	5	0.78	nd11120.nd2	792.706	2559.38	274.5	3253.9	0.230769	4875
8	5	0.91	nd11120.nd2	792.706	2559.38	274.5	3253.9	0.269231	4875
9	5	1.04	nd11120.nd2	792.706	2559.38	274.5	3253.9	0.307692	5189
10	5	1.17	nd11120.nd2	792.706	2559.38	274.5	3253.9	0.346154	5238
11	5	1.3	nd11120.nd2	792.706	2559.38	274.5	3253.9	0.384615	5408
12	5	1.43	nd11120.nd2	792.706	2559.38	274.5	3253.9	0.423077	5729
13	5	1.56	nd11120.nd2	792.706	2559.38	274.5	3253.9	0.461538	5990
14	5	1.69	nd11120.nd2	792.706	2559.38	274.5	3253.9	0.5	5964
15	5	1.82	nd11120.nd2	792.706	2559.38	274.5	3253.9	0.538462	6029
16	5	1.95	nd11120.nd2	792.706	2559.38	274.5	3253.9	0.576923	5979
17	5	2.08	nd11120.nd2	792.706	2559.38	274.5	3253.9	0.615385	6187
18	5	2.21	nd11120.nd2	792.706	2559.38	274.5	3253.9	0.653846	6064
19	5	2.34	nd11120.nd2	792.706	2559.38	274.5	3253.9	0.692308	6145
20	5	2.47	nd11120.nd2	792.706	2559.38	274.5	3253.9	0.730769	6220
21	5	2.6	nd11120.nd2	792.706	2559.38	274.5	3253.9	0.769231	5984
22	5	2.73	nd11120.nd2	792.706	2559.38	274.5	3253.9	0.807692	5984
23	5	2.86	nd11120.nd2	792.706	2559.38	274.5	3253.9	0.846154	5400
24	5	2.99	nd11120.nd2	792.706	2559.38	274.5	3253.9	0.884615	4982
25	5	3.12	nd11120.nd2	792.706	2559.38	274.5	3253.9	0.923077	4227
26	5	3.25	nd11120.nd2	792.706	2559.38	274.5	3253.9	0.961538	3715
27	5	3.38	nd11120.nd2	792.706	2559.38	274.5	3253.9	1	358
1	6	0	nd11120.nd2	792.706	2559.38	274.5	3253.9	0	385
2	6	0.13	nd11120.nd2	792.706	2559.38	274.5	3253.9	0.0384615	3977
3	6	0.26	nd11120.nd2	792.706	2559.38	274.5	3253.9	0.0769231	4640
4	6	0.39	nd11120.nd2	792.706	2559.38	274.5	3253.9	0.115385	5227
5	6	0.52	nd11120.nd2	792.706	2559.38	274.5	3253.9	0.153846	5988
6	6	0.65	nd11120.nd2	792.706	2559.38	274.5	3253.9	0.192308	6341
7	6	0.78	nd11120.nd2	792.706	2559.38	274.5	3253.9	0.230769	6940
8	6	0.91	nd11120.nd2	792.706	2559.38	274.5	3253.9	0.269231	6940
9	6	1.04	nd11120.nd2	792.706	2559.38	274.5	3253.9	0.307692	6912
10	6	1.17	nd11120.nd2	792.706	2559.38	274.5	3253.9	0.346154	6847
11	6	1.3	nd11120.nd2	792.706	2559.38	274.5	3253.9	0.384615	6623
12	6	1.43	nd11120.nd2	792.706	2559.38	274.5	3253.9	0.423077	6658
13	6	1.56	nd11120.nd2	792.706	2559.38	274.5	3253.9	0.461538	6514
14	6	1.69	nd11120.nd2	792.706	2559.38	274.5	3253.9	0.5	6586
15	6	1.82	nd11120.nd2	792.706	2559.38	274.5	3253.9	0.538462	6435
16	6	1.95	nd11120.nd2	792.706	2559.38	274.5	3253.9	0.576923	6440
17	6	2.08	nd11120.nd2	792.706	2559.38	274.5	3253.9	0.615385	6353
18	6	2.21	nd11120.nd2	792.706	2559.38	274.5	3253.9	0.653846	6501
19	6	2.34	nd11120.nd2	792.706	2559.38	274.5	3253.9	0.692308	6469
20	6	2.47	nd11120.nd2	792.706	2559.38	274.5	3253.9	0.730769	6337
21	6	2.6	nd11120.nd2	792.706	2559.38	274.5	3253.9	0.769231	5892
22	6	2.73	nd11120.nd2	792.706	2559.38	274.5	3253.9	0.807692	5892
23	6	2.86	nd11120.nd2	792.706	2559.38	274.5	3253.9	0.846154	5093
24	6	2.99	nd11120.nd2	792.706	2559.38	274.5	3253.9	0.884615	4762
25	6	3.12	nd11120.nd2	792.706	2559.38	274.5	3253.9	0.923077	3994
26	6	3.25	nd11120.nd2	792.706	2559.38	274.5	3253.9	0.961538	3875
27	6	3.38	nd11120.nd2	792.706	2559.38	274.5	3253.9	1	374
1	7	0	nd11120.nd2	792.706	2559.38	274.5	3253.9	0	32
2	7	0.13	nd11120.nd2	792.706	2559.38	274.5	3253.9	0.04	389
3	7	0.26	nd11120.nd2	792.706	2559.38	274.5	3253.9	0.08	4435
4	7	0.39	nd11120.nd2	792.706	2559.38	274.5	3253.9	0.12	4836
5	7	0.52	nd11120.nd2	792.706	2559.38	274.5	3253.9	0.16	5432
6	7	0.65	nd11120.nd2	792.706	2559.38	274.5	3253.9	0.2	5641
7	7	0.78	nd11120.nd2	792.706	2559.38	274.5	3253.9	0.24	5942
8	7	0.91	nd11120.nd2	792.706	2559.38	274.5	3253.9	0.28	6479
9	7	1.04	nd11120.nd2	792.706	2559.38	274.5	3253.9	0.32	6646
10	7	1.17	nd11120.nd2	792.706	2559.38	274.5	3253.9	0.36	6869
11	7	1.3	nd11120.nd2	792.706	2559.38	274.5	3253.9	0.4	6885
12	7	1.43	nd11120.nd2	792.706	2559.38	274.5	3253.9	0.44	7110
13	7	1.56	nd11120.nd2	792.706	2559.38	274.5	3253.9	0.48	7091
14	7	1.69	nd11120.nd2	792.706	2559.38	274.5	3253.9	0.52	7160
15	7	1.82	nd11120.nd2	792.706	2559.38	274.5	3253.9	0.56	7160
16	7	1.95	nd11120.nd2	792.706	2559.38	274.5	3253.9	0.6	7152
17	7	2.08	nd11120.nd2	792.706	2559.38	274.5	3253.9	0.64	7053
18	7	2.21	nd11120.nd2	792.706	2559.38	274.5	3253.9	0.68	7070
19	7	2.34	nd11120.nd2	792.706	2559.38	274.5	3253.9	0.72	7007
20	7	2.47	nd11120.nd2	792.706	2559.38	274.5	3253.9	0.76	6749
21	7	2.6	nd11120.nd2	792.706	2559.38	274.5	3253.9	0.8	6081
22	7	2.73	nd11120.nd2	792.706	2559.38	274.5	3253.9	0.84	5789
23	7	2.86	nd11120.nd2	792.706	2559.38	274.5	3253.9	0.88	5265
24	7	2.99	nd11120.nd2	792.706	2559.38	274.5	3253.9	0.92	4477
25	7	3.12	nd11120.nd2	792.706	2559.38	274.5	3253.9	0.96	419
26	7	3.25	nd11120.nd2	792.706	2559.38	274.5	3253.9	1	35
1	8	0	nd11120.nd2	792.706	2559.38	274.5	3253.9	0	47
2	8	0.13	nd11120.nd2	792.706	2559.38	274.5	3253.9	0.04	445
3	8	0.26	nd11120.nd2	792.706	2559.38	274.5	3253.9	0.08	4456
4	8	0.39	nd11120.nd2	792.706	2559.38	274.5	3253.9	0.12	4668
5	8	0.52	nd11120.nd2	792.706	2559.38	274.5	3253.9	0.16	5190
6	8	0.65	nd11120.nd2	792.706	2559.38	274.5	3253.9	0.2	5888
7	8	0.78	nd11120.nd2	792.706	2559.38	274.5	3253.9	0.24	6402
8	8	0.91	nd11120.nd2	792.706	2559.38	274.5	3253.9	0.28	6699
9	8	1.04	nd11120.nd2	792.706	2559.38	274.5	3253.9	0.32	6903
10	8	1.17	nd11120.nd2	792.706	2559.38	274.5	3253.9	0.36	7092
11	8	1.3	nd11120.nd2	792.706	2559.38	274.5	3253.9	0.4	7188
12	8	1.43	nd11120.nd2	792.706	2559.38	274.5	3253.9	0.44	7164
13	8	1.56	nd11120.nd2	792.706	2559.38	274.5	3253.9	0.48	7152
14	8	1.69	nd11120.nd2	792.706	2559.38	274.5	3253.9	0.52	7088
15	8	1.82	nd11120.nd2	792.706	2559.38	274.5	3253.9	0.56	7090
16	8	1.95	nd11120.nd2	792.706	2559.38	274.5	3253.9	0.6	7003
17	8	2.08	nd11120.nd2	792.706	2559.38	274.5	3253.9	0.64	6869
18	8	2.21	nd11120.nd2	792.706	2559.38	274.5	3253.9	0.68	6686
19	8	2.34	nd11120.nd2	792.706	2559.38	274.5	3253.9	0.72	6333
20	8	2.47	nd11120.nd2	792.706	2559.38	274.5	3253.9	0.76	6013
21	8	2.6	nd11120.nd2	792.706	2559.38	274.5	3253.9	0.8	5690
22	8	2.73	nd11120.nd2	792.706	2559.38	274.5	3253.9	0.84	5179
23	8	2.86	nd11120.nd2	792.706	2559.38	274.5	3253.9	0.88	4684
24	8	2.99	nd11120.nd2	792.706	2559.38	274.5	3253.9	0.92	4291
25	8	3.12	nd11120.nd2	792.706	2559.38	274.5	3253.9	0.96	390
26	8	3.25	nd11120.nd2	792.706	2559.38	274.5	3253.9	1	37
1	9	0	nd11120.nd2	792.706	2559.38	274.5	3253.9	0	51
2	9	0.13	nd11120.nd2	792.706	2559.38	274.5	3253.9	0.0333333	364
3	9	0.26	nd11120.nd2	792.706	2559.38	274.5	3253.9	0.0666667	4045
4	9	0.39	nd11120.nd2	792.706	2559.38	274.5	3253.9	0.1	4420
5	9	0.52	nd11120.nd2	792.706	2559.38	274.5	3253.9	0.133333	5115
6	9	0.65	nd11120.nd2	792.706	2559.38	274.5	3253.9	0.166667	5297
7	9	0.78	nd11120.nd2	792.706	2559.38	274.5	3253.9	0.2	5555
8	9	0.91	nd11120.nd2	792.706	2559.38	274.5	3253.9	0.233333	5816
9	9	1.04	nd11120.nd2	792.706	2559.38	274.5	3253.9	0.266667	5988
10	9	1.17	nd11120.nd2	792.706	2559.38	274.5	3253.9	0.3	6089
11	9	1.3	nd11120.nd2	792.706	2559.38	274.5	3253.9	0.333333	6225
12	9	1.43	nd11120.nd2	792.706	2559.38	274.5	3253.9	0.366667	6344
13	9	1.56	nd11120.nd2	792.706	2559.38	274.5	3253.9	0.4	6563
14	9	1.69	nd11120.nd2	792.706	2559.38	274.5	3253.9	0.433333	6380
15	9	1.82	nd11120.nd2	792.706	2559.38	274.5	3253.9	0.466667	6411
16	9	1.95	nd11120.nd2	792.706	2559.38	274.5	3253.9	0.5	6469
17	9	2.08	nd11120.nd2	792.706	2559.38	274.5	3253.9	0.533333	6473
18	9	2.21	nd11120.nd2	792.706	2559.38	274.5	3253.9	0.566667	6397
19	9	2.34	nd11120.nd2	792.706	2559.38	274.5	3253.9	0.6	6325
20	9	2.47	nd11120.nd2	792.706	2559.38	274.5	3253.9	0.633333	6272
21	9	2.6	nd11120.nd2	792.706	2559.38	274.5	3253.9	0.666667	6069
22	9	2.73	nd11120.nd2	792.706	2559.38	274.5	3253.9	0.7	5807
23	9	2.86	nd11120.nd2	792.706	2559.38	274.5	3253.9	0.733333	5240
24	9	2.99	nd11120.nd2	792.706	2559.38	274.5	3253.9	0.766667	4947
25	9	3.12	nd11120.nd2	792.706	2559.38	274.5	3253.9	0.8	4588
26	9	3.25	nd11120.nd2	792.706	2559.38	274.5	3253.9	0.833333	4004
27	9	3.38	nd11120.nd2	792.706	2559.38	274.5	3253.9	0.866667	3829
28	9	3.51	nd11120.nd2	792.706	2559.38	274.5	3253.9	0.9	3721
29	9	3.64	nd11120.nd2	792.706	2559.38	274.5	3253.9	0.933333	3605
30	9	3.77	nd11120.nd2	792.706	2559.38	274.5	3253.9	0.966667	37
31	9	3.9	nd11120.nd2	792.706	2559.38	274.5	3253.9	1	0
1	10	0	nd11120.nd2	792.706	2559.38	274.5	3253.9	0	0
2	10	0.13	nd11120.nd2	792.706	2559.38	274.5	3253.9	0.03125	399
3	10	0.26	nd11120.nd2	792.706	2559.38	274.5	3253.9	0.0625	4046
4	10	0.39	nd11120.nd2	792.706	2559.38	274.5	3253.9	0.09375	4217
5	10	0.52	nd11120.nd2	792.706	2559.38	274.5	3253.9	0.125	4303
6	10	0.65	nd11120.nd2	792.706	2559.38	274.5	3253.9	0.15625	4957
7	10	0.78	nd11120.nd2	792.706	2559.38	274.5	3253.9	0.1875	5210
8	10	0.91	nd11120.nd2	792.706	2559.38	274.5	3253.9	0.21875	5563
9	10	1.04	nd11120.nd2	792.706	2559.38	274.5	3253.9	0.25	6408
10	10	1.17	nd11120.nd2	792.706	2559.38	274.5	3253.9	0.28125	6408
11	10	1.3	nd11120.nd2	792.706	2559.38	274.5	3253.9	0.3125	6753
12	10	1.43	nd11120.nd2	792.706	2559.38	274.5	3253.9	0.34375	6712
13	10	1.56	nd11120.nd2	792.706	2559.38	274.5	3253.9	0.375	6809
14	10	1.69	nd11120.nd2	792.706	2559.38	274.5	3253.9	0.40625	6904
15	10	1.82	nd11120.nd2	792.706	2559.38	274.5	3253.9	0.4375	6819
16	10	1.95	nd11120.nd2	792.706	2559.38	274.5	3253.9	0.46875	6848
17	10	2.08	nd11120.nd2	792.706	2559.38	274.5	3253.9	0.5	6780
18	10	2.21	nd11120.nd2	792.706	2559.38	274.5	3253.9	0.53125	6886
19	10	2.34	nd11120.nd2	792.706	2559.38	274.5	3253.9	0.5625	6806
20	10	2.47	nd11120.nd2	792.706	2559.38	274.5	3253.9	0.59375	6936
21	10	2.6	nd11120.nd2	792.706	2559.38	274.5	3253.9	0.625	6846
22	10	2.73	nd11120.nd2	792.706	2559.38	274.5	3253.9	0.65625	6665
23	10	2.86	nd11120.nd2	792.706	2559.38	274.5	3253.9	0.6875	6399
24	10	2.99	nd11120.nd2	792.706	2559.38	274.5	3253.9	0.71875	6008
25	10	3.12	nd11120.nd2	792.706	2559.38	274.5	3253.9	0.75	5600
26	10	3.25	nd11120.nd2	792.706	2559.38	274.5	3253.9	0.78125	5600
27	10	3.38	nd11120.nd2	792.706	2559.38	274.5	3253.9	0.8125	4886
28	10	3.51	nd11120.nd2	792.706	2559.38	274.5	3253.9	0.84375	4465
29	10	3.64	nd11120.nd2	792.706	2559.38	274.5	3253.9	0.875	4025
30	10	3.77	nd11120.nd2	792.706	2559.38	274.5	3253.9	0.90625	3648
31	10	3.9	nd11120.nd2	792.706	2559.38	274.5	3253.9	0.9375	3549
32	10	4.03	nd11120.nd2	792.706	2559.38	274.5	3253.9	0.96875	343
33	10	4.16	nd11120.nd2	792.706	2559.38	274.5	3253.9	1	0
1	11	0	nd11120.nd2	792.706	2559.38	274.5	3253.9	0	0
2	11	0.13	nd11120.nd2	792.706	2559.38	274.5	3253.9	0.0416667	3913
3	11	0.26	nd11120.nd2	792.706	2559.38	274.5	3253.9	0.0833333	4374
4	11	0.39	nd11120.nd2	792.706	2559.38	274.5	3253.9	0.125	5010
5	11	0.52	nd11120.nd2	792.706	2559.38	274.5	3253.9	0.166667	5888
6	11	0.65	nd11120.nd2	792.706	2559.38	274.5	3253.9	0.208333	6365
7	11	0.78	nd11120.nd2	792.706	2559.38	274.5	3253.9	0.25	6852
8	11	0.91	nd11120.nd2	792.706	2559.38	274.5	3253.9	0.291667	7107
9	11	1.04	nd11120.nd2	792.706	2559.38	274.5	3253.9	0.333333	7336
10	11	1.17	nd11120.nd2	792.706	2559.38	274.5	3253.9	0.375	7383
11	11	1.3	nd11120.nd2	792.706	2559.38	274.5	3253.9	0.416667	7417
12	11	1.43	nd11120.nd2	792.706	2559.38	274.5	3253.9	0.458333	7150
13	11	1.56	nd11120.nd2	792.706	2559.38	274.5	3253.9	0.5	6944
14	11	1.69	nd11120.nd2	792.706	2559.38	274.5	3253.9	0.541667	6944
15	11	1.82	nd11120.nd2	792.706	2559.38	274.5	3253.9	0.583333	6788
16	11	1.95	nd11120.nd2	792.706	2559.38	274.5	3253.9	0.625	6708
17	11	2.08	nd11120.nd2	792.706	2559.38	274.5	3253.9	0.666667	6198
18	11	2.21	nd11120.nd2	792.706	2559.38	274.5	3253.9	0.708333	5573
19	11	2.34	nd11120.nd2	792.706	2559.38	274.5	3253.9	0.75	4746
20	11	2.47	nd11120.nd2	792.706	2559.38	274.5	3253.9	0.791667	4266
21	11	2.6	nd11120.nd2	792.706	2559.38	274.5	3253.9	0.833333	4007
22	11	2.73	nd11120.nd2	792.706	2559.38	274.5	3253.9	0.875	3825
23	11	2.86	nd11120.nd2	792.706	2559.38	274.5	3253.9	0.916667	3621
24	11	2.99	nd11120.nd2	792.706	2559.38	274.5	3253.9	0.958333	35
25	11	3.12	nd11120.nd2	792.706	2559.38	274.5	3253.9	1	0
1	12	0	nd11120.nd2	792.706	2559.38	274.5	3253.9	0	0
2	12	0.13	nd11120.nd2	792.706	2559.38	274.5	3253.9	0.0416667	434
3	12	0.26	nd11120.nd2	792.706	2559.38	274.5	3253.9	0.0833333	4469
4	12	0.39	nd11120.nd2	792.706	2559.38	274.5	3253.9	0.125	4721
5	12	0.52	nd11120.nd2	792.706	2559.38	274.5	3253.9	0.166667	4835
6	12	0.65	nd11120.nd2	792.706	2559.38	274.5	3253.9	0.208333	4960
7	12	0.78	nd11120.nd2	792.706	2559.38	274.5	3253.9	0.25	5193
8	12	0.91	nd11120.nd2	792.706	2559.38	274.5	3253.9	0.291667	5531
9	12	1.04	nd11120.nd2	792.706	2559.38	274.5	3253.9	0.333333	5557
10	12	1.17	nd11120.nd2	792.706	2559.38	274.5	3253.9	0.375	5742
11	12	1.3	nd11120.nd2	792.706	2559.38	274.5	3253.9	0.416667	5852
12	12	1.43	nd11120.nd2	792.706	2559.38	274.5	3253.9	0.458333	5863
13	12	1.56	nd11120.nd2	792.706	2559.38	274.5	3253.9	0.5	6099
14	12	1.69	nd11120.nd2	792.706	2559.38	274.5	3253.9	0.541667	6099
15	12	1.82	nd11120.nd2	792.706	2559.38	274.5	3253.9	0.583333	6226
16	12	1.95	nd11120.nd2	792.706	2559.38	274.5	3253.9	0.625	6364
17	12	2.08	nd11120.nd2	792.706	2559.38	274.5	3253.9	0.666667	6492
18	12	2.21	nd11120.nd2	792.706	2559.38	274.5	3253.9	0.708333	6609
19	12	2.34	nd11120.nd2	792.706	2559.38	274.5	3253.9	0.75	6275
20	12	2.47	nd11120.nd2	792.706	2559.38	274.5	3253.9	0.791667	5791
21	12	2.6	nd11120.nd2	792.706	2559.38	274.5	3253.9	0.833333	5230
22	12	2.73	nd11120.nd2	792.706	2559.38	274.5	3253.9	0.875	4764
23	12	2.86	nd11120.nd2	792.706	2559.38	274.5	3253.9	0.916667	4333
24	12	2.99	nd11120.nd2	792.706	2559.38	274.5	3253.9	0.958333	416
25	12	3.12	nd11120.nd2	792.706	2559.38	274.5	3253.9	1	0
1	13	0	nd11120.nd2	792.706	2559.38	274.5	3253.9	0	0
2	13	0.13	nd11120.nd2	792.706	2559.38	274.5	3253.9	0.0322581	37
3	13	0.26	nd11120.nd2	792.706	2559.38	274.5	3253.9	0.0645161	3977
4	13	0.39	nd11120.nd2	792.706	2559.38	274.5	3253.9	0.0967742	4542
5	13	0.52	nd11120.nd2	792.706	2559.38	274.5	3253.9	0.129032	4542
6	13	0.65	nd11120.nd2	792.706	2559.38	274.5	3253.9	0.16129	5337
7	13	0.78	nd11120.nd2	792.706	2559.38	274.5	3253.9	0.193548	5878
8	13	0.91	nd11120.nd2	792.706	2559.38	274.5	3253.9	0.225806	6176
9	13	1.04	nd11120.nd2	792.706	2559.38	274.5	3253.9	0.258065	6057
10	13	1.17	nd11120.nd2	792.706	2559.38	274.5	3253.9	0.290323	6038
11	13	1.3	nd11120.nd2	792.706	2559.38	274.5	3253.9	0.322581	6046
12	13	1.43	nd11120.nd2	792.706	2559.38	274.5	3253.9	0.354839	6058
13	13	1.56	nd11120.nd2	792.706	2559.38	274.5	3253.9	0.387097	6081
14	13	1.69	nd11120.nd2	792.706	2559.38	274.5	3253.9	0.419355	6082
15	13	1.82	nd11120.nd2	792.706	2559.38	274.5	3253.9	0.451613	6290
16	13	1.95	nd11120.nd2	792.706	2559.38	274.5	3253.9	0.483871	6511
17	13	2.08	nd11120.nd2	792.706	2559.38	274.5	3253.9	0.516129	6447
18	13	2.21	nd11120.nd2	792.706	2559.38	274.5	3253.9	0.548387	6374
19	13	2.34	nd11120.nd2	792.706	2559.38	274.5	3253.9	0.580645	6554
20	13	2.47	nd11120.nd2	792.706	2559.38	274.5	3253.9	0.612903	6199
21	13	2.6	nd11120.nd2	792.706	2559.38	274.5	3253.9	0.645161	5846
22	13	2.73	nd11120.nd2	792.706	2559.38	274.5	3253.9	0.677419	5577
23	13	2.86	nd11120.nd2	792.706	2559.38	274.5	3253.9	0.709677	5646
24	13	2.99	nd11120.nd2	792.706	2559.38	274.5	3253.9	0.741935	5341
25	13	3.12	nd11120.nd2	792.706	2559.38	274.5	3253.9	0.774194	5029
26	13	3.25	nd11120.nd2	792.706	2559.38	274.5	3253.9	0.806452	5096
27	13	3.38	nd11120.nd2	792.706	2559.38	274.5	3253.9	0.83871	4799
28	13	3.51	nd11120.nd2	792.706	2559.38	274.5	3253.9	0.870968	4324
29	13	3.64	nd11120.nd2	792.706	2559.38	274.5	3253.9	0.903226	4002
30	13	3.77	nd11120.nd2	792.706	2559.38	274.5	3253.9	0.935484	4002
31	13	3.9	nd11120.nd2	792.706	2559.38	274.5	3253.9	0.967742	68
32	13	4.03	nd11120.nd2	792.706	2559.38	274.5	3253.9	1	0
1	14	0	nd11120.nd2	792.706	2559.38	274.5	3253.9	0	0
2	14	0.13	nd11120.nd2	792.706	2559.38	274.5	3253.9	0.0322581	33
3	14	0.26	nd11120.nd2	792.706	2559.38	274.5	3253.9	0.0645161	3346
4	14	0.39	nd11120.nd2	792.706	2559.38	274.5	3253.9	0.0967742	3401
5	14	0.52	nd11120.nd2	792.706	2559.38	274.5	3253.9	0.129032	3401
6	14	0.65	nd11120.nd2	792.706	2559.38	274.5	3253.9	0.16129	3608
7	14	0.78	nd11120.nd2	792.706	2559.38	274.5	3253.9	0.193548	4083
8	14	0.91	nd11120.nd2	792.706	2559.38	274.5	3253.9	0.225806	4594
9	14	1.04	nd11120.nd2	792.706	2559.38	274.5	3253.9	0.258065	4724
10	14	1.17	nd11120.nd2	792.706	2559.38	274.5	3253.9	0.290323	5244
11	14	1.3	nd11120.nd2	792.706	2559.38	274.5	3253.9	0.322581	5575
12	14	1.43	nd11120.nd2	792.706	2559.38	274.5	3253.9	0.354839	5553
13	14	1.56	nd11120.nd2	792.706	2559.38	274.5	3253.9	0.387097	5783
14	14	1.69	nd11120.nd2	792.706	2559.38	274.5	3253.9	0.419355	5925
15	14	1.82	nd11120.nd2	792.706	2559.38	274.5	3253.9	0.451613	5824
16	14	1.95	nd11120.nd2	792.706	2559.38	274.5	3253.9	0.483871	5819
17	14	2.08	nd11120.nd2	792.706	2559.38	274.5	3253.9	0.516129	5821
18	14	2.21	nd11120.nd2	792.706	2559.38	274.5	3253.9	0.548387	5709
19	14	2.34	nd11120.nd2	792.706	2559.38	274.5	3253.9	0.580645	5817
20	14	2.47	nd11120.nd2	792.706	2559.38	274.5	3253.9	0.612903	5761
21	14	2.6	nd11120.nd2	792.706	2559.38	274.5	3253.9	0.645161	5384
22	14	2.73	nd11120.nd2	792.706	2559.38	274.5	3253.9	0.677419	5257
23	14	2.86	nd11120.nd2	792.706	2559.38	274.5	3253.9	0.709677	5308
24	14	2.99	nd11120.nd2	792.706	2559.38	274.5	3253.9	0.741935	4906
25	14	3.12	nd11120.nd2	792.706	2559.38	274.5	3253.9	0.774194	4521
26	14	3.25	nd11120.nd2	792.706	2559.38	274.5	3253.9	0.806452	4600
27	14	3.38	nd11120.nd2	792.706	2559.38	274.5	3253.9	0.83871	4281
28	14	3.51	nd11120.nd2	792.706	2559.38	274.5	3253.9	0.870968	4036
29	14	3.64	nd11120.nd2	792.706	2559.38	274.5	3253.9	0.903226	3759
30	14	3.77	nd11120.nd2	792.706	2559.38	274.5	3253.9	0.935484	3759
31	14	3.9	nd11120.nd2	792.706	2559.38	274.5	3253.9	0.967742	36
32	14	4.03	nd11120.nd2	792.706	2559.38	274.5	3253.9	1	0
1	15	0	nd11120.nd2	792.706	2559.38	274.5	3253.9	0	0
2	15	0.13	nd11120.nd2	792.706	2559.38	274.5	3253.9	0.0322581	985
3	15	0.26	nd11120.nd2	792.706	2559.38	274.5	3253.9	0.0645161	4577
4	15	0.39	nd11120.nd2	792.706	2559.38	274.5	3253.9	0.0967742	5166
5	15	0.52	nd11120.nd2	792.706	2559.38	274.5	3253.9	0.129032	5166
6	15	0.65	nd11120.nd2	792.706	2559.38	274.5	3253.9	0.16129	5636
7	15	0.78	nd11120.nd2	792.706	2559.38	274.5	3253.9	0.193548	5894
8	15	0.91	nd11120.nd2	792.706	2559.38	274.5	3253.9	0.225806	6016
9	15	1.04	nd11120.nd2	792.706	2559.38	274.5	3253.9	0.258065	6223
10	15	1.17	nd11120.nd2	792.706	2559.38	274.5	3253.9	0.290323	6363
11	15	1.3	nd11120.nd2	792.706	2559.38	274.5	3253.9	0.322581	6416
12	15	1.43	nd11120.nd2	792.706	2559.38	274.5	3253.9	0.354839	6432
13	15	1.56	nd11120.nd2	792.706	2559.38	274.5	3253.9	0.387097	6368
14	15	1.69	nd11120.nd2	792.706	2559.38	274.5	3253.9	0.419355	6425
15	15	1.82	nd11120.nd2	792.706	2559.38	274.5	3253.9	0.451613	6436
16	15	1.95	nd11120.nd2	792.706	2559.38	274.5	3253.9	0.483871	6337
17	15	2.08	nd11120.nd2	792.706	2559.38	274.5	3253.9	0.516129	6289
18	15	2.21	nd11120.nd2	792.706	2559.38	274.5	3253.9	0.548387	6218
19	15	2.34	nd11120.nd2	792.706	2559.38	274.5	3253.9	0.580645	6205
20	15	2.47	nd11120.nd2	792.706	2559.38	274.5	3253.9	0.612903	6187
21	15	2.6	nd11120.nd2	792.706	2559.38	274.5	3253.9	0.645161	6238
22	15	2.73	nd11120.nd2	792.706	2559.38	274.5	3253.9	0.677419	6254
23	15	2.86	nd11120.nd2	792.706	2559.38	274.5	3253.9	0.709677	5946
24	15	2.99	nd11120.nd2	792.706	2559.38	274.5	3253.9	0.741935	5753
25	15	3.12	nd11120.nd2	792.706	2559.38	274.5	3253.9	0.774194	5448
26	15	3.25	nd11120.nd2	792.706	2559.38	274.5	3253.9	0.806452	5059
27	15	3.38	nd11120.nd2	792.706	2559.38	274.5	3253.9	0.83871	5030
28	15	3.51	nd11120.nd2	792.706	2559.38	274.5	3253.9	0.870968	4370
29	15	3.64	nd11120.nd2	792.706	2559.38	274.5	3253.9	0.903226	3940
30	15	3.77	nd11120.nd2	792.706	2559.38	274.5	3253.9	0.935484	3940
31	15	3.9	nd11120.nd2	792.706	2559.38	274.5	3253.9	0.967742	390
32	15	4.03	nd11120.nd2	792.706	2559.38	274.5	3253.9	1	0
1	16	0	nd11120.nd2	792.706	2559.38	274.5	3253.9	0	3
2	16	0.13	nd11120.nd2	792.706	2559.38	274.5	3253.9	0.0344828	362
3	16	0.26	nd11120.nd2	792.706	2559.38	274.5	3253.9	0.0689655	3972
4	16	0.39	nd11120.nd2	792.706	2559.38	274.5	3253.9	0.103448	4593
5	16	0.52	nd11120.nd2	792.706	2559.38	274.5	3253.9	0.137931	5605
6	16	0.65	nd11120.nd2	792.706	2559.38	274.5	3253.9	0.172414	5915
7	16	0.78	nd11120.nd2	792.706	2559.38	274.5	3253.9	0.206897	6131
8	16	0.91	nd11120.nd2	792.706	2559.38	274.5	3253.9	0.241379	6394
9	16	1.04	nd11120.nd2	792.706	2559.38	274.5	3253.9	0.275862	6340
10	16	1.17	nd11120.nd2	792.706	2559.38	274.5	3253.9	0.310345	6235
11	16	1.3	nd11120.nd2	792.706	2559.38	274.5	3253.9	0.344828	6193
12	16	1.43	nd11120.nd2	792.706	2559.38	274.5	3253.9	0.37931	6142
13	16	1.56	nd11120.nd2	792.706	2559.38	274.5	3253.9	0.413793	6083
14	16	1.69	nd11120.nd2	792.706	2559.38	274.5	3253.9	0.448276	6025
15	16	1.82	nd11120.nd2	792.706	2559.38	274.5	3253.9	0.482759	5974
16	16	1.95	nd11120.nd2	792.706	2559.38	274.5	3253.9	0.517241	5974
17	16	2.08	nd11120.nd2	792.706	2559.38	274.5	3253.9	0.551724	5854
18	16	2.21	nd11120.nd2	792.706	2559.38	274.5	3253.9	0.586207	5703
19	16	2.34	nd11120.nd2	792.706	2559.38	274.5	3253.9	0.62069	5638
20	16	2.47	nd11120.nd2	792.706	2559.38	274.5	3253.9	0.655172	5529
21	16	2.6	nd11120.nd2	792.706	2559.38	274.5	3253.9	0.689655	5697
22	16	2.73	nd11120.nd2	792.706	2559.38	274.5	3253.9	0.724138	5624
23	16	2.86	nd11120.nd2	792.706	2559.38	274.5	3253.9	0.758621	5116
24	16	2.99	nd11120.nd2	792.706	2559.38	274.5	3253.9	0.793103	4909
25	16	3.12	nd11120.nd2	792.706	2559.38	274.5	3253.9	0.827586	4605
26	16	3.25	nd11120.nd2	792.706	2559.38	274.5	3253.9	0.862069	4185
27	16	3.38	nd11120.nd2	792.706	2559.38	274.5	3253.9	0.896552	4021
28	16	3.51	nd11120.nd2	792.706	2559.38	274.5	3253.9	0.931034	3938
29	16	3.64	nd11120.nd2	792.706	2559.38	274.5	3253.9	0.965517	373
30	16	3.77	nd11120.nd2	792.706	2559.38	274.5	3253.9	1	3
1	17	0	nd11120.nd2	792.706	2559.38	274.5	3253.9	0	8
2	17	0.13	nd11120.nd2	792.706	2559.38	274.5	3253.9	0.0322581	353
3	17	0.26	nd11120.nd2	792.706	2559.38	274.5	3253.9	0.0645161	3716
4	17	0.39	nd11120.nd2	792.706	2559.38	274.5	3253.9	0.0967742	3880
5	17	0.52	nd11120.nd2	792.706	2559.38	274.5	3253.9	0.129032	4106
6	17	0.65	nd11120.nd2	792.706	2559.38	274.5	3253.9	0.16129	4525
7	17	0.78	nd11120.nd2	792.706	2559.38	274.5	3253.9	0.193548	4937
8	17	0.91	nd11120.nd2	792.706	2559.38	274.5	3253.9	0.225806	5115
9	17	1.04	nd11120.nd2	792.706	2559.38	274.5	3253.9	0.258065	5208
10	17	1.17	nd11120.nd2	792.706	2559.38	274.5	3253.9	0.290323	5367
11	17	1.3	nd11120.nd2	792.706	2559.38	274.5	3253.9	0.322581	5398
12	17	1.43	nd11120.nd2	792.706	2559.38	274.5	3253.9	0.354839	5597
13	17	1.56	nd11120.nd2	792.706	2559.38	274.5	3253.9	0.387097	5693
14	17	1.69	nd11120.nd2	792.706	2559.38	274.5	3253.9	0.419355	5822
15	17	1.82	nd11120.nd2	792.706	2559.38	274.5	3253.9	0.451613	5848
16	17	1.95	nd11120.nd2	792.706	2559.38	274.5	3253.9	0.483871	5845
17	17	2.08	nd11120.nd2	792.706	2559.38	274.5	3253.9	0.516129	5815
18	17	2.21	nd11120.nd2	792.706	2559.38	274.5	3253.9	0.548387	5670
19	17	2.34	nd11120.nd2	792.706	2559.38	274.5	3253.9	0.580645	5441
20	17	2.47	nd11120.nd2	792.706	2559.38	274.5	3253.9	0.612903	5354
21	17	2.6	nd11120.nd2	792.706	2559.38	274.5	3253.9	0.645161	5461
22	17	2.73	nd11120.nd2	792.706	2559.38	274.5	3253.9	0.677419	5461
23	17	2.86	nd11120.nd2	792.706	2559.38	274.5	3253.9	0.709677	5537
24	17	2.99	nd11120.nd2	792.706	2559.38	274.5	3253.9	0.741935	5462
25	17	3.12	nd11120.nd2	792.706	2559.38	274.5	3253.9	0.774194	5326
26	17	3.25	nd11120.nd2	792.706	2559.38	274.5	3253.9	0.806452	5092
27	17	3.38	nd11120.nd2	792.706	2559.38	274.5	3253.9	0.83871	4846
28	17	3.51	nd11120.nd2	792.706	2559.38	274.5	3253.9	0.870968	4546
29	17	3.64	nd11120.nd2	792.706	2559.38	274.5	3253.9	0.903226	4199
30	17	3.77	nd11120.nd2	792.706	2559.38	274.5	3253.9	0.935484	3998
31	17	3.9	nd11120.nd2	792.706	2559.38	274.5	3253.9	0.967742	3
32	17	4.03	nd11120.nd2	792.706	2559.38	274.5	3253.9	1	3
1	18	0	nd11120.nd2	792.706	2559.38	274.5	3253.9	0	45
2	18	0.13	nd11120.nd2	792.706	2559.38	274.5	3253.9	0.0344828	425
3	18	0.26	nd11120.nd2	792.706	2559.38	274.5	3253.9	0.0689655	4477
4	18	0.39	nd11120.nd2	792.706	2559.38	274.5	3253.9	0.103448	4873
5	18	0.52	nd11120.nd2	792.706	2559.38	274.5	3253.9	0.137931	5132
6	18	0.65	nd11120.nd2	792.706	2559.38	274.5	3253.9	0.172414	5263
7	18	0.78	nd11120.nd2	792.706	2559.38	274.5	3253.9	0.206897	5411
8	18	0.91	nd11120.nd2	792.706	2559.38	274.5	3253.9	0.241379	5536
9	18	1.04	nd11120.nd2	792.706	2559.38	274.5	3253.9	0.275862	5595
10	18	1.17	nd11120.nd2	792.706	2559.38	274.5	3253.9	0.310345	5685
11	18	1.3	nd11120.nd2	792.706	2559.38	274.5	3253.9	0.344828	5844
12	18	1.43	nd11120.nd2	792.706	2559.38	274.5	3253.9	0.37931	5844
13	18	1.56	nd11120.nd2	792.706	2559.38	274.5	3253.9	0.413793	5868
14	18	1.69	nd11120.nd2	792.706	2559.38	274.5	3253.9	0.448276	5773
15	18	1.82	nd11120.nd2	792.706	2559.38	274.5	3253.9	0.482759	5840
16	18	1.95	nd11120.nd2	792.706	2559.38	274.5	3253.9	0.517241	5858
17	18	2.08	nd11120.nd2	792.706	2559.38	274.5	3253.9	0.551724	5890
18	18	2.21	nd11120.nd2	792.706	2559.38	274.5	3253.9	0.586207	5747
19	18	2.34	nd11120.nd2	792.706	2559.38	274.5	3253.9	0.62069	5815
20	18	2.47	nd11120.nd2	792.706	2559.38	274.5	3253.9	0.655172	5702
21	18	2.6	nd11120.nd2	792.706	2559.38	274.5	3253.9	0.689655	5636
22	18	2.73	nd11120.nd2	792.706	2559.38	274.5	3253.9	0.724138	5437
23	18	2.86	nd11120.nd2	792.706	2559.38	274.5	3253.9	0.758621	5527
24	18	2.99	nd11120.nd2	792.706	2559.38	274.5	3253.9	0.793103	5520
25	18	3.12	nd11120.nd2	792.706	2559.38	274.5	3253.9	0.827586	5083
26	18	3.25	nd11120.nd2	792.706	2559.38	274.5	3253.9	0.862069	4805
27	18	3.38	nd11120.nd2	792.706	2559.38	274.5	3253.9	0.896552	4323
28	18	3.51	nd11120.nd2	792.706	2559.38	274.5	3253.9	0.931034	4197
29	18	3.64	nd11120.nd2	792.706	2559.38	274.5	3253.9	0.965517	38
30	18	3.77	nd11120.nd2	792.706	2559.38	274.5	3253.9	1	3
1	19	0	nd11120.nd2	792.706	2559.38	274.5	3253.9	0	4
2	19	0.13	nd11120.nd2	792.706	2559.38	274.5	3253.9	0.0344828	574
3	19	0.26	nd11120.nd2	792.706	2559.38	274.5	3253.9	0.0689655	3625
4	19	0.39	nd11120.nd2	792.706	2559.38	274.5	3253.9	0.103448	3775
5	19	0.52	nd11120.nd2	792.706	2559.38	274.5	3253.9	0.137931	4104
6	19	0.65	nd11120.nd2	792.706	2559.38	274.5	3253.9	0.172414	4494
7	19	0.78	nd11120.nd2	792.706	2559.38	274.5	3253.9	0.206897	4825
8	19	0.91	nd11120.nd2	792.706	2559.38	274.5	3253.9	0.241379	5184
9	19	1.04	nd11120.nd2	792.706	2559.38	274.5	3253.9	0.275862	5476
10	19	1.17	nd11120.nd2	792.706	2559.38	274.5	3253.9	0.310345	5566
11	19	1.3	nd11120.nd2	792.706	2559.38	274.5	3253.9	0.344828	5660
12	19	1.43	nd11120.nd2	792.706	2559.38	274.5	3253.9	0.37931	5774
13	19	1.56	nd11120.nd2	792.706	2559.38	274.5	3253.9	0.413793	5682
14	19	1.69	nd11120.nd2	792.706	2559.38	274.5	3253.9	0.448276	5663
15	19	1.82	nd11120.nd2	792.706	2559.38	274.5	3253.9	0.482759	5728
16	19	1.95	nd11120.nd2	792.706	2559.38	274.5	3253.9	0.517241	5661
17	19	2.08	nd11120.nd2	792.706	2559.38	274.5	3253.9	0.551724	5595
18	19	2.21	nd11120.nd2	792.706	2559.38	274.5	3253.9	0.586207	5553
19	19	2.34	nd11120.nd2	792.706	2559.38	274.5	3253.9	0.62069	5349
20	19	2.47	nd11120.nd2	792.706	2559.38	274.5	3253.9	0.655172	5095
21	19	2.6	nd11120.nd2	792.706	2559.38	274.5	3253.9	0.689655	5095
22	19	2.73	nd11120.nd2	792.706	2559.38	274.5	3253.9	0.724138	5008
23	19	2.86	nd11120.nd2	792.706	2559.38	274.5	3253.9	0.758621	4840
24	19	2.99	nd11120.nd2	792.706	2559.38	274.5	3253.9	0.793103	4644
25	19	3.12	nd11120.nd2	792.706	2559.38	274.5	3253.9	0.827586	4422
26	19	3.25	nd11120.nd2	792.706	2559.38	274.5	3253.9	0.862069	4471
27	19	3.38	nd11120.nd2	792.706	2559.38	274.5	3253.9	0.896552	4905
28	19	3.51	nd11120.nd2	792.706	2559.38	274.5	3253.9	0.931034	5473
29	19	3.64	nd11120.nd2	792.706	2559.38	274.5	3253.9	0.965517	60
30	19	3.77	nd11120.nd2	792.706	2559.38	274.5	3253.9	1	7
1	20	0	nd11120.nd2	792.706	2559.38	274.5	3253.9	0	8
2	20	0.13	nd11120.nd2	792.706	2559.38	274.5	3253.9	0.0294118	398
3	20	0.26	nd11120.nd2	792.706	2559.38	274.5	3253.9	0.0588235	4021
4	20	0.39	nd11120.nd2	792.706	2559.38	274.5	3253.9	0.0882353	4185
5	20	0.52	nd11120.nd2	792.706	2559.38	274.5	3253.9	0.117647	4605
6	20	0.65	nd11120.nd2	792.706	2559.38	274.5	3253.9	0.147059	4909
7	20	0.78	nd11120.nd2	792.706	2559.38	274.5	3253.9	0.176471	5116
8	20	0.91	nd11120.nd2	792.706	2559.38	274.5	3253.9	0.205882	5234
9	20	1.04	nd11120.nd2	792.706	2559.38	274.5	3253.9	0.235294	5697
10	20	1.17	nd11120.nd2	792.706	2559.38	274.5	3253.9	0.264706	5529
11	20	1.3	nd11120.nd2	792.706	2559.38	274.5	3253.9	0.294118	5412
12	20	1.43	nd11120.nd2	792.706	2559.38	274.5	3253.9	0.323529	5473
13	20	1.56	nd11120.nd2	792.706	2559.38	274.5	3253.9	0.352941	5854
14	20	1.69	nd11120.nd2	792.706	2559.38	274.5	3253.9	0.382353	5831
15	20	1.82	nd11120.nd2	792.706	2559.38	274.5	3253.9	0.411765	5756
16	20	1.95	nd11120.nd2	792.706	2559.38	274.5	3253.9	0.441176	5683
17	20	2.08	nd11120.nd2	792.706	2559.38	274.5	3253.9	0.470588	5981
18	20	2.21	nd11120.nd2	792.706	2559.38	274.5	3253.9	0.5	6014
19	20	2.34	nd11120.nd2	792.706	2559.38	274.5	3253.9	0.529412	6014
20	20	2.47	nd11120.nd2	792.706	2559.38	274.5	3253.9	0.558824	6000
21	20	2.6	nd11120.nd2	792.706	2559.38	274.5	3253.9	0.588235	6361
22	20	2.73	nd11120.nd2	792.706	2559.38	274.5	3253.9	0.617647	6316
23	20	2.86	nd11120.nd2	792.706	2559.38	274.5	3253.9	0.647059	6054
24	20	2.99	nd11120.nd2	792.706	2559.38	274.5	3253.9	0.676471	5703
25	20	3.12	nd11120.nd2	792.706	2559.38	274.5	3253.9	0.705882	5546
26	20	3.25	nd11120.nd2	792.706	2559.38	274.5	3253.9	0.735294	5117
27	20	3.38	nd11120.nd2	792.706	2559.38	274.5	3253.9	0.764706	4449
28	20	3.51	nd11120.nd2	792.706	2559.38	274.5	3253.9	0.794118	3844
29	20	3.64	nd11120.nd2	792.706	2559.38	274.5	3253.9	0.823529	3640
30	20	3.77	nd11120.nd2	792.706	2559.38	274.5	3253.9	0.852941	3557
31	20	3.9	nd11120.nd2	792.706	2559.38	274.5	3253.9	0.882353	3489
32	20	4.03	nd11120.nd2	792.706	2559.38	274.5	3253.9	0.911765	3488
33	20	4.16	nd11120.nd2	792.706	2559.38	274.5	3253.9	0.941176	3486
34	20	4.29	nd11120.nd2	792.706	2559.38	274.5	3253.9	0.970588	34
35	20	4.42	nd11120.nd2	792.706	2559.38	274.5	3253.9	1	3
1	21	0	nd11120.nd2	792.706	2559.38	274.5	3253.9	0	8
2	21	0.13	nd11120.nd2	792.706	2559.38	274.5	3253.9	0.04	718
3	21	0.26	nd11120.nd2	792.706	2559.38	274.5	3253.9	0.08	3828
4	21	0.39	nd11120.nd2	792.706	2559.38	274.5	3253.9	0.12	3950
5	21	0.52	nd11120.nd2	792.706	2559.38	274.5	3253.9	0.16	4070
6	21	0.65	nd11120.nd2	792.706	2559.38	274.5	3253.9	0.2	4354
7	21	0.78	nd11120.nd2	792.706	2559.38	274.5	3253.9	0.24	4934
8	21	0.91	nd11120.nd2	792.706	2559.38	274.5	3253.9	0.28	5754
9	21	1.04	nd11120.nd2	792.706	2559.38	274.5	3253.9	0.32	6555
10	21	1.17	nd11120.nd2	792.706	2559.38	274.5	3253.9	0.36	7030
11	21	1.3	nd11120.nd2	792.706	2559.38	274.5	3253.9	0.4	7050
12	21	1.43	nd11120.nd2	792.706	2559.38	274.5	3253.9	0.44	6946
13	21	1.56	nd11120.nd2	792.706	2559.38	274.5	3253.9	0.48	6885
14	21	1.69	nd11120.nd2	792.706	2559.38	274.5	3253.9	0.52	6971
15	21	1.82	nd11120.nd2	792.706	2559.38	274.5	3253.9	0.56	7031
16	21	1.95	nd11120.nd2	792.706	2559.38	274.5	3253.9	0.6	6798
17	21	2.08	nd11120.nd2	792.706	2559.38	274.5	3253.9	0.64	6506
18	21	2.21	nd11120.nd2	792.706	2559.38	274.5	3253.9	0.68	6183
19	21	2.34	nd11120.nd2	792.706	2559.38	274.5	3253.9	0.72	5798
20	21	2.47	nd11120.nd2	792.706	2559.38	274.5	3253.9	0.76	5456
21	21	2.6	nd11120.nd2	792.706	2559.38	274.5	3253.9	0.8	5143
22	21	2.73	nd11120.nd2	792.706	2559.38	274.5	3253.9	0.84	4721
23	21	2.86	nd11120.nd2	792.706	2559.38	274.5	3253.9	0.88	4306
24	21	2.99	nd11120.nd2	792.706	2559.38	274.5	3253.9	0.92	3906
25	21	3.12	nd11120.nd2	792.706	2559.38	274.5	3253.9	0.96	354
26	21	3.25	nd11120.nd2	792.706	2559.38	274.5	3253.9	1	3
1	22	0	nd11120.nd2	792.706	2559.38	274.5	3253.9	0	3
2	22	0.13	nd11120.nd2	792.706	2559.38	274.5	3253.9	0.0434783	39
3	22	0.26	nd11120.nd2	792.706	2559.38	274.5	3253.9	0.0869565	4299
4	22	0.39	nd11120.nd2	792.706	2559.38	274.5	3253.9	0.130435	4724
5	22	0.52	nd11120.nd2	792.706	2559.38	274.5	3253.9	0.173913	5515
6	22	0.65	nd11120.nd2	792.706	2559.38	274.5	3253.9	0.217391	5515
7	22	0.78	nd11120.nd2	792.706	2559.38	274.5	3253.9	0.26087	5996
8	22	0.91	nd11120.nd2	792.706	2559.38	274.5	3253.9	0.304348	6135
9	22	1.04	nd11120.nd2	792.706	2559.38	274.5	3253.9	0.347826	6204
10	22	1.17	nd11120.nd2	792.706	2559.38	274.5	3253.9	0.391304	6166
11	22	1.3	nd11120.nd2	792.706	2559.38	274.5	3253.9	0.434783	6166
12	22	1.43	nd11120.nd2	792.706	2559.38	274.5	3253.9	0.478261	5982
13	22	1.56	nd11120.nd2	792.706	2559.38	274.5	3253.9	0.521739	5827
14	22	1.69	nd11120.nd2	792.706	2559.38	274.5	3253.9	0.565217	5926
15	22	1.82	nd11120.nd2	792.706	2559.38	274.5	3253.9	0.608696	5998
16	22	1.95	nd11120.nd2	792.706	2559.38	274.5	3253.9	0.652174	5998
17	22	2.08	nd11120.nd2	792.706	2559.38	274.5	3253.9	0.695652	5738
18	22	2.21	nd11120.nd2	792.706	2559.38	274.5	3253.9	0.73913	5514
19	22	2.34	nd11120.nd2	792.706	2559.38	274.5	3253.9	0.782609	5227
20	22	2.47	nd11120.nd2	792.706	2559.38	274.5	3253.9	0.826087	4685
21	22	2.6	nd11120.nd2	792.706	2559.38	274.5	3253.9	0.869565	4685
22	22	2.73	nd11120.nd2	792.706	2559.38	274.5	3253.9	0.913043	3936
23	22	2.86	nd11120.nd2	792.706	2559.38	274.5	3253.9	0.956522	30
24	22	2.99	nd11120.nd2	792.706	2559.38	274.5	3253.9	1	0
1	23	0	nd11120.nd2	792.706	2559.38	274.5	3253.9	0	0
2	23	0.13	nd11120.nd2	792.706	2559.38	274.5	3253.9	0.0434783	365
3	23	0.26	nd11120.nd2	792.706	2559.38	274.5	3253.9	0.0869565	4013
4	23	0.39	nd11120.nd2	792.706	2559.38	274.5	3253.9	0.130435	4511
5	23	0.52	nd11120.nd2	792.706	2559.38	274.5	3253.9	0.173913	5148
6	23	0.65	nd11120.nd2	792.706	2559.38	274.5	3253.9	0.217391	5148
7	23	0.78	nd11120.nd2	792.706	2559.38	274.5	3253.9	0.26087	5566
8	23	0.91	nd11120.nd2	792.706	2559.38	274.5	3253.9	0.304348	6057
9	23	1.04	nd11120.nd2	792.706	2559.38	274.5	3253.9	0.347826	6496
10	23	1.17	nd11120.nd2	792.706	2559.38	274.5	3253.9	0.391304	6281
11	23	1.3	nd11120.nd2	792.706	2559.38	274.5	3253.9	0.434783	6281
12	23	1.43	nd11120.nd2	792.706	2559.38	274.5	3253.9	0.478261	6331
13	23	1.56	nd11120.nd2	792.706	2559.38	274.5	3253.9	0.521739	6528
14	23	1.69	nd11120.nd2	792.706	2559.38	274.5	3253.9	0.565217	6600
15	23	1.82	nd11120.nd2	792.706	2559.38	274.5	3253.9	0.608696	6222
16	23	1.95	nd11120.nd2	792.706	2559.38	274.5	3253.9	0.652174	6222
17	23	2.08	nd11120.nd2	792.706	2559.38	274.5	3253.9	0.695652	5780
18	23	2.21	nd11120.nd2	792.706	2559.38	274.5	3253.9	0.73913	5562
19	23	2.34	nd11120.nd2	792.706	2559.38	274.5	3253.9	0.782609	5211
20	23	2.47	nd11120.nd2	792.706	2559.38	274.5	3253.9	0.826087	4669
21	23	2.6	nd11120.nd2	792.706	2559.38	274.5	3253.9	0.869565	4669
22	23	2.73	nd11120.nd2	792.706	2559.38	274.5	3253.9	0.913043	4086
23	23	2.86	nd11120.nd2	792.706	2559.38	274.5	3253.9	0.956522	381
24	23	2.99	nd11120.nd2	792.706	2559.38	274.5	3253.9	1	0
1	24	0	nd11120.nd2	792.706	2559.38	274.5	3253.9	0	0
2	24	0.13	nd11120.nd2	792.706	2559.38	274.5	3253.9	0.025	389
3	24	0.26	nd11120.nd2	792.706	2559.38	274.5	3253.9	0.05	3900
4	24	0.39	nd11120.nd2	792.706	2559.38	274.5	3253.9	0.075	4215
5	24	0.52	nd11120.nd2	792.706	2559.38	274.5	3253.9	0.1	4364
6	24	0.65	nd11120.nd2	792.706	2559.38	274.5	3253.9	0.125	4962
7	24	0.78	nd11120.nd2	792.706	2559.38	274.5	3253.9	0.15	4955
8	24	0.91	nd11120.nd2	792.706	2559.38	274.5	3253.9	0.175	5339
9	24	1.04	nd11120.nd2	792.706	2559.38	274.5	3253.9	0.2	5449
10	24	1.17	nd11120.nd2	792.706	2559.38	274.5	3253.9	0.225	5810
11	24	1.3	nd11120.nd2	792.706	2559.38	274.5	3253.9	0.25	5736
12	24	1.43	nd11120.nd2	792.706	2559.38	274.5	3253.9	0.275	5945
13	24	1.56	nd11120.nd2	792.706	2559.38	274.5	3253.9	0.3	5939
14	24	1.69	nd11120.nd2	792.706	2559.38	274.5	3253.9	0.325	6064
15	24	1.82	nd11120.nd2	792.706	2559.38	274.5	3253.9	0.35	5945
16	24	1.95	nd11120.nd2	792.706	2559.38	274.5	3253.9	0.375	5799
17	24	2.08	nd11120.nd2	792.706	2559.38	274.5	3253.9	0.4	5898
18	24	2.21	nd11120.nd2	792.706	2559.38	274.5	3253.9	0.425	5898
19	24	2.34	nd11120.nd2	792.706	2559.38	274.5	3253.9	0.45	5900
20	24	2.47	nd11120.nd2	792.706	2559.38	274.5	3253.9	0.475	5939
21	24	2.6	nd11120.nd2	792.706	2559.38	274.5	3253.9	0.5	6034
22	24	2.73	nd11120.nd2	792.706	2559.38	274.5	3253.9	0.525	6001
23	24	2.86	nd11120.nd2	792.706	2559.38	274.5	3253.9	0.55	5895
24	24	2.99	nd11120.nd2	792.706	2559.38	274.5	3253.9	0.575	5892
25	24	3.12	nd11120.nd2	792.706	2559.38	274.5	3253.9	0.6	5915
26	24	3.25	nd11120.nd2	792.706	2559.38	274.5	3253.9	0.625	5915
27	24	3.38	nd11120.nd2	792.706	2559.38	274.5	3253.9	0.65	5745
28	24	3.51	nd11120.nd2	792.706	2559.38	274.5	3253.9	0.675	5733
29	24	3.64	nd11120.nd2	792.706	2559.38	274.5	3253.9	0.7	5605
30	24	3.77	nd11120.nd2	792.706	2559.38	274.5	3253.9	0.725	5367
31	24	3.9	nd11120.nd2	792.706	2559.38	274.5	3253.9	0.75	5051
32	24	4.03	nd11120.nd2	792.706	2559.38	274.5	3253.9	0.775	4863
33	24	4.16	nd11120.nd2	792.706	2559.38	274.5	3253.9	0.8	4552
34	24	4.29	nd11120.nd2	792.706	2559.38	274.5	3253.9	0.825	4493
35	24	4.42	nd11120.nd2	792.706	2559.38	274.5	3253.9	0.85	4134
36	24	4.55	nd11120.nd2	792.706	2559.38	274.5	3253.9	0.875	3798
37	24	4.68	nd11120.nd2	792.706	2559.38	274.5	3253.9	0.9	3662
38	24	4.81	nd11120.nd2	792.706	2559.38	274.5	3253.9	0.925	3489
39	24	4.94	nd11120.nd2	792.706	2559.38	274.5	3253.9	0.95	3448
40	24	5.07	nd11120.nd2	792.706	2559.38	274.5	3253.9	0.975	47
41	24	5.2	nd11120.nd2	792.706	2559.38	274.5	3253.9	1	0
1	25	0	nd11120.nd2	792.706	2559.38	274.5	3253.9	0	0
2	25	0.13	nd11120.nd2	792.706	2559.38	274.5	3253.9	0.037037	339
3	25	0.26	nd11120.nd2	792.706	2559.38	274.5	3253.9	0.0740741	3613
4	25	0.39	nd11120.nd2	792.706	2559.38	274.5	3253.9	0.111111	3745
5	25	0.52	nd11120.nd2	792.706	2559.38	274.5	3253.9	0.148148	4449
6	25	0.65	nd11120.nd2	792.706	2559.38	274.5	3253.9	0.185185	4671
7	25	0.78	nd11120.nd2	792.706	2559.38	274.5	3253.9	0.222222	5316
8	25	0.91	nd11120.nd2	792.706	2559.38	274.5	3253.9	0.259259	5837
9	25	1.04	nd11120.nd2	792.706	2559.38	274.5	3253.9	0.296296	6245
10	25	1.17	nd11120.nd2	792.706	2559.38	274.5	3253.9	0.333333	6294
11	25	1.3	nd11120.nd2	792.706	2559.38	274.5	3253.9	0.37037	6475
12	25	1.43	nd11120.nd2	792.706	2559.38	274.5	3253.9	0.407407	6527
13	25	1.56	nd11120.nd2	792.706	2559.38	274.5	3253.9	0.444444	6552
14	25	1.69	nd11120.nd2	792.706	2559.38	274.5	3253.9	0.481481	6552
15	25	1.82	nd11120.nd2	792.706	2559.38	274.5	3253.9	0.518519	6510
16	25	1.95	nd11120.nd2	792.706	2559.38	274.5	3253.9	0.555556	6209
17	25	2.08	nd11120.nd2	792.706	2559.38	274.5	3253.9	0.592593	6222
18	25	2.21	nd11120.nd2	792.706	2559.38	274.5	3253.9	0.62963	5810
19	25	2.34	nd11120.nd2	792.706	2559.38	274.5	3253.9	0.666667	5780
20	25	2.47	nd11120.nd2	792.706	2559.38	274.5	3253.9	0.703704	5511
21	25	2.6	nd11120.nd2	792.706	2559.38	274.5	3253.9	0.740741	4957
22	25	2.73	nd11120.nd2	792.706	2559.38	274.5	3253.9	0.777778	4957
23	25	2.86	nd11120.nd2	792.706	2559.38	274.5	3253.9	0.814815	4321
24	25	2.99	nd11120.nd2	792.706	2559.38	274.5	3253.9	0.851852	4079
25	25	3.12	nd11120.nd2	792.706	2559.38	274.5	3253.9	0.888889	3881
26	25	3.25	nd11120.nd2	792.706	2559.38	274.5	3253.9	0.925926	3720
27	25	3.38	nd11120.nd2	792.706	2559.38	274.5	3253.9	0.962963	31
28	25	3.51	nd11120.nd2	792.706	2559.38	274.5	3253.9	1	0
1	26	0	nd11120.nd2	792.706	2559.38	274.5	3253.9	0	0
2	26	0.13	nd11120.nd2	792.706	2559.38	274.5	3253.9	0.037037	141
3	26	0.26	nd11120.nd2	792.706	2559.38	274.5	3253.9	0.0740741	4344
4	26	0.39	nd11120.nd2	792.706	2559.38	274.5	3253.9	0.111111	4600
5	26	0.52	nd11120.nd2	792.706	2559.38	274.5	3253.9	0.148148	4906
6	26	0.65	nd11120.nd2	792.706	2559.38	274.5	3253.9	0.185185	5253
7	26	0.78	nd11120.nd2	792.706	2559.38	274.5	3253.9	0.222222	5817
8	26	0.91	nd11120.nd2	792.706	2559.38	274.5	3253.9	0.259259	5933
9	26	1.04	nd11120.nd2	792.706	2559.38	274.5	3253.9	0.296296	5901
10	26	1.17	nd11120.nd2	792.706	2559.38	274.5	3253.9	0.333333	5712
11	26	1.3	nd11120.nd2	792.706	2559.38	274.5	3253.9	0.37037	5638
12	26	1.43	nd11120.nd2	792.706	2559.38	274.5	3253.9	0.407407	5703
13	26	1.56	nd11120.nd2	792.706	2559.38	274.5	3253.9	0.444444	5870
14	26	1.69	nd11120.nd2	792.706	2559.38	274.5	3253.9	0.481481	5974
15	26	1.82	nd11120.nd2	792.706	2559.38	274.5	3253.9	0.518519	6025
16	26	1.95	nd11120.nd2	792.706	2559.38	274.5	3253.9	0.555556	6010
17	26	2.08	nd11120.nd2	792.706	2559.38	274.5	3253.9	0.592593	5981
18	26	2.21	nd11120.nd2	792.706	2559.38	274.5	3253.9	0.62963	6193
19	26	2.34	nd11120.nd2	792.706	2559.38	274.5	3253.9	0.666667	6240
20	26	2.47	nd11120.nd2	792.706	2559.38	274.5	3253.9	0.703704	6361
21	26	2.6	nd11120.nd2	792.706	2559.38	274.5	3253.9	0.740741	6316
22	26	2.73	nd11120.nd2	792.706	2559.38	274.5	3253.9	0.777778	6054
23	26	2.86	nd11120.nd2	792.706	2559.38	274.5	3253.9	0.814815	5703
24	26	2.99	nd11120.nd2	792.706	2559.38	274.5	3253.9	0.851852	5546
25	26	3.12	nd11120.nd2	792.706	2559.38	274.5	3253.9	0.888889	5117
26	26	3.25	nd11120.nd2	792.706	2559.38	274.5	3253.9	0.925926	4449
27	26	3.38	nd11120.nd2	792.706	2559.38	274.5	3253.9	0.962963	844
28	26	3.51	nd11120.nd2	792.706	2559.38	274.5	3253.9	1	0
1	27	0	nd11120.nd2	792.706	2559.38	274.5	3253.9	0	0
2	27	0.13	nd11120.nd2	792.706	2559.38	274.5	3253.9	0.0434783	104
3	27	0.26	nd11120.nd2	792.706	2559.38	274.5	3253.9	0.0869565	4494
4	27	0.39	nd11120.nd2	792.706	2559.38	274.5	3253.9	0.130435	4825
5	27	0.52	nd11120.nd2	792.706	2559.38	274.5	3253.9	0.173913	5184
6	27	0.65	nd11120.nd2	792.706	2559.38	274.5	3253.9	0.217391	5476
7	27	0.78	nd11120.nd2	792.706	2559.38	274.5	3253.9	0.26087	5550
8	27	0.91	nd11120.nd2	792.706	2559.38	274.5	3253.9	0.304348	5660
9	27	1.04	nd11120.nd2	792.706	2559.38	274.5	3253.9	0.347826	5774
10	27	1.17	nd11120.nd2	792.706	2559.38	274.5	3253.9	0.391304	5682
11	27	1.3	nd11120.nd2	792.706	2559.38	274.5	3253.9	0.434783	5663
12	27	1.43	nd11120.nd2	792.706	2559.38	274.5	3253.9	0.478261	5728
13	27	1.56	nd11120.nd2	792.706	2559.38	274.5	3253.9	0.521739	5601
14	27	1.69	nd11120.nd2	792.706	2559.38	274.5	3253.9	0.565217	5574
15	27	1.82	nd11120.nd2	792.706	2559.38	274.5	3253.9	0.608696	5558
16	27	1.95	nd11120.nd2	792.706	2559.38	274.5	3253.9	0.652174	5426
17	27	2.08	nd11120.nd2	792.706	2559.38	274.5	3253.9	0.695652	5205
18	27	2.21	nd11120.nd2	792.706	2559.38	274.5	3253.9	0.73913	5095
19	27	2.34	nd11120.nd2	792.706	2559.38	274.5	3253.9	0.782609	5003
20	27	2.47	nd11120.nd2	792.706	2559.38	274.5	3253.9	0.826087	4833
21	27	2.6	nd11120.nd2	792.706	2559.38	274.5	3253.9	0.869565	4655
22	27	2.73	nd11120.nd2	792.706	2559.38	274.5	3253.9	0.913043	4519
23	27	2.86	nd11120.nd2	792.706	2559.38	274.5	3253.9	0.956522	499
24	27	2.99	nd11120.nd2	792.706	2559.38	274.5	3253.9	1	0
1	28	0	nd11120.nd2	792.706	2559.38	274.5	3253.9	0	0
2	28	0.13	nd11120.nd2	792.706	2559.38	274.5	3253.9	0.0434783	131
3	28	0.26	nd11120.nd2	792.706	2559.38	274.5	3253.9	0.0869565	4202
4	28	0.39	nd11120.nd2	792.706	2559.38	274.5	3253.9	0.130435	4361
5	28	0.52	nd11120.nd2	792.706	2559.38	274.5	3253.9	0.173913	4531
6	28	0.65	nd11120.nd2	792.706	2559.38	274.5	3253.9	0.217391	4753
7	28	0.78	nd11120.nd2	792.706	2559.38	274.5	3253.9	0.26087	5372
8	28	0.91	nd11120.nd2	792.706	2559.38	274.5	3253.9	0.304348	5614
9	28	1.04	nd11120.nd2	792.706	2559.38	274.5	3253.9	0.347826	5805
10	28	1.17	nd11120.nd2	792.706	2559.38	274.5	3253.9	0.391304	5826
11	28	1.3	nd11120.nd2	792.706	2559.38	274.5	3253.9	0.434783	5840
12	28	1.43	nd11120.nd2	792.706	2559.38	274.5	3253.9	0.478261	5858
13	28	1.56	nd11120.nd2	792.706	2559.38	274.5	3253.9	0.521739	5861
14	28	1.69	nd11120.nd2	792.706	2559.38	274.5	3253.9	0.565217	5725
15	28	1.82	nd11120.nd2	792.706	2559.38	274.5	3253.9	0.608696	5661
16	28	1.95	nd11120.nd2	792.706	2559.38	274.5	3253.9	0.652174	5547
17	28	2.08	nd11120.nd2	792.706	2559.38	274.5	3253.9	0.695652	5315
18	28	2.21	nd11120.nd2	792.706	2559.38	274.5	3253.9	0.73913	5008
19	28	2.34	nd11120.nd2	792.706	2559.38	274.5	3253.9	0.782609	4339
20	28	2.47	nd11120.nd2	792.706	2559.38	274.5	3253.9	0.826087	4096
21	28	2.6	nd11120.nd2	792.706	2559.38	274.5	3253.9	0.869565	3868
22	28	2.73	nd11120.nd2	792.706	2559.38	274.5	3253.9	0.913043	3787
23	28	2.86	nd11120.nd2	792.706	2559.38	274.5	3253.9	0.956522	372
24	28	2.99	nd11120.nd2	792.706	2559.38	274.5	3253.9	1	0
1	29	0	nd11120.nd2	792.706	2559.38	274.5	3253.9	0	0
2	29	0.13	nd11120.nd2	792.706	2559.38	274.5	3253.9	0.0333333	896
3	29	0.26	nd11120.nd2	792.706	2559.38	274.5	3253.9	0.0666667	3919
4	29	0.39	nd11120.nd2	792.706	2559.38	274.5	3253.9	0.1	4086
5	29	0.52	nd11120.nd2	792.706	2559.38	274.5	3253.9	0.133333	4368
6	29	0.65	nd11120.nd2	792.706	2559.38	274.5	3253.9	0.166667	4639
7	29	0.78	nd11120.nd2	792.706	2559.38	274.5	3253.9	0.2	5001
8	29	0.91	nd11120.nd2	792.706	2559.38	274.5	3253.9	0.233333	5318
9	29	1.04	nd11120.nd2	792.706	2559.38	274.5	3253.9	0.266667	5480
10	29	1.17	nd11120.nd2	792.706	2559.38	274.5	3253.9	0.3	5554
11	29	1.3	nd11120.nd2	792.706	2559.38	274.5	3253.9	0.333333	5663
12	29	1.43	nd11120.nd2	792.706	2559.38	274.5	3253.9	0.366667	5695
13	29	1.56	nd11120.nd2	792.706	2559.38	274.5	3253.9	0.4	5713
14	29	1.69	nd11120.nd2	792.706	2559.38	274.5	3253.9	0.433333	5580
15	29	1.82	nd11120.nd2	792.706	2559.38	274.5	3253.9	0.466667	5680
16	29	1.95	nd11120.nd2	792.706	2559.38	274.5	3253.9	0.5	5934
17	29	2.08	nd11120.nd2	792.706	2559.38	274.5	3253.9	0.533333	6070
18	29	2.21	nd11120.nd2	792.706	2559.38	274.5	3253.9	0.566667	6022
19	29	2.34	nd11120.nd2	792.706	2559.38	274.5	3253.9	0.6	5910
20	29	2.47	nd11120.nd2	792.706	2559.38	274.5	3253.9	0.633333	5900
21	29	2.6	nd11120.nd2	792.706	2559.38	274.5	3253.9	0.666667	5881
22	29	2.73	nd11120.nd2	792.706	2559.38	274.5	3253.9	0.7	5597
23	29	2.86	nd11120.nd2	792.706	2559.38	274.5	3253.9	0.733333	5645
24	29	2.99	nd11120.nd2	792.706	2559.38	274.5	3253.9	0.766667	5556
25	29	3.12	nd11120.nd2	792.706	2559.38	274.5	3253.9	0.8	5371
26	29	3.25	nd11120.nd2	792.706	2559.38	274.5	3253.9	0.833333	5222
27	29	3.38	nd11120.nd2	792.706	2559.38	274.5	3253.9	0.866667	5025
28	29	3.51	nd11120.nd2	792.706	2559.38	274.5	3253.9	0.9	4644
29	29	3.64	nd11120.nd2	792.706	2559.38	274.5	3253.9	0.933333	4228
30	29	3.77	nd11120.nd2	792.706	2559.38	274.5	3253.9	0.966667	590
31	29	3.9	nd11120.nd2	792.706	2559.38	274.5	3253.9	1	0
1	30	0	nd11120.nd2	792.706	2559.38	274.5	3253.9	0	0
2	30	0.13	nd11120.nd2	792.706	2559.38	274.5	3253.9	0.04	651
3	30	0.26	nd11120.nd2	792.706	2559.38	274.5	3253.9	0.08	3760
4	30	0.39	nd11120.nd2	792.706	2559.38	274.5	3253.9	0.12	4302
5	30	0.52	nd11120.nd2	792.706	2559.38	274.5	3253.9	0.16	4578
6	30	0.65	nd11120.nd2	792.706	2559.38	274.5	3253.9	0.2	4860
7	30	0.78	nd11120.nd2	792.706	2559.38	274.5	3253.9	0.24	5476
8	30	0.91	nd11120.nd2	792.706	2559.38	274.5	3253.9	0.28	5566
9	30	1.04	nd11120.nd2	792.706	2559.38	274.5	3253.9	0.32	5659
10	30	1.17	nd11120.nd2	792.706	2559.38	274.5	3253.9	0.36	5774
11	30	1.3	nd11120.nd2	792.706	2559.38	274.5	3253.9	0.4	5682
12	30	1.43	nd11120.nd2	792.706	2559.38	274.5	3253.9	0.44	5663
13	30	1.56	nd11120.nd2	792.706	2559.38	274.5	3253.9	0.48	5541
14	30	1.69	nd11120.nd2	792.706	2559.38	274.5	3253.9	0.52	5601
15	30	1.82	nd11120.nd2	792.706	2559.38	274.5	3253.9	0.56	5601
16	30	1.95	nd11120.nd2	792.706	2559.38	274.5	3253.9	0.6	5404
17	30	2.08	nd11120.nd2	792.706	2559.38	274.5	3253.9	0.64	5400
18	30	2.21	nd11120.nd2	792.706	2559.38	274.5	3253.9	0.68	5306
19	30	2.34	nd11120.nd2	792.706	2559.38	274.5	3253.9	0.72	4863
20	30	2.47	nd11120.nd2	792.706	2559.38	274.5	3253.9	0.76	4823
21	30	2.6	nd11120.nd2	792.706	2559.38	274.5	3253.9	0.8	4834
22	30	2.73	nd11120.nd2	792.706	2559.38	274.5	3253.9	0.84	4379
23	30	2.86	nd11120.nd2	792.706	2559.38	274.5	3253.9	0.88	4253
24	30	2.99	nd11120.nd2	792.706	2559.38	274.5	3253.9	0.92	4279
25	30	3.12	nd11120.nd2	792.706	2559.38	274.5	3253.9	0.96	373
26	30	3.25	nd11120.nd2	792.706	2559.38	274.5	3253.9	1	0
1	31	0	nd11120.nd2	792.706	2559.38	274.5	3253.9	0	0
2	31	0.13	nd11120.nd2	792.706	2559.38	274.5	3253.9	0.0434783	372
3	31	0.26	nd11120.nd2	792.706	2559.38	274.5	3253.9	0.0869565	3783
4	31	0.39	nd11120.nd2	792.706	2559.38	274.5	3253.9	0.130435	3978
5	31	0.52	nd11120.nd2	792.706	2559.38	274.5	3253.9	0.173913	4246
6	31	0.65	nd11120.nd2	792.706	2559.38	274.5	3253.9	0.217391	4549
7	31	0.78	nd11120.nd2	792.706	2559.38	274.5	3253.9	0.26087	4800
8	31	0.91	nd11120.nd2	792.706	2559.38	274.5	3253.9	0.304348	5073
9	31	1.04	nd11120.nd2	792.706	2559.38	274.5	3253.9	0.347826	5399
10	31	1.17	nd11120.nd2	792.706	2559.38	274.5	3253.9	0.391304	5533
11	31	1.3	nd11120.nd2	792.706	2559.38	274.5	3253.9	0.434783	5534
12	31	1.43	nd11120.nd2	792.706	2559.38	274.5	3253.9	0.478261	5534
13	31	1.56	nd11120.nd2	792.706	2559.38	274.5	3253.9	0.521739	5728
14	31	1.69	nd11120.nd2	792.706	2559.38	274.5	3253.9	0.565217	5728
15	31	1.82	nd11120.nd2	792.706	2559.38	274.5	3253.9	0.608696	5698
16	31	1.95	nd11120.nd2	792.706	2559.38	274.5	3253.9	0.652174	5728
17	31	2.08	nd11120.nd2	792.706	2559.38	274.5	3253.9	0.695652	5730
18	31	2.21	nd11120.nd2	792.706	2559.38	274.5	3253.9	0.73913	5573
19	31	2.34	nd11120.nd2	792.706	2559.38	274.5	3253.9	0.782609	5514
20	31	2.47	nd11120.nd2	792.706	2559.38	274.5	3253.9	0.826087	4947
21	31	2.6	nd11120.nd2	792.706	2559.38	274.5	3253.9	0.869565	4312
22	31	2.73	nd11120.nd2	792.706	2559.38	274.5	3253.9	0.913043	3869
23	31	2.86	nd11120.nd2	792.706	2559.38	274.5	3253.9	0.956522	626
24	31	2.99	nd11120.nd2	792.706	2559.38	274.5	3253.9	1	0
1	32	0	nd11120.nd2	792.706	2559.38	274.5	3253.9	0	0
2	32	0.13	nd11120.nd2	792.706	2559.38	274.5	3253.9	0.0357143	985
3	32	0.26	nd11120.nd2	792.706	2559.38	274.5	3253.9	0.0714286	4085
4	32	0.39	nd11120.nd2	792.706	2559.38	274.5	3253.9	0.107143	4202
5	32	0.52	nd11120.nd2	792.706	2559.38	274.5	3253.9	0.142857	4420
6	32	0.65	nd11120.nd2	792.706	2559.38	274.5	3253.9	0.178571	4815
7	32	0.78	nd11120.nd2	792.706	2559.38	274.5	3253.9	0.214286	5086
8	32	0.91	nd11120.nd2	792.706	2559.38	274.5	3253.9	0.25	5154
9	32	1.04	nd11120.nd2	792.706	2559.38	274.5	3253.9	0.285714	5251
10	32	1.17	nd11120.nd2	792.706	2559.38	274.5	3253.9	0.321429	5367
11	32	1.3	nd11120.nd2	792.706	2559.38	274.5	3253.9	0.357143	5490
12	32	1.43	nd11120.nd2	792.706	2559.38	274.5	3253.9	0.392857	5614
13	32	1.56	nd11120.nd2	792.706	2559.38	274.5	3253.9	0.428571	5534
14	32	1.69	nd11120.nd2	792.706	2559.38	274.5	3253.9	0.464286	5441
15	32	1.82	nd11120.nd2	792.706	2559.38	274.5	3253.9	0.5	5370
16	32	1.95	nd11120.nd2	792.706	2559.38	274.5	3253.9	0.535714	5357
17	32	2.08	nd11120.nd2	792.706	2559.38	274.5	3253.9	0.571429	5409
18	32	2.21	nd11120.nd2	792.706	2559.38	274.5	3253.9	0.607143	5470
19	32	2.34	nd11120.nd2	792.706	2559.38	274.5	3253.9	0.642857	5516
20	32	2.47	nd11120.nd2	792.706	2559.38	274.5	3253.9	0.678571	5575
21	32	2.6	nd11120.nd2	792.706	2559.38	274.5	3253.9	0.714286	5565
22	32	2.73	nd11120.nd2	792.706	2559.38	274.5	3253.9	0.75	5330
23	32	2.86	nd11120.nd2	792.706	2559.38	274.5	3253.9	0.785714	4873
24	32	2.99	nd11120.nd2	792.706	2559.38	274.5	3253.9	0.821429	4352
25	32	3.12	nd11120.nd2	792.706	2559.38	274.5	3253.9	0.857143	3981
26	32	3.25	nd11120.nd2	792.706	2559.38	274.5	3253.9	0.892857	3837
27	32	3.38	nd11120.nd2	792.706	2559.38	274.5	3253.9	0.928571	3757
28	32	3.51	nd11120.nd2	792.706	2559.38	274.5	3253.9	0.964286	684
29	32	3.64	nd11120.nd2	792.706	2559.38	274.5	3253.9	1	0
1	33	0	nd11120.nd2	792.706	2559.38	274.5	3253.9	0	0
2	33	0.13	nd11120.nd2	792.706	2559.38	274.5	3253.9	0.037037	683
3	33	0.26	nd11120.nd2	792.706	2559.38	274.5	3253.9	0.0740741	3884
4	33	0.39	nd11120.nd2	792.706	2559.38	274.5	3253.9	0.111111	4115
5	33	0.52	nd11120.nd2	792.706	2559.38	274.5	3253.9	0.148148	4840
6	33	0.65	nd11120.nd2	792.706	2559.38	274.5	3253.9	0.185185	5208
7	33	0.78	nd11120.nd2	792.706	2559.38	274.5	3253.9	0.222222	5743
8	33	0.91	nd11120.nd2	792.706	2559.38	274.5	3253.9	0.259259	6278
9	33	1.04	nd11120.nd2	792.706	2559.38	274.5	3253.9	0.296296	6469
10	33	1.17	nd11120.nd2	792.706	2559.38	274.5	3253.9	0.333333	6469
11	33	1.3	nd11120.nd2	792.706	2559.38	274.5	3253.9	0.37037	6406
12	33	1.43	nd11120.nd2	792.706	2559.38	274.5	3253.9	0.407407	6414
13	33	1.56	nd11120.nd2	792.706	2559.38	274.5	3253.9	0.444444	6325
14	33	1.69	nd11120.nd2	792.706	2559.38	274.5	3253.9	0.481481	6270
15	33	1.82	nd11120.nd2	792.706	2559.38	274.5	3253.9	0.518519	6001
16	33	1.95	nd11120.nd2	792.706	2559.38	274.5	3253.9	0.555556	5550
17	33	2.08	nd11120.nd2	792.706	2559.38	274.5	3253.9	0.592593	5302
18	33	2.21	nd11120.nd2	792.706	2559.38	274.5	3253.9	0.62963	5302
19	33	2.34	nd11120.nd2	792.706	2559.38	274.5	3253.9	0.666667	5095
20	33	2.47	nd11120.nd2	792.706	2559.38	274.5	3253.9	0.703704	4837
21	33	2.6	nd11120.nd2	792.706	2559.38	274.5	3253.9	0.740741	4592
22	33	2.73	nd11120.nd2	792.706	2559.38	274.5	3253.9	0.777778	4620
23	33	2.86	nd11120.nd2	792.706	2559.38	274.5	3253.9	0.814815	4324
24	33	2.99	nd11120.nd2	792.706	2559.38	274.5	3253.9	0.851852	4122
25	33	3.12	nd11120.nd2	792.706	2559.38	274.5	3253.9	0.888889	4017
26	33	3.25	nd11120.nd2	792.706	2559.38	274.5	3253.9	0.925926	3959
27	33	3.38	nd11120.nd2	792.706	2559.38	274.5	3253.9	0.962963	925
28	33	3.51	nd11120.nd2	792.706	2559.38	274.5	3253.9	1	0
1	34	0	nd11120.nd2	792.706	2559.38	274.5	3253.9	0	0
2	34	0.13	nd11120.nd2	792.706	2559.38	274.5	3253.9	0.04	916
3	34	0.26	nd11120.nd2	792.706	2559.38	274.5	3253.9	0.08	4062
4	34	0.39	nd11120.nd2	792.706	2559.38	274.5	3253.9	0.12	4299
5	34	0.52	nd11120.nd2	792.706	2559.38	274.5	3253.9	0.16	4956
6	34	0.65	nd11120.nd2	792.706	2559.38	274.5	3253.9	0.2	4956
7	34	0.78	nd11120.nd2	792.706	2559.38	274.5	3253.9	0.24	5565
8	34	0.91	nd11120.nd2	792.706	2559.38	274.5	3253.9	0.28	5791
9	34	1.04	nd11120.nd2	792.706	2559.38	274.5	3253.9	0.32	6135
10	34	1.17	nd11120.nd2	792.706	2559.38	274.5	3253.9	0.36	5889
11	34	1.3	nd11120.nd2	792.706	2559.38	274.5	3253.9	0.4	6072
12	34	1.43	nd11120.nd2	792.706	2559.38	274.5	3253.9	0.44	5920
13	34	1.56	nd11120.nd2	792.706	2559.38	274.5	3253.9	0.48	5982
14	34	1.69	nd11120.nd2	792.706	2559.38	274.5	3253.9	0.52	5827
15	34	1.82	nd11120.nd2	792.706	2559.38	274.5	3253.9	0.56	5600
16	34	1.95	nd11120.nd2	792.706	2559.38	274.5	3253.9	0.6	5890
17	34	2.08	nd11120.nd2	792.706	2559.38	274.5	3253.9	0.64	5667
18	34	2.21	nd11120.nd2	792.706	2559.38	274.5	3253.9	0.68	5738
19	34	2.34	nd11120.nd2	792.706	2559.38	274.5	3253.9	0.72	5580
20	34	2.47	nd11120.nd2	792.706	2559.38	274.5	3253.9	0.76	5487
21	34	2.6	nd11120.nd2	792.706	2559.38	274.5	3253.9	0.8	5110
22	34	2.73	nd11120.nd2	792.706	2559.38	274.5	3253.9	0.84	4356
23	34	2.86	nd11120.nd2	792.706	2559.38	274.5	3253.9	0.88	4356
24	34	2.99	nd11120.nd2	792.706	2559.38	274.5	3253.9	0.92	3692
25	34	3.12	nd11120.nd2	792.706	2559.38	274.5	3253.9	0.96	551
26	34	3.25	nd11120.nd2	792.706	2559.38	274.5	3253.9	1	0
1	35	0	nd11120.nd2	792.706	2559.38	274.5	3253.9	0	0
2	35	0.13	nd11120.nd2	792.706	2559.38	274.5	3253.9	0.0357143	828
3	35	0.26	nd11120.nd2	792.706	2559.38	274.5	3253.9	0.0714286	3950
4	35	0.39	nd11120.nd2	792.706	2559.38	274.5	3253.9	0.107143	4070
5	35	0.52	nd11120.nd2	792.706	2559.38	274.5	3253.9	0.142857	4354
6	35	0.65	nd11120.nd2	792.706	2559.38	274.5	3253.9	0.178571	4934
7	35	0.78	nd11120.nd2	792.706	2559.38	274.5	3253.9	0.214286	5754
8	35	0.91	nd11120.nd2	792.706	2559.38	274.5	3253.9	0.25	6555
9	35	1.04	nd11120.nd2	792.706	2559.38	274.5	3253.9	0.285714	7030
10	35	1.17	nd11120.nd2	792.706	2559.38	274.5	3253.9	0.321429	7050
11	35	1.3	nd11120.nd2	792.706	2559.38	274.5	3253.9	0.357143	6946
12	35	1.43	nd11120.nd2	792.706	2559.38	274.5	3253.9	0.392857	6885
13	35	1.56	nd11120.nd2	792.706	2559.38	274.5	3253.9	0.428571	6971
14	35	1.69	nd11120.nd2	792.706	2559.38	274.5	3253.9	0.464286	7031
15	35	1.82	nd11120.nd2	792.706	2559.38	274.5	3253.9	0.5	6798
16	35	1.95	nd11120.nd2	792.706	2559.38	274.5	3253.9	0.535714	6506
17	35	2.08	nd11120.nd2	792.706	2559.38	274.5	3253.9	0.571429	6183
18	35	2.21	nd11120.nd2	792.706	2559.38	274.5	3253.9	0.607143	5798
19	35	2.34	nd11120.nd2	792.706	2559.38	274.5	3253.9	0.642857	5456
20	35	2.47	nd11120.nd2	792.706	2559.38	274.5	3253.9	0.678571	5143
21	35	2.6	nd11120.nd2	792.706	2559.38	274.5	3253.9	0.714286	4721
22	35	2.73	nd11120.nd2	792.706	2559.38	274.5	3253.9	0.75	4306
23	35	2.86	nd11120.nd2	792.706	2559.38	274.5	3253.9	0.785714	3906
24	35	2.99	nd11120.nd2	792.706	2559.38	274.5	3253.9	0.821429	3584
25	35	3.12	nd11120.nd2	792.706	2559.38	274.5	3253.9	0.857143	3446
26	35	3.25	nd11120.nd2	792.706	2559.38	274.5	3253.9	0.892857	3413
27	35	3.38	nd11120.nd2	792.706	2559.38	274.5	3253.9	0.928571	3359
28	35	3.51	nd11120.nd2	792.706	2559.38	274.5	3253.9	0.964286	82
29	35	3.64	nd11120.nd2	792.706	2559.38	274.5	3253.9	1	0
1	36	0	nd11120.nd2	792.706	2559.38	274.5	3253.9	0	0
2	36	0.13	nd11120.nd2	792.706	2559.38	274.5	3253.9	0.0357143	792
3	36	0.26	nd11120.nd2	792.706	2559.38	274.5	3253.9	0.0714286	3918
4	36	0.39	nd11120.nd2	792.706	2559.38	274.5	3253.9	0.107143	4095
5	36	0.52	nd11120.nd2	792.706	2559.38	274.5	3253.9	0.142857	4371
6	36	0.65	nd11120.nd2	792.706	2559.38	274.5	3253.9	0.178571	4610
7	36	0.78	nd11120.nd2	792.706	2559.38	274.5	3253.9	0.214286	4828
8	36	0.91	nd11120.nd2	792.706	2559.38	274.5	3253.9	0.25	5239
9	36	1.04	nd11120.nd2	792.706	2559.38	274.5	3253.9	0.285714	5469
10	36	1.17	nd11120.nd2	792.706	2559.38	274.5	3253.9	0.321429	5575
11	36	1.3	nd11120.nd2	792.706	2559.38	274.5	3253.9	0.357143	5706
12	36	1.43	nd11120.nd2	792.706	2559.38	274.5	3253.9	0.392857	5900
13	36	1.56	nd11120.nd2	792.706	2559.38	274.5	3253.9	0.428571	6009
14	36	1.69	nd11120.nd2	792.706	2559.38	274.5	3253.9	0.464286	6127
15	36	1.82	nd11120.nd2	792.706	2559.38	274.5	3253.9	0.5	6177
16	36	1.95	nd11120.nd2	792.706	2559.38	274.5	3253.9	0.535714	6273
17	36	2.08	nd11120.nd2	792.706	2559.38	274.5	3253.9	0.571429	6297
18	36	2.21	nd11120.nd2	792.706	2559.38	274.5	3253.9	0.607143	6247
19	36	2.34	nd11120.nd2	792.706	2559.38	274.5	3253.9	0.642857	6278
20	36	2.47	nd11120.nd2	792.706	2559.38	274.5	3253.9	0.678571	6218
21	36	2.6	nd11120.nd2	792.706	2559.38	274.5	3253.9	0.714286	6069
22	36	2.73	nd11120.nd2	792.706	2559.38	274.5	3253.9	0.75	5589
23	36	2.86	nd11120.nd2	792.706	2559.38	274.5	3253.9	0.785714	4780
24	36	2.99	nd11120.nd2	792.706	2559.38	274.5	3253.9	0.821429	4261
25	36	3.12	nd11120.nd2	792.706	2559.38	274.5	3253.9	0.857143	4071
26	36	3.25	nd11120.nd2	792.706	2559.38	274.5	3253.9	0.892857	3985
27	36	3.38	nd11120.nd2	792.706	2559.38	274.5	3253.9	0.928571	3757
28	36	3.51	nd11120.nd2	792.706	2559.38	274.5	3253.9	0.964286	664
29	36	3.64	nd11120.nd2	792.706	2559.38	274.5	3253.9	1	0
1	37	0	nd11120.nd2	792.706	2559.38	274.5	3253.9	0	0
2	37	0.13	nd11120.nd2	792.706	2559.38	274.5	3253.9	0.0294118	849
3	37	0.26	nd11120.nd2	792.706	2559.38	274.5	3253.9	0.0588235	4088
4	37	0.39	nd11120.nd2	792.706	2559.38	274.5	3253.9	0.0882353	4428
5	37	0.52	nd11120.nd2	792.706	2559.38	274.5	3253.9	0.117647	5139
6	37	0.65	nd11120.nd2	792.706	2559.38	274.5	3253.9	0.147059	5184
7	37	0.78	nd11120.nd2	792.706	2559.38	274.5	3253.9	0.176471	5485
8	37	0.91	nd11120.nd2	792.706	2559.38	274.5	3253.9	0.205882	5734
9	37	1.04	nd11120.nd2	792.706	2559.38	274.5	3253.9	0.235294	5988
10	37	1.17	nd11120.nd2	792.706	2559.38	274.5	3253.9	0.264706	6020
11	37	1.3	nd11120.nd2	792.706	2559.38	274.5	3253.9	0.294118	5988
12	37	1.43	nd11120.nd2	792.706	2559.38	274.5	3253.9	0.323529	6184
13	37	1.56	nd11120.nd2	792.706	2559.38	274.5	3253.9	0.352941	6215
14	37	1.69	nd11120.nd2	792.706	2559.38	274.5	3253.9	0.382353	6218
15	37	1.82	nd11120.nd2	792.706	2559.38	274.5	3253.9	0.411765	6229
16	37	1.95	nd11120.nd2	792.706	2559.38	274.5	3253.9	0.441176	6345
17	37	2.08	nd11120.nd2	792.706	2559.38	274.5	3253.9	0.470588	6436
18	37	2.21	nd11120.nd2	792.706	2559.38	274.5	3253.9	0.5	6425
19	37	2.34	nd11120.nd2	792.706	2559.38	274.5	3253.9	0.529412	6425
20	37	2.47	nd11120.nd2	792.706	2559.38	274.5	3253.9	0.558824	6375
21	37	2.6	nd11120.nd2	792.706	2559.38	274.5	3253.9	0.588235	6416
22	37	2.73	nd11120.nd2	792.706	2559.38	274.5	3253.9	0.617647	6363
23	37	2.86	nd11120.nd2	792.706	2559.38	274.5	3253.9	0.647059	6174
24	37	2.99	nd11120.nd2	792.706	2559.38	274.5	3253.9	0.676471	6223
25	37	3.12	nd11120.nd2	792.706	2559.38	274.5	3253.9	0.705882	5894
26	37	3.25	nd11120.nd2	792.706	2559.38	274.5	3253.9	0.735294	5636
27	37	3.38	nd11120.nd2	792.706	2559.38	274.5	3253.9	0.764706	5482
28	37	3.51	nd11120.nd2	792.706	2559.38	274.5	3253.9	0.794118	5166
29	37	3.64	nd11120.nd2	792.706	2559.38	274.5	3253.9	0.823529	4945
30	37	3.77	nd11120.nd2	792.706	2559.38	274.5	3253.9	0.852941	4298
31	37	3.9	nd11120.nd2	792.706	2559.38	274.5	3253.9	0.882353	3819
32	37	4.03	nd11120.nd2	792.706	2559.38	274.5	3253.9	0.911765	3819
33	37	4.16	nd11120.nd2	792.706	2559.38	274.5	3253.9	0.941176	3588
34	37	4.29	nd11120.nd2	792.706	2559.38	274.5	3253.9	0.970588	484
35	37	4.42	nd11120.nd2	792.706	2559.38	274.5	3253.9	1	0
1	38	0	nd11120.nd2	792.706	2559.38	274.5	3253.9	0	0
2	38	0.13	nd11120.nd2	792.706	2559.38	274.5	3253.9	0.0357143	506
3	38	0.26	nd11120.nd2	792.706	2559.38	274.5	3253.9	0.0714286	3688
4	38	0.39	nd11120.nd2	792.706	2559.38	274.5	3253.9	0.107143	3877
5	38	0.52	nd11120.nd2	792.706	2559.38	274.5	3253.9	0.142857	4716
6	38	0.65	nd11120.nd2	792.706	2559.38	274.5	3253.9	0.178571	5129
7	38	0.78	nd11120.nd2	792.706	2559.38	274.5	3253.9	0.214286	5452
8	38	0.91	nd11120.nd2	792.706	2559.38	274.5	3253.9	0.25	5929
9	38	1.04	nd11120.nd2	792.706	2559.38	274.5	3253.9	0.285714	6116
10	38	1.17	nd11120.nd2	792.706	2559.38	274.5	3253.9	0.321429	6565
11	38	1.3	nd11120.nd2	792.706	2559.38	274.5	3253.9	0.357143	6604
12	38	1.43	nd11120.nd2	792.706	2559.38	274.5	3253.9	0.392857	6281
13	38	1.56	nd11120.nd2	792.706	2559.38	274.5	3253.9	0.428571	6331
14	38	1.69	nd11120.nd2	792.706	2559.38	274.5	3253.9	0.464286	6610
15	38	1.82	nd11120.nd2	792.706	2559.38	274.5	3253.9	0.5	6528
16	38	1.95	nd11120.nd2	792.706	2559.38	274.5	3253.9	0.535714	6515
17	38	2.08	nd11120.nd2	792.706	2559.38	274.5	3253.9	0.571429	6236
18	38	2.21	nd11120.nd2	792.706	2559.38	274.5	3253.9	0.607143	6050
19	38	2.34	nd11120.nd2	792.706	2559.38	274.5	3253.9	0.642857	5680
20	38	2.47	nd11120.nd2	792.706	2559.38	274.5	3253.9	0.678571	5502
21	38	2.6	nd11120.nd2	792.706	2559.38	274.5	3253.9	0.714286	4819
22	38	2.73	nd11120.nd2	792.706	2559.38	274.5	3253.9	0.75	4553
23	38	2.86	nd11120.nd2	792.706	2559.38	274.5	3253.9	0.785714	4258
24	38	2.99	nd11120.nd2	792.706	2559.38	274.5	3253.9	0.821429	3985
25	38	3.12	nd11120.nd2	792.706	2559.38	274.5	3253.9	0.857143	3892
26	38	3.25	nd11120.nd2	792.706	2559.38	274.5	3253.9	0.892857	3771
27	38	3.38	nd11120.nd2	792.706	2559.38	274.5	3253.9	0.928571	3515
28	38	3.51	nd11120.nd2	792.706	2559.38	274.5	3253.9	0.964286	440
29	38	3.64	nd11120.nd2	792.706	2559.38	274.5	3253.9	1	0
1	39	0	nd11120.nd2	792.706	2559.38	274.5	3253.9	0	0
2	39	0.13	nd11120.nd2	792.706	2559.38	274.5	3253.9	0.0263158	429
3	39	0.26	nd11120.nd2	792.706	2559.38	274.5	3253.9	0.0526316	3759
4	39	0.39	nd11120.nd2	792.706	2559.38	274.5	3253.9	0.0789474	4011
5	39	0.52	nd11120.nd2	792.706	2559.38	274.5	3253.9	0.105263	4514
6	39	0.65	nd11120.nd2	792.706	2559.38	274.5	3253.9	0.131579	4514
7	39	0.78	nd11120.nd2	792.706	2559.38	274.5	3253.9	0.157895	5000
8	39	0.91	nd11120.nd2	792.706	2559.38	274.5	3253.9	0.184211	5114
9	39	1.04	nd11120.nd2	792.706	2559.38	274.5	3253.9	0.210526	5533
10	39	1.17	nd11120.nd2	792.706	2559.38	274.5	3253.9	0.236842	5828
11	39	1.3	nd11120.nd2	792.706	2559.38	274.5	3253.9	0.263158	5828
12	39	1.43	nd11120.nd2	792.706	2559.38	274.5	3253.9	0.289474	5899
13	39	1.56	nd11120.nd2	792.706	2559.38	274.5	3253.9	0.315789	5811
14	39	1.69	nd11120.nd2	792.706	2559.38	274.5	3253.9	0.342105	5902
15	39	1.82	nd11120.nd2	792.706	2559.38	274.5	3253.9	0.368421	5936
16	39	1.95	nd11120.nd2	792.706	2559.38	274.5	3253.9	0.394737	6029
17	39	2.08	nd11120.nd2	792.706	2559.38	274.5	3253.9	0.421053	5998
18	39	2.21	nd11120.nd2	792.706	2559.38	274.5	3253.9	0.447368	5951
19	39	2.34	nd11120.nd2	792.706	2559.38	274.5	3253.9	0.473684	6059
20	39	2.47	nd11120.nd2	792.706	2559.38	274.5	3253.9	0.5	6110
21	39	2.6	nd11120.nd2	792.706	2559.38	274.5	3253.9	0.526316	6167
22	39	2.73	nd11120.nd2	792.706	2559.38	274.5	3253.9	0.552632	6193
23	39	2.86	nd11120.nd2	792.706	2559.38	274.5	3253.9	0.578947	6254
24	39	2.99	nd11120.nd2	792.706	2559.38	274.5	3253.9	0.605263	6196
25	39	3.12	nd11120.nd2	792.706	2559.38	274.5	3253.9	0.631579	6022
26	39	3.25	nd11120.nd2	792.706	2559.38	274.5	3253.9	0.657895	5979
27	39	3.38	nd11120.nd2	792.706	2559.38	274.5	3253.9	0.684211	5995
28	39	3.51	nd11120.nd2	792.706	2559.38	274.5	3253.9	0.710526	6136
29	39	3.64	nd11120.nd2	792.706	2559.38	274.5	3253.9	0.736842	6013
30	39	3.77	nd11120.nd2	792.706	2559.38	274.5	3253.9	0.763158	5907
31	39	3.9	nd11120.nd2	792.706	2559.38	274.5	3253.9	0.789474	5907
32	39	4.03	nd11120.nd2	792.706	2559.38	274.5	3253.9	0.815789	5800
33	39	4.16	nd11120.nd2	792.706	2559.38	274.5	3253.9	0.842105	5662
34	39	4.29	nd11120.nd2	792.706	2559.38	274.5	3253.9	0.868421	5429
35	39	4.42	nd11120.nd2	792.706	2559.38	274.5	3253.9	0.894737	5006
36	39	4.55	nd11120.nd2	792.706	2559.38	274.5	3253.9	0.921053	5006
37	39	4.68	nd11120.nd2	792.706	2559.38	274.5	3253.9	0.947368	4616
38	39	4.81	nd11120.nd2	792.706	2559.38	274.5	3253.9	0.973684	291
39	39	4.94	nd11120.nd2	792.706	2559.38	274.5	3253.9	1	0
1	40	0	nd11120.nd2	792.706	2559.38	274.5	3253.9	0	0
2	40	0.13	nd11120.nd2	792.706	2559.38	274.5	3253.9	0.0384615	40
3	40	0.26	nd11120.nd2	792.706	2559.38	274.5	3253.9	0.0769231	4208
4	40	0.39	nd11120.nd2	792.706	2559.38	274.5	3253.9	0.115385	4559
5	40	0.52	nd11120.nd2	792.706	2559.38	274.5	3253.9	0.153846	5037
6	40	0.65	nd11120.nd2	792.706	2559.38	274.5	3253.9	0.192308	5545
7	40	0.78	nd11120.nd2	792.706	2559.38	274.5	3253.9	0.230769	6046
8	40	0.91	nd11120.nd2	792.706	2559.38	274.5	3253.9	0.269231	6198
9	40	1.04	nd11120.nd2	792.706	2559.38	274.5	3253.9	0.307692	6187
10	40	1.17	nd11120.nd2	792.706	2559.38	274.5	3253.9	0.346154	6099
11	40	1.3	nd11120.nd2	792.706	2559.38	274.5	3253.9	0.384615	6020
12	40	1.43	nd11120.nd2	792.706	2559.38	274.5	3253.9	0.423077	6081
13	40	1.56	nd11120.nd2	792.706	2559.38	274.5	3253.9	0.461538	6060
14	40	1.69	nd11120.nd2	792.706	2559.38	274.5	3253.9	0.5	6146
15	40	1.82	nd11120.nd2	792.706	2559.38	274.5	3253.9	0.538462	6146
16	40	1.95	nd11120.nd2	792.706	2559.38	274.5	3253.9	0.576923	6344
17	40	2.08	nd11120.nd2	792.706	2559.38	274.5	3253.9	0.615385	6555
18	40	2.21	nd11120.nd2	792.706	2559.38	274.5	3253.9	0.653846	6656
19	40	2.34	nd11120.nd2	792.706	2559.38	274.5	3253.9	0.692308	6447
20	40	2.47	nd11120.nd2	792.706	2559.38	274.5	3253.9	0.730769	6205
21	40	2.6	nd11120.nd2	792.706	2559.38	274.5	3253.9	0.769231	5895
22	40	2.73	nd11120.nd2	792.706	2559.38	274.5	3253.9	0.807692	5536
23	40	2.86	nd11120.nd2	792.706	2559.38	274.5	3253.9	0.846154	5115
24	40	2.99	nd11120.nd2	792.706	2559.38	274.5	3253.9	0.884615	4596
25	40	3.12	nd11120.nd2	792.706	2559.38	274.5	3253.9	0.923077	3883
26	40	3.25	nd11120.nd2	792.706	2559.38	274.5	3253.9	0.961538	578
27	40	3.38	nd11120.nd2	792.706	2559.38	274.5	3253.9	1	0
1	41	0	nd11120.nd2	792.706	2559.38	274.5	3253.9	0	0
2	41	0.13	nd11120.nd2	792.706	2559.38	274.5	3253.9	0.0384615	650
3	41	0.26	nd11120.nd2	792.706	2559.38	274.5	3253.9	0.0769231	3825
4	41	0.39	nd11120.nd2	792.706	2559.38	274.5	3253.9	0.115385	4054
5	41	0.52	nd11120.nd2	792.706	2559.38	274.5	3253.9	0.153846	4402
6	41	0.65	nd11120.nd2	792.706	2559.38	274.5	3253.9	0.192308	4990
7	41	0.78	nd11120.nd2	792.706	2559.38	274.5	3253.9	0.230769	5673
8	41	0.91	nd11120.nd2	792.706	2559.38	274.5	3253.9	0.269231	6150
9	41	1.04	nd11120.nd2	792.706	2559.38	274.5	3253.9	0.307692	6564
10	41	1.17	nd11120.nd2	792.706	2559.38	274.5	3253.9	0.346154	6664
11	41	1.3	nd11120.nd2	792.706	2559.38	274.5	3253.9	0.384615	7021
12	41	1.43	nd11120.nd2	792.706	2559.38	274.5	3253.9	0.423077	7303
13	41	1.56	nd11120.nd2	792.706	2559.38	274.5	3253.9	0.461538	7252
14	41	1.69	nd11120.nd2	792.706	2559.38	274.5	3253.9	0.5	7240
15	41	1.82	nd11120.nd2	792.706	2559.38	274.5	3253.9	0.538462	7240
16	41	1.95	nd11120.nd2	792.706	2559.38	274.5	3253.9	0.576923	6882
17	41	2.08	nd11120.nd2	792.706	2559.38	274.5	3253.9	0.615385	6657
18	41	2.21	nd11120.nd2	792.706	2559.38	274.5	3253.9	0.653846	6424
19	41	2.34	nd11120.nd2	792.706	2559.38	274.5	3253.9	0.692308	5577
20	41	2.47	nd11120.nd2	792.706	2559.38	274.5	3253.9	0.730769	5039
21	41	2.6	nd11120.nd2	792.706	2559.38	274.5	3253.9	0.769231	4511
22	41	2.73	nd11120.nd2	792.706	2559.38	274.5	3253.9	0.807692	3810
23	41	2.86	nd11120.nd2	792.706	2559.38	274.5	3253.9	0.846154	3627
24	41	2.99	nd11120.nd2	792.706	2559.38	274.5	3253.9	0.884615	3605
25	41	3.12	nd11120.nd2	792.706	2559.38	274.5	3253.9	0.923077	3527
26	41	3.25	nd11120.nd2	792.706	2559.38	274.5	3253.9	0.961538	436
27	41	3.38	nd11120.nd2	792.706	2559.38	274.5	3253.9	1	0
1	42	0	nd11120.nd2	792.706	2559.38	274.5	3253.9	0	0
2	42	0.13	nd11120.nd2	792.706	2559.38	274.5	3253.9	0.0384615	180
3	42	0.26	nd11120.nd2	792.706	2559.38	274.5	3253.9	0.0769231	4559
4	42	0.39	nd11120.nd2	792.706	2559.38	274.5	3253.9	0.115385	5068
5	42	0.52	nd11120.nd2	792.706	2559.38	274.5	3253.9	0.153846	5619
6	42	0.65	nd11120.nd2	792.706	2559.38	274.5	3253.9	0.192308	6046
7	42	0.78	nd11120.nd2	792.706	2559.38	274.5	3253.9	0.230769	6034
8	42	0.91	nd11120.nd2	792.706	2559.38	274.5	3253.9	0.269231	6157
9	42	1.04	nd11120.nd2	792.706	2559.38	274.5	3253.9	0.307692	6099
10	42	1.17	nd11120.nd2	792.706	2559.38	274.5	3253.9	0.346154	5605
11	42	1.3	nd11120.nd2	792.706	2559.38	274.5	3253.9	0.384615	5842
12	42	1.43	nd11120.nd2	792.706	2559.38	274.5	3253.9	0.423077	6060
13	42	1.56	nd11120.nd2	792.706	2559.38	274.5	3253.9	0.461538	6161
14	42	1.69	nd11120.nd2	792.706	2559.38	274.5	3253.9	0.5	6344
15	42	1.82	nd11120.nd2	792.706	2559.38	274.5	3253.9	0.538462	6344
16	42	1.95	nd11120.nd2	792.706	2559.38	274.5	3253.9	0.576923	6479
17	42	2.08	nd11120.nd2	792.706	2559.38	274.5	3253.9	0.615385	6634
18	42	2.21	nd11120.nd2	792.706	2559.38	274.5	3253.9	0.653846	6447
19	42	2.34	nd11120.nd2	792.706	2559.38	274.5	3253.9	0.692308	6114
20	42	2.47	nd11120.nd2	792.706	2559.38	274.5	3253.9	0.730769	5893
21	42	2.6	nd11120.nd2	792.706	2559.38	274.5	3253.9	0.769231	5536
22	42	2.73	nd11120.nd2	792.706	2559.38	274.5	3253.9	0.807692	4952
23	42	2.86	nd11120.nd2	792.706	2559.38	274.5	3253.9	0.846154	4451
24	42	2.99	nd11120.nd2	792.706	2559.38	274.5	3253.9	0.884615	3883
25	42	3.12	nd11120.nd2	792.706	2559.38	274.5	3253.9	0.923077	3505
26	42	3.25	nd11120.nd2	792.706	2559.38	274.5	3253.9	0.961538	420
27	42	3.38	nd11120.nd2	792.706	2559.38	274.5	3253.9	1	0
1	43	0	nd11120.nd2	792.706	2559.38	274.5	3253.9	0	0
2	43	0.13	nd11120.nd2	792.706	2559.38	274.5	3253.9	0.0384615	178
3	43	0.26	nd11120.nd2	792.706	2559.38	274.5	3253.9	0.0769231	4371
4	43	0.39	nd11120.nd2	792.706	2559.38	274.5	3253.9	0.115385	4481
5	43	0.52	nd11120.nd2	792.706	2559.38	274.5	3253.9	0.153846	4878
6	43	0.65	nd11120.nd2	792.706	2559.38	274.5	3253.9	0.192308	5471
7	43	0.78	nd11120.nd2	792.706	2559.38	274.5	3253.9	0.230769	5653
8	43	0.91	nd11120.nd2	792.706	2559.38	274.5	3253.9	0.269231	6425
9	43	1.04	nd11120.nd2	792.706	2559.38	274.5	3253.9	0.307692	7164
10	43	1.17	nd11120.nd2	792.706	2559.38	274.5	3253.9	0.346154	7498
11	43	1.3	nd11120.nd2	792.706	2559.38	274.5	3253.9	0.384615	8117
12	43	1.43	nd11120.nd2	792.706	2559.38	274.5	3253.9	0.423077	8306
13	43	1.56	nd11120.nd2	792.706	2559.38	274.5	3253.9	0.461538	8225
14	43	1.69	nd11120.nd2	792.706	2559.38	274.5	3253.9	0.5	8209
15	43	1.82	nd11120.nd2	792.706	2559.38	274.5	3253.9	0.538462	8209
16	43	1.95	nd11120.nd2	792.706	2559.38	274.5	3253.9	0.576923	8182
17	43	2.08	nd11120.nd2	792.706	2559.38	274.5	3253.9	0.615385	7768
18	43	2.21	nd11120.nd2	792.706	2559.38	274.5	3253.9	0.653846	7284
19	43	2.34	nd11120.nd2	792.706	2559.38	274.5	3253.9	0.692308	6889
20	43	2.47	nd11120.nd2	792.706	2559.38	274.5	3253.9	0.730769	6168
21	43	2.6	nd11120.nd2	792.706	2559.38	274.5	3253.9	0.769231	5451
22	43	2.73	nd11120.nd2	792.706	2559.38	274.5	3253.9	0.807692	5566
23	43	2.86	nd11120.nd2	792.706	2559.38	274.5	3253.9	0.846154	5141
24	43	2.99	nd11120.nd2	792.706	2559.38	274.5	3253.9	0.884615	4503
25	43	3.12	nd11120.nd2	792.706	2559.38	274.5	3253.9	0.923077	4007
26	43	3.25	nd11120.nd2	792.706	2559.38	274.5	3253.9	0.961538	607
27	43	3.38	nd11120.nd2	792.706	2559.38	274.5	3253.9	1	0
1	44	0	nd11120.nd2	792.706	2559.38	274.5	3253.9	0	0
2	44	0.13	nd11120.nd2	792.706	2559.38	274.5	3253.9	0.0384615	449
3	44	0.26	nd11120.nd2	792.706	2559.38	274.5	3253.9	0.0769231	3527
4	44	0.39	nd11120.nd2	792.706	2559.38	274.5	3253.9	0.115385	3639
5	44	0.52	nd11120.nd2	792.706	2559.38	274.5	3253.9	0.153846	3792
6	44	0.65	nd11120.nd2	792.706	2559.38	274.5	3253.9	0.192308	3922
7	44	0.78	nd11120.nd2	792.706	2559.38	274.5	3253.9	0.230769	3966
8	44	0.91	nd11120.nd2	792.706	2559.38	274.5	3253.9	0.269231	4332
9	44	1.04	nd11120.nd2	792.706	2559.38	274.5	3253.9	0.307692	4723
10	44	1.17	nd11120.nd2	792.706	2559.38	274.5	3253.9	0.346154	4808
11	44	1.3	nd11120.nd2	792.706	2559.38	274.5	3253.9	0.384615	5171
12	44	1.43	nd11120.nd2	792.706	2559.38	274.5	3253.9	0.423077	5584
13	44	1.56	nd11120.nd2	792.706	2559.38	274.5	3253.9	0.461538	5936
14	44	1.69	nd11120.nd2	792.706	2559.38	274.5	3253.9	0.5	6147
15	44	1.82	nd11120.nd2	792.706	2559.38	274.5	3253.9	0.538462	6147
16	44	1.95	nd11120.nd2	792.706	2559.38	274.5	3253.9	0.576923	6170
17	44	2.08	nd11120.nd2	792.706	2559.38	274.5	3253.9	0.615385	5957
18	44	2.21	nd11120.nd2	792.706	2559.38	274.5	3253.9	0.653846	5626
19	44	2.34	nd11120.nd2	792.706	2559.38	274.5	3253.9	0.692308	5575
20	44	2.47	nd11120.nd2	792.706	2559.38	274.5	3253.9	0.730769	4969
21	44	2.6	nd11120.nd2	792.706	2559.38	274.5	3253.9	0.769231	4395
22	44	2.73	nd11120.nd2	792.706	2559.38	274.5	3253.9	0.807692	4260
23	44	2.86	nd11120.nd2	792.706	2559.38	274.5	3253.9	0.846154	3890
24	44	2.99	nd11120.nd2	792.706	2559.38	274.5	3253.9	0.884615	3658
25	44	3.12	nd11120.nd2	792.706	2559.38	274.5	3253.9	0.923077	3504
26	44	3.25	nd11120.nd2	792.706	2559.38	274.5	3253.9	0.961538	76
27	44	3.38	nd11120.nd2	792.706	2559.38	274.5	3253.9	1	0
1	45	0	nd11120.nd2	792.706	2559.38	274.5	3253.9	0	0
2	45	0.13	nd11120.nd2	792.706	2559.38	274.5	3253.9	0.0357143	523
3	45	0.26	nd11120.nd2	792.706	2559.38	274.5	3253.9	0.0714286	3473
4	45	0.39	nd11120.nd2	792.706	2559.38	274.5	3253.9	0.107143	3549
5	45	0.52	nd11120.nd2	792.706	2559.38	274.5	3253.9	0.142857	3835
6	45	0.65	nd11120.nd2	792.706	2559.38	274.5	3253.9	0.178571	3762
7	45	0.78	nd11120.nd2	792.706	2559.38	274.5	3253.9	0.214286	4116
8	45	0.91	nd11120.nd2	792.706	2559.38	274.5	3253.9	0.25	4499
9	45	1.04	nd11120.nd2	792.706	2559.38	274.5	3253.9	0.285714	4989
10	45	1.17	nd11120.nd2	792.706	2559.38	274.5	3253.9	0.321429	4979
11	45	1.3	nd11120.nd2	792.706	2559.38	274.5	3253.9	0.357143	5276
12	45	1.43	nd11120.nd2	792.706	2559.38	274.5	3253.9	0.392857	5497
13	45	1.56	nd11120.nd2	792.706	2559.38	274.5	3253.9	0.428571	5689
14	45	1.69	nd11120.nd2	792.706	2559.38	274.5	3253.9	0.464286	5669
15	45	1.82	nd11120.nd2	792.706	2559.38	274.5	3253.9	0.5	5643
16	45	1.95	nd11120.nd2	792.706	2559.38	274.5	3253.9	0.535714	5674
17	45	2.08	nd11120.nd2	792.706	2559.38	274.5	3253.9	0.571429	5518
18	45	2.21	nd11120.nd2	792.706	2559.38	274.5	3253.9	0.607143	5648
19	45	2.34	nd11120.nd2	792.706	2559.38	274.5	3253.9	0.642857	5537
20	45	2.47	nd11120.nd2	792.706	2559.38	274.5	3253.9	0.678571	5076
21	45	2.6	nd11120.nd2	792.706	2559.38	274.5	3253.9	0.714286	4768
22	45	2.73	nd11120.nd2	792.706	2559.38	274.5	3253.9	0.75	4954
23	45	2.86	nd11120.nd2	792.706	2559.38	274.5	3253.9	0.785714	4291
24	45	2.99	nd11120.nd2	792.706	2559.38	274.5	3253.9	0.821429	3836
25	45	3.12	nd11120.nd2	792.706	2559.38	274.5	3253.9	0.857143	3499
26	45	3.25	nd11120.nd2	792.706	2559.38	274.5	3253.9	0.892857	3535
27	45	3.38	nd11120.nd2	792.706	2559.38	274.5	3253.9	0.928571	3429
28	45	3.51	nd11120.nd2	792.706	2559.38	274.5	3253.9	0.964286	33
29	45	3.64	nd11120.nd2	792.706	2559.38	274.5	3253.9	1	0
1	46	0	nd11120.nd2	792.706	2559.38	274.5	3253.9	0	0
2	46	0.13	nd11120.nd2	792.706	2559.38	274.5	3253.9	0.0357143	72
3	46	0.26	nd11120.nd2	792.706	2559.38	274.5	3253.9	0.0714286	3894
4	46	0.39	nd11120.nd2	792.706	2559.38	274.5	3253.9	0.107143	4130
5	46	0.52	nd11120.nd2	792.706	2559.38	274.5	3253.9	0.142857	4233
6	46	0.65	nd11120.nd2	792.706	2559.38	274.5	3253.9	0.178571	3994
7	46	0.78	nd11120.nd2	792.706	2559.38	274.5	3253.9	0.214286	4337
8	46	0.91	nd11120.nd2	792.706	2559.38	274.5	3253.9	0.25	4420
9	46	1.04	nd11120.nd2	792.706	2559.38	274.5	3253.9	0.285714	4900
10	46	1.17	nd11120.nd2	792.706	2559.38	274.5	3253.9	0.321429	4582
11	46	1.3	nd11120.nd2	792.706	2559.38	274.5	3253.9	0.357143	4723
12	46	1.43	nd11120.nd2	792.706	2559.38	274.5	3253.9	0.392857	5133
13	46	1.56	nd11120.nd2	792.706	2559.38	274.5	3253.9	0.428571	5171
14	46	1.69	nd11120.nd2	792.706	2559.38	274.5	3253.9	0.464286	4975
15	46	1.82	nd11120.nd2	792.706	2559.38	274.5	3253.9	0.5	5485
16	46	1.95	nd11120.nd2	792.706	2559.38	274.5	3253.9	0.535714	5867
17	46	2.08	nd11120.nd2	792.706	2559.38	274.5	3253.9	0.571429	6198
18	46	2.21	nd11120.nd2	792.706	2559.38	274.5	3253.9	0.607143	6105
19	46	2.34	nd11120.nd2	792.706	2559.38	274.5	3253.9	0.642857	6316
20	46	2.47	nd11120.nd2	792.706	2559.38	274.5	3253.9	0.678571	6400
21	46	2.6	nd11120.nd2	792.706	2559.38	274.5	3253.9	0.714286	6146
22	46	2.73	nd11120.nd2	792.706	2559.38	274.5	3253.9	0.75	5932
23	46	2.86	nd11120.nd2	792.706	2559.38	274.5	3253.9	0.785714	5794
24	46	2.99	nd11120.nd2	792.706	2559.38	274.5	3253.9	0.821429	5610
25	46	3.12	nd11120.nd2	792.706	2559.38	274.5	3253.9	0.857143	5304
26	46	3.25	nd11120.nd2	792.706	2559.38	274.5	3253.9	0.892857	4970
27	46	3.38	nd11120.nd2	792.706	2559.38	274.5	3253.9	0.928571	4164
28	46	3.51	nd11120.nd2	792.706	2559.38	274.5	3253.9	0.964286	912
29	46	3.64	nd11120.nd2	792.706	2559.38	274.5	3253.9	1	0
1	47	0	nd11120.nd2	792.706	2559.38	274.5	3253.9	0	0
2	47	0.13	nd11120.nd2	792.706	2559.38	274.5	3253.9	0.030303	407
3	47	0.26	nd11120.nd2	792.706	2559.38	274.5	3253.9	0.0606061	3457
4	47	0.39	nd11120.nd2	792.706	2559.38	274.5	3253.9	0.0909091	3767
5	47	0.52	nd11120.nd2	792.706	2559.38	274.5	3253.9	0.121212	4185
6	47	0.65	nd11120.nd2	792.706	2559.38	274.5	3253.9	0.151515	4713
7	47	0.78	nd11120.nd2	792.706	2559.38	274.5	3253.9	0.181818	5609
8	47	0.91	nd11120.nd2	792.706	2559.38	274.5	3253.9	0.212121	6027
9	47	1.04	nd11120.nd2	792.706	2559.38	274.5	3253.9	0.242424	6771
10	47	1.17	nd11120.nd2	792.706	2559.38	274.5	3253.9	0.272727	6987
11	47	1.3	nd11120.nd2	792.706	2559.38	274.5	3253.9	0.30303	7181
12	47	1.43	nd11120.nd2	792.706	2559.38	274.5	3253.9	0.333333	7622
13	47	1.56	nd11120.nd2	792.706	2559.38	274.5	3253.9	0.363636	7622
14	47	1.69	nd11120.nd2	792.706	2559.38	274.5	3253.9	0.393939	7467
15	47	1.82	nd11120.nd2	792.706	2559.38	274.5	3253.9	0.424242	7024
16	47	1.95	nd11120.nd2	792.706	2559.38	274.5	3253.9	0.454545	6774
17	47	2.08	nd11120.nd2	792.706	2559.38	274.5	3253.9	0.484848	6690
18	47	2.21	nd11120.nd2	792.706	2559.38	274.5	3253.9	0.515152	6674
19	47	2.34	nd11120.nd2	792.706	2559.38	274.5	3253.9	0.545455	6548
20	47	2.47	nd11120.nd2	792.706	2559.38	274.5	3253.9	0.575758	6456
21	47	2.6	nd11120.nd2	792.706	2559.38	274.5	3253.9	0.606061	6354
22	47	2.73	nd11120.nd2	792.706	2559.38	274.5	3253.9	0.636364	6249
23	47	2.86	nd11120.nd2	792.706	2559.38	274.5	3253.9	0.666667	6500
24	47	2.99	nd11120.nd2	792.706	2559.38	274.5	3253.9	0.69697	6500
25	47	3.12	nd11120.nd2	792.706	2559.38	274.5	3253.9	0.727273	6913
26	47	3.25	nd11120.nd2	792.706	2559.38	274.5	3253.9	0.757576	6809
27	47	3.38	nd11120.nd2	792.706	2559.38	274.5	3253.9	0.787879	6436
28	47	3.51	nd11120.nd2	792.706	2559.38	274.5	3253.9	0.818182	6009
29	47	3.64	nd11120.nd2	792.706	2559.38	274.5	3253.9	0.848485	5479
30	47	3.77	nd11120.nd2	792.706	2559.38	274.5	3253.9	0.878788	4697
31	47	3.9	nd11120.nd2	792.706	2559.38	274.5	3253.9	0.909091	4106
32	47	4.03	nd11120.nd2	792.706	2559.38	274.5	3253.9	0.939394	3617
33	47	4.16	nd11120.nd2	792.706	2559.38	274.5	3253.9	0.969697	130
34	47	4.29	nd11120.nd2	792.706	2559.38	274.5	3253.9	1	0
1	48	0	nd11120.nd2	792.706	2559.38	274.5	3253.9	0	0
2	48	0.13	nd11120.nd2	792.706	2559.38	274.5	3253.9	0.030303	427
3	48	0.26	nd11120.nd2	792.706	2559.38	274.5	3253.9	0.0606061	3447
4	48	0.39	nd11120.nd2	792.706	2559.38	274.5	3253.9	0.0909091	3719
5	48	0.52	nd11120.nd2	792.706	2559.38	274.5	3253.9	0.121212	4019
6	48	0.65	nd11120.nd2	792.706	2559.38	274.5	3253.9	0.151515	4467
7	48	0.78	nd11120.nd2	792.706	2559.38	274.5	3253.9	0.181818	5675
8	48	0.91	nd11120.nd2	792.706	2559.38	274.5	3253.9	0.212121	5933
9	48	1.04	nd11120.nd2	792.706	2559.38	274.5	3253.9	0.242424	6471
10	48	1.17	nd11120.nd2	792.706	2559.38	274.5	3253.9	0.272727	6489
11	48	1.3	nd11120.nd2	792.706	2559.38	274.5	3253.9	0.30303	6396
12	48	1.43	nd11120.nd2	792.706	2559.38	274.5	3253.9	0.333333	6549
13	48	1.56	nd11120.nd2	792.706	2559.38	274.5	3253.9	0.363636	6549
14	48	1.69	nd11120.nd2	792.706	2559.38	274.5	3253.9	0.393939	6749
15	48	1.82	nd11120.nd2	792.706	2559.38	274.5	3253.9	0.424242	7177
16	48	1.95	nd11120.nd2	792.706	2559.38	274.5	3253.9	0.454545	7160
17	48	2.08	nd11120.nd2	792.706	2559.38	274.5	3253.9	0.484848	7210
18	48	2.21	nd11120.nd2	792.706	2559.38	274.5	3253.9	0.515152	7025
19	48	2.34	nd11120.nd2	792.706	2559.38	274.5	3253.9	0.545455	6851
20	48	2.47	nd11120.nd2	792.706	2559.38	274.5	3253.9	0.575758	7012
21	48	2.6	nd11120.nd2	792.706	2559.38	274.5	3253.9	0.606061	6836
22	48	2.73	nd11120.nd2	792.706	2559.38	274.5	3253.9	0.636364	6499
23	48	2.86	nd11120.nd2	792.706	2559.38	274.5	3253.9	0.666667	6256
24	48	2.99	nd11120.nd2	792.706	2559.38	274.5	3253.9	0.69697	6256
25	48	3.12	nd11120.nd2	792.706	2559.38	274.5	3253.9	0.727273	6110
26	48	3.25	nd11120.nd2	792.706	2559.38	274.5	3253.9	0.757576	6272
27	48	3.38	nd11120.nd2	792.706	2559.38	274.5	3253.9	0.787879	6256
28	48	3.51	nd11120.nd2	792.706	2559.38	274.5	3253.9	0.818182	5413
29	48	3.64	nd11120.nd2	792.706	2559.38	274.5	3253.9	0.848485	4990
30	48	3.77	nd11120.nd2	792.706	2559.38	274.5	3253.9	0.878788	4076
31	48	3.9	nd11120.nd2	792.706	2559.38	274.5	3253.9	0.909091	3767
32	48	4.03	nd11120.nd2	792.706	2559.38	274.5	3253.9	0.939394	3531
33	48	4.16	nd11120.nd2	792.706	2559.38	274.5	3253.9	0.969697	385
34	48	4.29	nd11120.nd2	792.706	2559.38	274.5	3253.9	1	0
1	49	0	nd11120.nd2	792.706	2559.38	274.5	3253.9	0	0
2	49	0.13	nd11120.nd2	792.706	2559.38	274.5	3253.9	0.030303	490
3	49	0.26	nd11120.nd2	792.706	2559.38	274.5	3253.9	0.0606061	3501
4	49	0.39	nd11120.nd2	792.706	2559.38	274.5	3253.9	0.0909091	3906
5	49	0.52	nd11120.nd2	792.706	2559.38	274.5	3253.9	0.121212	4089
6	49	0.65	nd11120.nd2	792.706	2559.38	274.5	3253.9	0.151515	4135
7	49	0.78	nd11120.nd2	792.706	2559.38	274.5	3253.9	0.181818	4712
8	49	0.91	nd11120.nd2	792.706	2559.38	274.5	3253.9	0.212121	4891
9	49	1.04	nd11120.nd2	792.706	2559.38	274.5	3253.9	0.242424	5357
10	49	1.17	nd11120.nd2	792.706	2559.38	274.5	3253.9	0.272727	5389
11	49	1.3	nd11120.nd2	792.706	2559.38	274.5	3253.9	0.30303	5337
12	49	1.43	nd11120.nd2	792.706	2559.38	274.5	3253.9	0.333333	5495
13	49	1.56	nd11120.nd2	792.706	2559.38	274.5	3253.9	0.363636	5495
14	49	1.69	nd11120.nd2	792.706	2559.38	274.5	3253.9	0.393939	5499
15	49	1.82	nd11120.nd2	792.706	2559.38	274.5	3253.9	0.424242	5815
16	49	1.95	nd11120.nd2	792.706	2559.38	274.5	3253.9	0.454545	5824
17	49	2.08	nd11120.nd2	792.706	2559.38	274.5	3253.9	0.484848	5502
18	49	2.21	nd11120.nd2	792.706	2559.38	274.5	3253.9	0.515152	5596
19	49	2.34	nd11120.nd2	792.706	2559.38	274.5	3253.9	0.545455	5633
20	49	2.47	nd11120.nd2	792.706	2559.38	274.5	3253.9	0.575758	5615
21	49	2.6	nd11120.nd2	792.706	2559.38	274.5	3253.9	0.606061	5539
22	49	2.73	nd11120.nd2	792.706	2559.38	274.5	3253.9	0.636364	5169
23	49	2.86	nd11120.nd2	792.706	2559.38	274.5	3253.9	0.666667	4807
24	49	2.99	nd11120.nd2	792.706	2559.38	274.5	3253.9	0.69697	4807
25	49	3.12	nd11120.nd2	792.706	2559.38	274.5	3253.9	0.727273	4165
26	49	3.25	nd11120.nd2	792.706	2559.38	274.5	3253.9	0.757576	3877
27	49	3.38	nd11120.nd2	792.706	2559.38	274.5	3253.9	0.787879	3796
28	49	3.51	nd11120.nd2	792.706	2559.38	274.5	3253.9	0.818182	3609
29	49	3.64	nd11120.nd2	792.706	2559.38	274.5	3253.9	0.848485	3479
30	49	3.77	nd11120.nd2	792.706	2559.38	274.5	3253.9	0.878788	3235
31	49	3.9	nd11120.nd2	792.706	2559.38	274.5	3253.9	0.909091	3231
32	49	4.03	nd11120.nd2	792.706	2559.38	274.5	3253.9	0.939394	3247
33	49	4.16	nd11120.nd2	792.706	2559.38	274.5	3253.9	0.969697	204
34	49	4.29	nd11120.nd2	792.706	2559.38	274.5	3253.9	1	0
1	50	0	nd11120.nd2	792.706	2559.38	274.5	3253.9	0	0
2	50	0.13	nd11120.nd2	792.706	2559.38	274.5	3253.9	0.0227273	343
3	50	0.26	nd11120.nd2	792.706	2559.38	274.5	3253.9	0.0454545	3404
4	50	0.39	nd11120.nd2	792.706	2559.38	274.5	3253.9	0.0681818	3519
5	50	0.52	nd11120.nd2	792.706	2559.38	274.5	3253.9	0.0909091	3690
6	50	0.65	nd11120.nd2	792.706	2559.38	274.5	3253.9	0.113636	3855
7	50	0.78	nd11120.nd2	792.706	2559.38	274.5	3253.9	0.136364	4130
8	50	0.91	nd11120.nd2	792.706	2559.38	274.5	3253.9	0.159091	4378
9	50	1.04	nd11120.nd2	792.706	2559.38	274.5	3253.9	0.181818	4594
10	50	1.17	nd11120.nd2	792.706	2559.38	274.5	3253.9	0.204545	4750
11	50	1.3	nd11120.nd2	792.706	2559.38	274.5	3253.9	0.227273	4787
12	50	1.43	nd11120.nd2	792.706	2559.38	274.5	3253.9	0.25	4880
13	50	1.56	nd11120.nd2	792.706	2559.38	274.5	3253.9	0.272727	4942
14	50	1.69	nd11120.nd2	792.706	2559.38	274.5	3253.9	0.295455	4972
15	50	1.82	nd11120.nd2	792.706	2559.38	274.5	3253.9	0.318182	4955
16	50	1.95	nd11120.nd2	792.706	2559.38	274.5	3253.9	0.340909	4983
17	50	2.08	nd11120.nd2	792.706	2559.38	274.5	3253.9	0.363636	5017
18	50	2.21	nd11120.nd2	792.706	2559.38	274.5	3253.9	0.386364	4988
19	50	2.34	nd11120.nd2	792.706	2559.38	274.5	3253.9	0.409091	5294
20	50	2.47	nd11120.nd2	792.706	2559.38	274.5	3253.9	0.431818	5377
21	50	2.6	nd11120.nd2	792.706	2559.38	274.5	3253.9	0.454545	5349
22	50	2.73	nd11120.nd2	792.706	2559.38	274.5	3253.9	0.477273	5254
23	50	2.86	nd11120.nd2	792.706	2559.38	274.5	3253.9	0.5	5164
24	50	2.99	nd11120.nd2	792.706	2559.38	274.5	3253.9	0.522727	5132
25	50	3.12	nd11120.nd2	792.706	2559.38	274.5	3253.9	0.545455	5156
26	50	3.25	nd11120.nd2	792.706	2559.38	274.5	3253.9	0.568182	5131
27	50	3.38	nd11120.nd2	792.706	2559.38	274.5	3253.9	0.590909	5109
28	50	3.51	nd11120.nd2	792.706	2559.38	274.5	3253.9	0.613636	5151
29	50	3.64	nd11120.nd2	792.706	2559.38	274.5	3253.9	0.636364	5084
30	50	3.77	nd11120.nd2	792.706	2559.38	274.5	3253.9	0.659091	4983
31	50	3.9	nd11120.nd2	792.706	2559.38	274.5	3253.9	0.681818	4989
32	50	4.03	nd11120.nd2	792.706	2559.38	274.5	3253.9	0.704545	4921
33	50	4.16	nd11120.nd2	792.706	2559.38	274.5	3253.9	0.727273	4768
34	50	4.29	nd11120.nd2	792.706	2559.38	274.5	3253.9	0.75	4618
35	50	4.42	nd11120.nd2	792.706	2559.38	274.5	3253.9	0.772727	4391
36	50	4.55	nd11120.nd2	792.706	2559.38	274.5	3253.9	0.795455	4170
37	50	4.68	nd11120.nd2	792.706	2559.38	274.5	3253.9	0.818182	3860
38	50	4.81	nd11120.nd2	792.706	2559.38	274.5	3253.9	0.840909	3639
39	50	4.94	nd11120.nd2	792.706	2559.38	274.5	3253.9	0.863636	3430
40	50	5.07	nd11120.nd2	792.706	2559.38	274.5	3253.9	0.886364	3279
41	50	5.2	nd11120.nd2	792.706	2559.38	274.5	3253.9	0.909091	3239
42	50	5.33	nd11120.nd2	792.706	2559.38	274.5	3253.9	0.931818	3278
43	50	5.46	nd11120.nd2	792.706	2559.38	274.5	3253.9	0.954545	3262
44	50	5.59	nd11120.nd2	792.706	2559.38	274.5	3253.9	0.977273	210
45	50	5.72	nd11120.nd2	792.706	2559.38	274.5	3253.9	1	0
1	51	0	nd11120.nd2	792.706	2559.38	274.5	3253.9	0	0
2	51	0.13	nd11120.nd2	792.706	2559.38	274.5	3253.9	0.0212766	728
3	51	0.26	nd11120.nd2	792.706	2559.38	274.5	3253.9	0.0425532	3856
4	51	0.39	nd11120.nd2	792.706	2559.38	274.5	3253.9	0.0638298	4003
5	51	0.52	nd11120.nd2	792.706	2559.38	274.5	3253.9	0.0851064	4315
6	51	0.65	nd11120.nd2	792.706	2559.38	274.5	3253.9	0.106383	4699
7	51	0.78	nd11120.nd2	792.706	2559.38	274.5	3253.9	0.12766	5035
8	51	0.91	nd11120.nd2	792.706	2559.38	274.5	3253.9	0.148936	5218
9	51	1.04	nd11120.nd2	792.706	2559.38	274.5	3253.9	0.170213	5320
10	51	1.17	nd11120.nd2	792.706	2559.38	274.5	3253.9	0.191489	5294
11	51	1.3	nd11120.nd2	792.706	2559.38	274.5	3253.9	0.212766	5467
12	51	1.43	nd11120.nd2	792.706	2559.38	274.5	3253.9	0.234043	5374
13	51	1.56	nd11120.nd2	792.706	2559.38	274.5	3253.9	0.255319	5259
14	51	1.69	nd11120.nd2	792.706	2559.38	274.5	3253.9	0.276596	5294
15	51	1.82	nd11120.nd2	792.706	2559.38	274.5	3253.9	0.297872	5304
16	51	1.95	nd11120.nd2	792.706	2559.38	274.5	3253.9	0.319149	5257
17	51	2.08	nd11120.nd2	792.706	2559.38	274.5	3253.9	0.340426	5410
18	51	2.21	nd11120.nd2	792.706	2559.38	274.5	3253.9	0.361702	5313
19	51	2.34	nd11120.nd2	792.706	2559.38	274.5	3253.9	0.382979	5059
20	51	2.47	nd11120.nd2	792.706	2559.38	274.5	3253.9	0.404255	5078
21	51	2.6	nd11120.nd2	792.706	2559.38	274.5	3253.9	0.425532	5427
22	51	2.73	nd11120.nd2	792.706	2559.38	274.5	3253.9	0.446809	5412
23	51	2.86	nd11120.nd2	792.706	2559.38	274.5	3253.9	0.468085	5299
24	51	2.99	nd11120.nd2	792.706	2559.38	274.5	3253.9	0.489362	5064
25	51	3.12	nd11120.nd2	792.706	2559.38	274.5	3253.9	0.510638	4910
26	51	3.25	nd11120.nd2	792.706	2559.38	274.5	3253.9	0.531915	4836
27	51	3.38	nd11120.nd2	792.706	2559.38	274.5	3253.9	0.553191	4796
28	51	3.51	nd11120.nd2	792.706	2559.38	274.5	3253.9	0.574468	4904
29	51	3.64	nd11120.nd2	792.706	2559.38	274.5	3253.9	0.595745	4960
30	51	3.77	nd11120.nd2	792.706	2559.38	274.5	3253.9	0.617021	5019
31	51	3.9	nd11120.nd2	792.706	2559.38	274.5	3253.9	0.638298	5052
32	51	4.03	nd11120.nd2	792.706	2559.38	274.5	3253.9	0.659574	5034
33	51	4.16	nd11120.nd2	792.706	2559.38	274.5	3253.9	0.680851	5006
34	51	4.29	nd11120.nd2	792.706	2559.38	274.5	3253.9	0.702128	5031
35	51	4.42	nd11120.nd2	792.706	2559.38	274.5	3253.9	0.723404	5091
36	51	4.55	nd11120.nd2	792.706	2559.38	274.5	3253.9	0.744681	5146
37	51	4.68	nd11120.nd2	792.706	2559.38	274.5	3253.9	0.765957	5098
38	51	4.81	nd11120.nd2	792.706	2559.38	274.5	3253.9	0.787234	4943
39	51	4.94	nd11120.nd2	792.706	2559.38	274.5	3253.9	0.808511	4681
40	51	5.07	nd11120.nd2	792.706	2559.38	274.5	3253.9	0.829787	4410
41	51	5.2	nd11120.nd2	792.706	2559.38	274.5	3253.9	0.851064	3948
42	51	5.33	nd11120.nd2	792.706	2559.38	274.5	3253.9	0.87234	3656
43	51	5.46	nd11120.nd2	792.706	2559.38	274.5	3253.9	0.893617	3484
44	51	5.59	nd11120.nd2	792.706	2559.38	274.5	3253.9	0.914894	3469
45	51	5.72	nd11120.nd2	792.706	2559.38	274.5	3253.9	0.93617	3436
46	51	5.85	nd11120.nd2	792.706	2559.38	274.5	3253.9	0.957447	3294
47	51	5.98	nd11120.nd2	792.706	2559.38	274.5	3253.9	0.978723	246
48	51	6.11	nd11120.nd2	792.706	2559.38	274.5	3253.9	1	0
1	52	0	nd11120.nd2	792.706	2559.38	274.5	3253.9	0	0
2	52	0.13	nd11120.nd2	792.706	2559.38	274.5	3253.9	0.0232558	777
3	52	0.26	nd11120.nd2	792.706	2559.38	274.5	3253.9	0.0465116	3826
4	52	0.39	nd11120.nd2	792.706	2559.38	274.5	3253.9	0.0697674	3930
5	52	0.52	nd11120.nd2	792.706	2559.38	274.5	3253.9	0.0930233	4192
6	52	0.65	nd11120.nd2	792.706	2559.38	274.5	3253.9	0.116279	4339
7	52	0.78	nd11120.nd2	792.706	2559.38	274.5	3253.9	0.139535	4394
8	52	0.91	nd11120.nd2	792.706	2559.38	274.5	3253.9	0.162791	4536
9	52	1.04	nd11120.nd2	792.706	2559.38	274.5	3253.9	0.186047	4784
10	52	1.17	nd11120.nd2	792.706	2559.38	274.5	3253.9	0.209302	4855
11	52	1.3	nd11120.nd2	792.706	2559.38	274.5	3253.9	0.232558	4916
12	52	1.43	nd11120.nd2	792.706	2559.38	274.5	3253.9	0.255814	4922
13	52	1.56	nd11120.nd2	792.706	2559.38	274.5	3253.9	0.27907	5062
14	52	1.69	nd11120.nd2	792.706	2559.38	274.5	3253.9	0.302326	5139
15	52	1.82	nd11120.nd2	792.706	2559.38	274.5	3253.9	0.325581	5192
16	52	1.95	nd11120.nd2	792.706	2559.38	274.5	3253.9	0.348837	5254
17	52	2.08	nd11120.nd2	792.706	2559.38	274.5	3253.9	0.372093	5292
18	52	2.21	nd11120.nd2	792.706	2559.38	274.5	3253.9	0.395349	5330
19	52	2.34	nd11120.nd2	792.706	2559.38	274.5	3253.9	0.418605	5368
20	52	2.47	nd11120.nd2	792.706	2559.38	274.5	3253.9	0.44186	5424
21	52	2.6	nd11120.nd2	792.706	2559.38	274.5	3253.9	0.465116	5480
22	52	2.73	nd11120.nd2	792.706	2559.38	274.5	3253.9	0.488372	5535
23	52	2.86	nd11120.nd2	792.706	2559.38	274.5	3253.9	0.511628	5554
24	52	2.99	nd11120.nd2	792.706	2559.38	274.5	3253.9	0.534884	5554
25	52	3.12	nd11120.nd2	792.706	2559.38	274.5	3253.9	0.55814	5395
26	52	3.25	nd11120.nd2	792.706	2559.38	274.5	3253.9	0.581395	5429
27	52	3.38	nd11120.nd2	792.706	2559.38	274.5	3253.9	0.604651	5507
28	52	3.51	nd11120.nd2	792.706	2559.38	274.5	3253.9	0.627907	5478
29	52	3.64	nd11120.nd2	792.706	2559.38	274.5	3253.9	0.651163	5227
30	52	3.77	nd11120.nd2	792.706	2559.38	274.5	3253.9	0.674419	5315
31	52	3.9	nd11120.nd2	792.706	2559.38	274.5	3253.9	0.697674	5428
32	52	4.03	nd11120.nd2	792.706	2559.38	274.5	3253.9	0.72093	5380
33	52	4.16	nd11120.nd2	792.706	2559.38	274.5	3253.9	0.744186	5233
34	52	4.29	nd11120.nd2	792.706	2559.38	274.5	3253.9	0.767442	5046
35	52	4.42	nd11120.nd2	792.706	2559.38	274.5	3253.9	0.790698	4959
36	52	4.55	nd11120.nd2	792.706	2559.38	274.5	3253.9	0.813953	4842
37	52	4.68	nd11120.nd2	792.706	2559.38	274.5	3253.9	0.837209	4299
38	52	4.81	nd11120.nd2	792.706	2559.38	274.5	3253.9	0.860465	3954
39	52	4.94	nd11120.nd2	792.706	2559.38	274.5	3253.9	0.883721	3659
40	52	5.07	nd11120.nd2	792.706	2559.38	274.5	3253.9	0.906977	3468
41	52	5.2	nd11120.nd2	792.706	2559.38	274.5	3253.9	0.930233	3505
42	52	5.33	nd11120.nd2	792.706	2559.38	274.5	3253.9	0.953488	3512
43	52	5.46	nd11120.nd2	792.706	2559.38	274.5	3253.9	0.976744	410
44	52	5.59	nd11120.nd2	792.706	2559.38	274.5	3253.9	1	0
1	53	0	nd11120.nd2	792.706	2559.38	274.5	3253.9	0	0
2	53	0.13	nd11120.nd2	792.706	2559.38	274.5	3253.9	0.030303	178
3	53	0.26	nd11120.nd2	792.706	2559.38	274.5	3253.9	0.0606061	3619
4	53	0.39	nd11120.nd2	792.706	2559.38	274.5	3253.9	0.0909091	3903
5	53	0.52	nd11120.nd2	792.706	2559.38	274.5	3253.9	0.121212	4316
6	53	0.65	nd11120.nd2	792.706	2559.38	274.5	3253.9	0.151515	4573
7	53	0.78	nd11120.nd2	792.706	2559.38	274.5	3253.9	0.181818	4704
8	53	0.91	nd11120.nd2	792.706	2559.38	274.5	3253.9	0.212121	4856
9	53	1.04	nd11120.nd2	792.706	2559.38	274.5	3253.9	0.242424	5014
10	53	1.17	nd11120.nd2	792.706	2559.38	274.5	3253.9	0.272727	5043
11	53	1.3	nd11120.nd2	792.706	2559.38	274.5	3253.9	0.30303	5043
12	53	1.43	nd11120.nd2	792.706	2559.38	274.5	3253.9	0.333333	5052
13	53	1.56	nd11120.nd2	792.706	2559.38	274.5	3253.9	0.363636	5208
14	53	1.69	nd11120.nd2	792.706	2559.38	274.5	3253.9	0.393939	5185
15	53	1.82	nd11120.nd2	792.706	2559.38	274.5	3253.9	0.424242	5264
16	53	1.95	nd11120.nd2	792.706	2559.38	274.5	3253.9	0.454545	5421
17	53	2.08	nd11120.nd2	792.706	2559.38	274.5	3253.9	0.484848	5179
18	53	2.21	nd11120.nd2	792.706	2559.38	274.5	3253.9	0.515152	5179
19	53	2.34	nd11120.nd2	792.706	2559.38	274.5	3253.9	0.545455	5288
20	53	2.47	nd11120.nd2	792.706	2559.38	274.5	3253.9	0.575758	5272
21	53	2.6	nd11120.nd2	792.706	2559.38	274.5	3253.9	0.606061	5543
22	53	2.73	nd11120.nd2	792.706	2559.38	274.5	3253.9	0.636364	5569
23	53	2.86	nd11120.nd2	792.706	2559.38	274.5	3253.9	0.666667	5193
24	53	2.99	nd11120.nd2	792.706	2559.38	274.5	3253.9	0.69697	5128
25	53	3.12	nd11120.nd2	792.706	2559.38	274.5	3253.9	0.727273	5017
26	53	3.25	nd11120.nd2	792.706	2559.38	274.5	3253.9	0.757576	4379
27	53	3.38	nd11120.nd2	792.706	2559.38	274.5	3253.9	0.787879	4175
28	53	3.51	nd11120.nd2	792.706	2559.38	274.5	3253.9	0.818182	3910
29	53	3.64	nd11120.nd2	792.706	2559.38	274.5	3253.9	0.848485	3603
30	53	3.77	nd11120.nd2	792.706	2559.38	274.5	3253.9	0.878788	3500
31	53	3.9	nd11120.nd2	792.706	2559.38	274.5	3253.9	0.909091	3450
32	53	4.03	nd11120.nd2	792.706	2559.38	274.5	3253.9	0.939394	3314
33	53	4.16	nd11120.nd2	792.706	2559.38	274.5	3253.9	0.969697	515
34	53	4.29	nd11120.nd2	792.706	2559.38	274.5	3253.9	1	0
1	54	0	nd11120.nd2	792.706	2559.38	274.5	3253.9	0	0
2	54	0.13	nd11120.nd2	792.706	2559.38	274.5	3253.9	0.0232558	89
3	54	0.26	nd11120.nd2	792.706	2559.38	274.5	3253.9	0.0465116	3228
4	54	0.39	nd11120.nd2	792.706	2559.38	274.5	3253.9	0.0697674	3324
5	54	0.52	nd11120.nd2	792.706	2559.38	274.5	3253.9	0.0930233	3585
6	54	0.65	nd11120.nd2	792.706	2559.38	274.5	3253.9	0.116279	3973
7	54	0.78	nd11120.nd2	792.706	2559.38	274.5	3253.9	0.139535	4624
8	54	0.91	nd11120.nd2	792.706	2559.38	274.5	3253.9	0.162791	4624
9	54	1.04	nd11120.nd2	792.706	2559.38	274.5	3253.9	0.186047	5030
10	54	1.17	nd11120.nd2	792.706	2559.38	274.5	3253.9	0.209302	5140
11	54	1.3	nd11120.nd2	792.706	2559.38	274.5	3253.9	0.232558	5060
12	54	1.43	nd11120.nd2	792.706	2559.38	274.5	3253.9	0.255814	5188
13	54	1.56	nd11120.nd2	792.706	2559.38	274.5	3253.9	0.27907	5317
14	54	1.69	nd11120.nd2	792.706	2559.38	274.5	3253.9	0.302326	5317
15	54	1.82	nd11120.nd2	792.706	2559.38	274.5	3253.9	0.325581	5278
16	54	1.95	nd11120.nd2	792.706	2559.38	274.5	3253.9	0.348837	5462
17	54	2.08	nd11120.nd2	792.706	2559.38	274.5	3253.9	0.372093	5543
18	54	2.21	nd11120.nd2	792.706	2559.38	274.5	3253.9	0.395349	5571
19	54	2.34	nd11120.nd2	792.706	2559.38	274.5	3253.9	0.418605	5552
20	54	2.47	nd11120.nd2	792.706	2559.38	274.5	3253.9	0.44186	5552
21	54	2.6	nd11120.nd2	792.706	2559.38	274.5	3253.9	0.465116	5709
22	54	2.73	nd11120.nd2	792.706	2559.38	274.5	3253.9	0.488372	5905
23	54	2.86	nd11120.nd2	792.706	2559.38	274.5	3253.9	0.511628	6161
24	54	2.99	nd11120.nd2	792.706	2559.38	274.5	3253.9	0.534884	6062
25	54	3.12	nd11120.nd2	792.706	2559.38	274.5	3253.9	0.55814	6183
26	54	3.25	nd11120.nd2	792.706	2559.38	274.5	3253.9	0.581395	6084
27	54	3.38	nd11120.nd2	792.706	2559.38	274.5	3253.9	0.604651	6084
28	54	3.51	nd11120.nd2	792.706	2559.38	274.5	3253.9	0.627907	5991
29	54	3.64	nd11120.nd2	792.706	2559.38	274.5	3253.9	0.651163	6259
30	54	3.77	nd11120.nd2	792.706	2559.38	274.5	3253.9	0.674419	6220
31	54	3.9	nd11120.nd2	792.706	2559.38	274.5	3253.9	0.697674	6002
32	54	4.03	nd11120.nd2	792.706	2559.38	274.5	3253.9	0.72093	5698
33	54	4.16	nd11120.nd2	792.706	2559.38	274.5	3253.9	0.744186	5698
34	54	4.29	nd11120.nd2	792.706	2559.38	274.5	3253.9	0.767442	5709
35	54	4.42	nd11120.nd2	792.706	2559.38	274.5	3253.9	0.790698	5852
36	54	4.55	nd11120.nd2	792.706	2559.38	274.5	3253.9	0.813953	5700
37	54	4.68	nd11120.nd2	792.706	2559.38	274.5	3253.9	0.837209	5853
38	54	4.81	nd11120.nd2	792.706	2559.38	274.5	3253.9	0.860465	5320
39	54	4.94	nd11120.nd2	792.706	2559.38	274.5	3253.9	0.883721	5320
40	54	5.07	nd11120.nd2	792.706	2559.38	274.5	3253.9	0.906977	4612
41	54	5.2	nd11120.nd2	792.706	2559.38	274.5	3253.9	0.930233	4514
42	54	5.33	nd11120.nd2	792.706	2559.38	274.5	3253.9	0.953488	3831
43	54	5.46	nd11120.nd2	792.706	2559.38	274.5	3253.9	0.976744	714
44	54	5.59	nd11120.nd2	792.706	2559.38	274.5	3253.9	1	0
1	55	0	nd11120.nd2	792.706	2559.38	274.5	3253.9	0	0
2	55	0.13	nd11120.nd2	792.706	2559.38	274.5	3253.9	0.0232558	139
3	55	0.26	nd11120.nd2	792.706	2559.38	274.5	3253.9	0.0465116	3243
4	55	0.39	nd11120.nd2	792.706	2559.38	274.5	3253.9	0.0697674	3386
5	55	0.52	nd11120.nd2	792.706	2559.38	274.5	3253.9	0.0930233	3588
6	55	0.65	nd11120.nd2	792.706	2559.38	274.5	3253.9	0.116279	3663
7	55	0.78	nd11120.nd2	792.706	2559.38	274.5	3253.9	0.139535	4220
8	55	0.91	nd11120.nd2	792.706	2559.38	274.5	3253.9	0.162791	4220
9	55	1.04	nd11120.nd2	792.706	2559.38	274.5	3253.9	0.186047	4797
10	55	1.17	nd11120.nd2	792.706	2559.38	274.5	3253.9	0.209302	4892
11	55	1.3	nd11120.nd2	792.706	2559.38	274.5	3253.9	0.232558	5056
12	55	1.43	nd11120.nd2	792.706	2559.38	274.5	3253.9	0.255814	5114
13	55	1.56	nd11120.nd2	792.706	2559.38	274.5	3253.9	0.27907	5259
14	55	1.69	nd11120.nd2	792.706	2559.38	274.5	3253.9	0.302326	5259
15	55	1.82	nd11120.nd2	792.706	2559.38	274.5	3253.9	0.325581	5264
16	55	1.95	nd11120.nd2	792.706	2559.38	274.5	3253.9	0.348837	5122
17	55	2.08	nd11120.nd2	792.706	2559.38	274.5	3253.9	0.372093	5082
18	55	2.21	nd11120.nd2	792.706	2559.38	274.5	3253.9	0.395349	5282
19	55	2.34	nd11120.nd2	792.706	2559.38	274.5	3253.9	0.418605	5186
20	55	2.47	nd11120.nd2	792.706	2559.38	274.5	3253.9	0.44186	5186
21	55	2.6	nd11120.nd2	792.706	2559.38	274.5	3253.9	0.465116	4978
22	55	2.73	nd11120.nd2	792.706	2559.38	274.5	3253.9	0.488372	5024
23	55	2.86	nd11120.nd2	792.706	2559.38	274.5	3253.9	0.511628	4983
24	55	2.99	nd11120.nd2	792.706	2559.38	274.5	3253.9	0.534884	4877
25	55	3.12	nd11120.nd2	792.706	2559.38	274.5	3253.9	0.55814	5087
26	55	3.25	nd11120.nd2	792.706	2559.38	274.5	3253.9	0.581395	4950
27	55	3.38	nd11120.nd2	792.706	2559.38	274.5	3253.9	0.604651	4950
28	55	3.51	nd11120.nd2	792.706	2559.38	274.5	3253.9	0.627907	4684
29	55	3.64	nd11120.nd2	792.706	2559.38	274.5	3253.9	0.651163	4721
30	55	3.77	nd11120.nd2	792.706	2559.38	274.5	3253.9	0.674419	4442
31	55	3.9	nd11120.nd2	792.706	2559.38	274.5	3253.9	0.697674	4648
32	55	4.03	nd11120.nd2	792.706	2559.38	274.5	3253.9	0.72093	4539
33	55	4.16	nd11120.nd2	792.706	2559.38	274.5	3253.9	0.744186	4539
34	55	4.29	nd11120.nd2	792.706	2559.38	274.5	3253.9	0.767442	4070
35	55	4.42	nd11120.nd2	792.706	2559.38	274.5	3253.9	0.790698	4003
36	55	4.55	nd11120.nd2	792.706	2559.38	274.5	3253.9	0.813953	3748
37	55	4.68	nd11120.nd2	792.706	2559.38	274.5	3253.9	0.837209	3772
38	55	4.81	nd11120.nd2	792.706	2559.38	274.5	3253.9	0.860465	3548
39	55	4.94	nd11120.nd2	792.706	2559.38	274.5	3253.9	0.883721	3548
40	55	5.07	nd11120.nd2	792.706	2559.38	274.5	3253.9	0.906977	3367
41	55	5.2	nd11120.nd2	792.706	2559.38	274.5	3253.9	0.930233	3322
42	55	5.33	nd11120.nd2	792.706	2559.38	274.5	3253.9	0.953488	3203
43	55	5.46	nd11120.nd2	792.706	2559.38	274.5	3253.9	0.976744	215
44	55	5.59	nd11120.nd2	792.706	2559.38	274.5	3253.9	1	0
1	56	0	nd11120.nd2	792.706	2559.38	274.5	3253.9	0	0
2	56	0.13	nd11120.nd2	792.706	2559.38	274.5	3253.9	0.0243902	639
3	56	0.26	nd11120.nd2	792.706	2559.38	274.5	3253.9	0.0487805	3860
4	56	0.39	nd11120.nd2	792.706	2559.38	274.5	3253.9	0.0731707	4112
5	56	0.52	nd11120.nd2	792.706	2559.38	274.5	3253.9	0.097561	4300
6	56	0.65	nd11120.nd2	792.706	2559.38	274.5	3253.9	0.121951	4536
7	56	0.78	nd11120.nd2	792.706	2559.38	274.5	3253.9	0.146341	4717
8	56	0.91	nd11120.nd2	792.706	2559.38	274.5	3253.9	0.170732	4794
9	56	1.04	nd11120.nd2	792.706	2559.38	274.5	3253.9	0.195122	4899
10	56	1.17	nd11120.nd2	792.706	2559.38	274.5	3253.9	0.219512	4983
11	56	1.3	nd11120.nd2	792.706	2559.38	274.5	3253.9	0.243902	5046
12	56	1.43	nd11120.nd2	792.706	2559.38	274.5	3253.9	0.268293	5069
13	56	1.56	nd11120.nd2	792.706	2559.38	274.5	3253.9	0.292683	5149
14	56	1.69	nd11120.nd2	792.706	2559.38	274.5	3253.9	0.317073	5303
15	56	1.82	nd11120.nd2	792.706	2559.38	274.5	3253.9	0.341463	5371
16	56	1.95	nd11120.nd2	792.706	2559.38	274.5	3253.9	0.365854	5245
17	56	2.08	nd11120.nd2	792.706	2559.38	274.5	3253.9	0.390244	5274
18	56	2.21	nd11120.nd2	792.706	2559.38	274.5	3253.9	0.414634	5372
19	56	2.34	nd11120.nd2	792.706	2559.38	274.5	3253.9	0.439024	5484
20	56	2.47	nd11120.nd2	792.706	2559.38	274.5	3253.9	0.463415	5451
21	56	2.6	nd11120.nd2	792.706	2559.38	274.5	3253.9	0.487805	5290
22	56	2.73	nd11120.nd2	792.706	2559.38	274.5	3253.9	0.512195	5305
23	56	2.86	nd11120.nd2	792.706	2559.38	274.5	3253.9	0.536585	5394
24	56	2.99	nd11120.nd2	792.706	2559.38	274.5	3253.9	0.560976	5381
25	56	3.12	nd11120.nd2	792.706	2559.38	274.5	3253.9	0.585366	5306
26	56	3.25	nd11120.nd2	792.706	2559.38	274.5	3253.9	0.609756	5189
27	56	3.38	nd11120.nd2	792.706	2559.38	274.5	3253.9	0.634146	5160
28	56	3.51	nd11120.nd2	792.706	2559.38	274.5	3253.9	0.658537	5167
29	56	3.64	nd11120.nd2	792.706	2559.38	274.5	3253.9	0.682927	5065
30	56	3.77	nd11120.nd2	792.706	2559.38	274.5	3253.9	0.707317	4922
31	56	3.9	nd11120.nd2	792.706	2559.38	274.5	3253.9	0.731707	4919
32	56	4.03	nd11120.nd2	792.706	2559.38	274.5	3253.9	0.756098	4802
33	56	4.16	nd11120.nd2	792.706	2559.38	274.5	3253.9	0.780488	4666
34	56	4.29	nd11120.nd2	792.706	2559.38	274.5	3253.9	0.804878	4412
35	56	4.42	nd11120.nd2	792.706	2559.38	274.5	3253.9	0.829268	4095
36	56	4.55	nd11120.nd2	792.706	2559.38	274.5	3253.9	0.853659	3811
37	56	4.68	nd11120.nd2	792.706	2559.38	274.5	3253.9	0.878049	3514
38	56	4.81	nd11120.nd2	792.706	2559.38	274.5	3253.9	0.902439	3412
39	56	4.94	nd11120.nd2	792.706	2559.38	274.5	3253.9	0.926829	3371
40	56	5.07	nd11120.nd2	792.706	2559.38	274.5	3253.9	0.95122	3280
41	56	5.2	nd11120.nd2	792.706	2559.38	274.5	3253.9	0.97561	249
42	56	5.33	nd11120.nd2	792.706	2559.38	274.5	3253.9	1	0
1	57	0	nd11120.nd2	792.706	2559.38	274.5	3253.9	0	0
2	57	0.13	nd11120.nd2	792.706	2559.38	274.5	3253.9	0.0434783	841
3	57	0.26	nd11120.nd2	792.706	2559.38	274.5	3253.9	0.0869565	4219
4	57	0.39	nd11120.nd2	792.706	2559.38	274.5	3253.9	0.130435	4545
5	57	0.52	nd11120.nd2	792.706	2559.38	274.5	3253.9	0.173913	4927
6	57	0.65	nd11120.nd2	792.706	2559.38	274.5	3253.9	0.217391	5250
7	57	0.78	nd11120.nd2	792.706	2559.38	274.5	3253.9	0.26087	5280
8	57	0.91	nd11120.nd2	792.706	2559.38	274.5	3253.9	0.304348	5215
9	57	1.04	nd11120.nd2	792.706	2559.38	274.5	3253.9	0.347826	5118
10	57	1.17	nd11120.nd2	792.706	2559.38	274.5	3253.9	0.391304	5042
11	57	1.3	nd11120.nd2	792.706	2559.38	274.5	3253.9	0.434783	5127
12	57	1.43	nd11120.nd2	792.706	2559.38	274.5	3253.9	0.478261	5162
13	57	1.56	nd11120.nd2	792.706	2559.38	274.5	3253.9	0.521739	5182
14	57	1.69	nd11120.nd2	792.706	2559.38	274.5	3253.9	0.565217	5293
15	57	1.82	nd11120.nd2	792.706	2559.38	274.5	3253.9	0.608696	5433
16	57	1.95	nd11120.nd2	792.706	2559.38	274.5	3253.9	0.652174	5543
17	57	2.08	nd11120.nd2	792.706	2559.38	274.5	3253.9	0.695652	5492
18	57	2.21	nd11120.nd2	792.706	2559.38	274.5	3253.9	0.73913	5330
19	57	2.34	nd11120.nd2	792.706	2559.38	274.5	3253.9	0.782609	4993
20	57	2.47	nd11120.nd2	792.706	2559.38	274.5	3253.9	0.826087	4602
21	57	2.6	nd11120.nd2	792.706	2559.38	274.5	3253.9	0.869565	4237
22	57	2.73	nd11120.nd2	792.706	2559.38	274.5	3253.9	0.913043	922
23	57	2.86	nd11120.nd2	792.706	2559.38	274.5	3253.9	0.956522	0
24	57	2.99	nd11120.nd2	792.706	2559.38	274.5	3253.9	1	0
1	58	0	nd11120.nd2	792.706	2559.38	274.5	3253.9	0	0
2	58	0.13	nd11120.nd2	792.706	2559.38	274.5	3253.9	0.0434783	854
3	58	0.26	nd11120.nd2	792.706	2559.38	274.5	3253.9	0.0869565	3935
4	58	0.39	nd11120.nd2	792.706	2559.38	274.5	3253.9	0.130435	4034
5	58	0.52	nd11120.nd2	792.706	2559.38	274.5	3253.9	0.173913	4355
6	58	0.65	nd11120.nd2	792.706	2559.38	274.5	3253.9	0.217391	4491
7	58	0.78	nd11120.nd2	792.706	2559.38	274.5	3253.9	0.26087	4554
8	58	0.91	nd11120.nd2	792.706	2559.38	274.5	3253.9	0.304348	4692
9	58	1.04	nd11120.nd2	792.706	2559.38	274.5	3253.9	0.347826	4674
10	58	1.17	nd11120.nd2	792.706	2559.38	274.5	3253.9	0.391304	4639
11	58	1.3	nd11120.nd2	792.706	2559.38	274.5	3253.9	0.434783	4637
12	58	1.43	nd11120.nd2	792.706	2559.38	274.5	3253.9	0.478261	4755
13	58	1.56	nd11120.nd2	792.706	2559.38	274.5	3253.9	0.521739	4834
14	58	1.69	nd11120.nd2	792.706	2559.38	274.5	3253.9	0.565217	4842
15	58	1.82	nd11120.nd2	792.706	2559.38	274.5	3253.9	0.608696	4909
16	58	1.95	nd11120.nd2	792.706	2559.38	274.5	3253.9	0.652174	4932
17	58	2.08	nd11120.nd2	792.706	2559.38	274.5	3253.9	0.695652	4935
18	58	2.21	nd11120.nd2	792.706	2559.38	274.5	3253.9	0.73913	4903
19	58	2.34	nd11120.nd2	792.706	2559.38	274.5	3253.9	0.782609	4740
20	58	2.47	nd11120.nd2	792.706	2559.38	274.5	3253.9	0.826087	4596
21	58	2.6	nd11120.nd2	792.706	2559.38	274.5	3253.9	0.869565	4549
22	58	2.73	nd11120.nd2	792.706	2559.38	274.5	3253.9	0.913043	4337
23	58	2.86	nd11120.nd2	792.706	2559.38	274.5	3253.9	0.956522	53
24	58	2.99	nd11120.nd2	792.706	2559.38	274.5	3253.9	1	0
1	59	0	nd11120.nd2	792.706	2559.38	274.5	3253.9	0	0
2	59	0.13	nd11120.nd2	792.706	2559.38	274.5	3253.9	0.0434783	615
3	59	0.26	nd11120.nd2	792.706	2559.38	274.5	3253.9	0.0869565	3804
4	59	0.39	nd11120.nd2	792.706	2559.38	274.5	3253.9	0.130435	3937
5	59	0.52	nd11120.nd2	792.706	2559.38	274.5	3253.9	0.173913	4178
6	59	0.65	nd11120.nd2	792.706	2559.38	274.5	3253.9	0.217391	4280
7	59	0.78	nd11120.nd2	792.706	2559.38	274.5	3253.9	0.26087	4199
8	59	0.91	nd11120.nd2	792.706	2559.38	274.5	3253.9	0.304348	4414
9	59	1.04	nd11120.nd2	792.706	2559.38	274.5	3253.9	0.347826	4541
10	59	1.17	nd11120.nd2	792.706	2559.38	274.5	3253.9	0.391304	4571
11	59	1.3	nd11120.nd2	792.706	2559.38	274.5	3253.9	0.434783	4605
12	59	1.43	nd11120.nd2	792.706	2559.38	274.5	3253.9	0.478261	4535
13	59	1.56	nd11120.nd2	792.706	2559.38	274.5	3253.9	0.521739	4566
14	59	1.69	nd11120.nd2	792.706	2559.38	274.5	3253.9	0.565217	4532
15	59	1.82	nd11120.nd2	792.706	2559.38	274.5	3253.9	0.608696	4586
16	59	1.95	nd11120.nd2	792.706	2559.38	274.5	3253.9	0.652174	4527
17	59	2.08	nd11120.nd2	792.706	2559.38	274.5	3253.9	0.695652	4463
18	59	2.21	nd11120.nd2	792.706	2559.38	274.5	3253.9	0.73913	4570
19	59	2.34	nd11120.nd2	792.706	2559.38	274.5	3253.9	0.782609	4509
20	59	2.47	nd11120.nd2	792.706	2559.38	274.5	3253.9	0.826087	4227
21	59	2.6	nd11120.nd2	792.706	2559.38	274.5	3253.9	0.869565	4113
22	59	2.73	nd11120.nd2	792.706	2559.38	274.5	3253.9	0.913043	4026
23	59	2.86	nd11120.nd2	792.706	2559.38	274.5	3253.9	0.956522	94
24	59	2.99	nd11120.nd2	792.706	2559.38	274.5	3253.9	1	0
1	60	0	nd11120.nd2	792.706	2559.38	274.5	3253.9	0	0
2	60	0.13	nd11120.nd2	792.706	2559.38	274.5	3253.9	0.0294118	676
3	60	0.26	nd11120.nd2	792.706	2559.38	274.5	3253.9	0.0588235	3995
4	60	0.39	nd11120.nd2	792.706	2559.38	274.5	3253.9	0.0882353	4533
5	60	0.52	nd11120.nd2	792.706	2559.38	274.5	3253.9	0.117647	4885
6	60	0.65	nd11120.nd2	792.706	2559.38	274.5	3253.9	0.147059	4973
7	60	0.78	nd11120.nd2	792.706	2559.38	274.5	3253.9	0.176471	5195
8	60	0.91	nd11120.nd2	792.706	2559.38	274.5	3253.9	0.205882	5256
9	60	1.04	nd11120.nd2	792.706	2559.38	274.5	3253.9	0.235294	5225
10	60	1.17	nd11120.nd2	792.706	2559.38	274.5	3253.9	0.264706	5264
11	60	1.3	nd11120.nd2	792.706	2559.38	274.5	3253.9	0.294118	5122
12	60	1.43	nd11120.nd2	792.706	2559.38	274.5	3253.9	0.323529	5082
13	60	1.56	nd11120.nd2	792.706	2559.38	274.5	3253.9	0.352941	5082
14	60	1.69	nd11120.nd2	792.706	2559.38	274.5	3253.9	0.382353	5195
15	60	1.82	nd11120.nd2	792.706	2559.38	274.5	3253.9	0.411765	5186
16	60	1.95	nd11120.nd2	792.706	2559.38	274.5	3253.9	0.441176	5109
17	60	2.08	nd11120.nd2	792.706	2559.38	274.5	3253.9	0.470588	5024
18	60	2.21	nd11120.nd2	792.706	2559.38	274.5	3253.9	0.5	5106
19	60	2.34	nd11120.nd2	792.706	2559.38	274.5	3253.9	0.529412	5106
20	60	2.47	nd11120.nd2	792.706	2559.38	274.5	3253.9	0.558824	5293
21	60	2.6	nd11120.nd2	792.706	2559.38	274.5	3253.9	0.588235	5346
22	60	2.73	nd11120.nd2	792.706	2559.38	274.5	3253.9	0.617647	5334
23	60	2.86	nd11120.nd2	792.706	2559.38	274.5	3253.9	0.647059	5250
24	60	2.99	nd11120.nd2	792.706	2559.38	274.5	3253.9	0.676471	5100
25	60	3.12	nd11120.nd2	792.706	2559.38	274.5	3253.9	0.705882	5100
26	60	3.25	nd11120.nd2	792.706	2559.38	274.5	3253.9	0.735294	5193
27	60	3.38	nd11120.nd2	792.706	2559.38	274.5	3253.9	0.764706	5127
28	60	3.51	nd11120.nd2	792.706	2559.38	274.5	3253.9	0.794118	5177
29	60	3.64	nd11120.nd2	792.706	2559.38	274.5	3253.9	0.823529	4934
30	60	3.77	nd11120.nd2	792.706	2559.38	274.5	3253.9	0.852941	4834
31	60	3.9	nd11120.nd2	792.706	2559.38	274.5	3253.9	0.882353	4622
32	60	4.03	nd11120.nd2	792.706	2559.38	274.5	3253.9	0.911765	4309
33	60	4.16	nd11120.nd2	792.706	2559.38	274.5	3253.9	0.941176	4218
34	60	4.29	nd11120.nd2	792.706	2559.38	274.5	3253.9	0.970588	889
35	60	4.42	nd11120.nd2	792.706	2559.38	274.5	3253.9	1	0
1	61	0	nd11120.nd2	792.706	2559.38	274.5	3253.9	0	0
2	61	0.13	nd11120.nd2	792.706	2559.38	274.5	3253.9	0.0416667	622
3	61	0.26	nd11120.nd2	792.706	2559.38	274.5	3253.9	0.0833333	3888
4	61	0.39	nd11120.nd2	792.706	2559.38	274.5	3253.9	0.125	4386
5	61	0.52	nd11120.nd2	792.706	2559.38	274.5	3253.9	0.166667	4646
6	61	0.65	nd11120.nd2	792.706	2559.38	274.5	3253.9	0.208333	4952
7	61	0.78	nd11120.nd2	792.706	2559.38	274.5	3253.9	0.25	5046
8	61	0.91	nd11120.nd2	792.706	2559.38	274.5	3253.9	0.291667	5102
9	61	1.04	nd11120.nd2	792.706	2559.38	274.5	3253.9	0.333333	5233
10	61	1.17	nd11120.nd2	792.706	2559.38	274.5	3253.9	0.375	5432
11	61	1.3	nd11120.nd2	792.706	2559.38	274.5	3253.9	0.416667	5543
12	61	1.43	nd11120.nd2	792.706	2559.38	274.5	3253.9	0.458333	5487
13	61	1.56	nd11120.nd2	792.706	2559.38	274.5	3253.9	0.5	5542
14	61	1.69	nd11120.nd2	792.706	2559.38	274.5	3253.9	0.541667	5462
15	61	1.82	nd11120.nd2	792.706	2559.38	274.5	3253.9	0.583333	5328
16	61	1.95	nd11120.nd2	792.706	2559.38	274.5	3253.9	0.625	4950
17	61	2.08	nd11120.nd2	792.706	2559.38	274.5	3253.9	0.666667	4902
18	61	2.21	nd11120.nd2	792.706	2559.38	274.5	3253.9	0.708333	4416
19	61	2.34	nd11120.nd2	792.706	2559.38	274.5	3253.9	0.75	4212
20	61	2.47	nd11120.nd2	792.706	2559.38	274.5	3253.9	0.791667	3755
21	61	2.6	nd11120.nd2	792.706	2559.38	274.5	3253.9	0.833333	3565
22	61	2.73	nd11120.nd2	792.706	2559.38	274.5	3253.9	0.875	3380
23	61	2.86	nd11120.nd2	792.706	2559.38	274.5	3253.9	0.916667	3340
24	61	2.99	nd11120.nd2	792.706	2559.38	274.5	3253.9	0.958333	304
25	61	3.12	nd11120.nd2	792.706	2559.38	274.5	3253.9	1	0
1	62	0	nd11120.nd2	792.706	2559.38	274.5	3253.9	0	0
2	62	0.13	nd11120.nd2	792.706	2559.38	274.5	3253.9	0.0277778	207
3	62	0.26	nd11120.nd2	792.706	2559.38	274.5	3253.9	0.0555556	3382
4	62	0.39	nd11120.nd2	792.706	2559.38	274.5	3253.9	0.0833333	3712
5	62	0.52	nd11120.nd2	792.706	2559.38	274.5	3253.9	0.111111	4146
6	62	0.65	nd11120.nd2	792.706	2559.38	274.5	3253.9	0.138889	4588
7	62	0.78	nd11120.nd2	792.706	2559.38	274.5	3253.9	0.166667	4933
8	62	0.91	nd11120.nd2	792.706	2559.38	274.5	3253.9	0.194444	4933
9	62	1.04	nd11120.nd2	792.706	2559.38	274.5	3253.9	0.222222	4995
10	62	1.17	nd11120.nd2	792.706	2559.38	274.5	3253.9	0.25	5089
11	62	1.3	nd11120.nd2	792.706	2559.38	274.5	3253.9	0.277778	5201
12	62	1.43	nd11120.nd2	792.706	2559.38	274.5	3253.9	0.305556	5234
13	62	1.56	nd11120.nd2	792.706	2559.38	274.5	3253.9	0.333333	5173
14	62	1.69	nd11120.nd2	792.706	2559.38	274.5	3253.9	0.361111	5173
15	62	1.82	nd11120.nd2	792.706	2559.38	274.5	3253.9	0.388889	5232
16	62	1.95	nd11120.nd2	792.706	2559.38	274.5	3253.9	0.416667	5481
17	62	2.08	nd11120.nd2	792.706	2559.38	274.5	3253.9	0.444444	5330
18	62	2.21	nd11120.nd2	792.706	2559.38	274.5	3253.9	0.472222	5516
19	62	2.34	nd11120.nd2	792.706	2559.38	274.5	3253.9	0.5	5728
20	62	2.47	nd11120.nd2	792.706	2559.38	274.5	3253.9	0.527778	6044
21	62	2.6	nd11120.nd2	792.706	2559.38	274.5	3253.9	0.555556	5762
22	62	2.73	nd11120.nd2	792.706	2559.38	274.5	3253.9	0.583333	5881
23	62	2.86	nd11120.nd2	792.706	2559.38	274.5	3253.9	0.611111	5619
24	62	2.99	nd11120.nd2	792.706	2559.38	274.5	3253.9	0.638889	5903
25	62	3.12	nd11120.nd2	792.706	2559.38	274.5	3253.9	0.666667	5835
26	62	3.25	nd11120.nd2	792.706	2559.38	274.5	3253.9	0.694444	5991
27	62	3.38	nd11120.nd2	792.706	2559.38	274.5	3253.9	0.722222	5611
28	62	3.51	nd11120.nd2	792.706	2559.38	274.5	3253.9	0.75	6025
29	62	3.64	nd11120.nd2	792.706	2559.38	274.5	3253.9	0.777778	5795
30	62	3.77	nd11120.nd2	792.706	2559.38	274.5	3253.9	0.805556	5725
31	62	3.9	nd11120.nd2	792.706	2559.38	274.5	3253.9	0.833333	5518
32	62	4.03	nd11120.nd2	792.706	2559.38	274.5	3253.9	0.861111	5709
33	62	4.16	nd11120.nd2	792.706	2559.38	274.5	3253.9	0.888889	5477
34	62	4.29	nd11120.nd2	792.706	2559.38	274.5	3253.9	0.916667	5477
35	62	4.42	nd11120.nd2	792.706	2559.38	274.5	3253.9	0.944444	5069
36	62	4.55	nd11120.nd2	792.706	2559.38	274.5	3253.9	0.972222	291
37	62	4.68	nd11120.nd2	792.706	2559.38	274.5	3253.9	1	0
1	63	0	nd11120.nd2	792.706	2559.38	274.5	3253.9	0	0
2	63	0.13	nd11120.nd2	792.706	2559.38	274.5	3253.9	0.0277778	709
3	63	0.26	nd11120.nd2	792.706	2559.38	274.5	3253.9	0.0555556	3712
4	63	0.39	nd11120.nd2	792.706	2559.38	274.5	3253.9	0.0833333	3804
5	63	0.52	nd11120.nd2	792.706	2559.38	274.5	3253.9	0.111111	4020
6	63	0.65	nd11120.nd2	792.706	2559.38	274.5	3253.9	0.138889	4098
7	63	0.78	nd11120.nd2	792.706	2559.38	274.5	3253.9	0.166667	4302
8	63	0.91	nd11120.nd2	792.706	2559.38	274.5	3253.9	0.194444	4302
9	63	1.04	nd11120.nd2	792.706	2559.38	274.5	3253.9	0.222222	4948
10	63	1.17	nd11120.nd2	792.706	2559.38	274.5	3253.9	0.25	5327
11	63	1.3	nd11120.nd2	792.706	2559.38	274.5	3253.9	0.277778	5534
12	63	1.43	nd11120.nd2	792.706	2559.38	274.5	3253.9	0.305556	5639
13	63	1.56	nd11120.nd2	792.706	2559.38	274.5	3253.9	0.333333	5684
14	63	1.69	nd11120.nd2	792.706	2559.38	274.5	3253.9	0.361111	5684
15	63	1.82	nd11120.nd2	792.706	2559.38	274.5	3253.9	0.388889	5690
16	63	1.95	nd11120.nd2	792.706	2559.38	274.5	3253.9	0.416667	5779
17	63	2.08	nd11120.nd2	792.706	2559.38	274.5	3253.9	0.444444	5646
18	63	2.21	nd11120.nd2	792.706	2559.38	274.5	3253.9	0.472222	5639
19	63	2.34	nd11120.nd2	792.706	2559.38	274.5	3253.9	0.5	5337
20	63	2.47	nd11120.nd2	792.706	2559.38	274.5	3253.9	0.527778	5335
21	63	2.6	nd11120.nd2	792.706	2559.38	274.5	3253.9	0.555556	5216
22	63	2.73	nd11120.nd2	792.706	2559.38	274.5	3253.9	0.583333	5266
23	63	2.86	nd11120.nd2	792.706	2559.38	274.5	3253.9	0.611111	5112
24	63	2.99	nd11120.nd2	792.706	2559.38	274.5	3253.9	0.638889	5125
25	63	3.12	nd11120.nd2	792.706	2559.38	274.5	3253.9	0.666667	5094
26	63	3.25	nd11120.nd2	792.706	2559.38	274.5	3253.9	0.694444	5113
27	63	3.38	nd11120.nd2	792.706	2559.38	274.5	3253.9	0.722222	5047
28	63	3.51	nd11120.nd2	792.706	2559.38	274.5	3253.9	0.75	5245
29	63	3.64	nd11120.nd2	792.706	2559.38	274.5	3253.9	0.777778	5226
30	63	3.77	nd11120.nd2	792.706	2559.38	274.5	3253.9	0.805556	5292
31	63	3.9	nd11120.nd2	792.706	2559.38	274.5	3253.9	0.833333	5362
32	63	4.03	nd11120.nd2	792.706	2559.38	274.5	3253.9	0.861111	5470
33	63	4.16	nd11120.nd2	792.706	2559.38	274.5	3253.9	0.888889	5469
34	63	4.29	nd11120.nd2	792.706	2559.38	274.5	3253.9	0.916667	3778
35	63	4.42	nd11120.nd2	792.706	2559.38	274.5	3253.9	0.944444	3778
36	63	4.55	nd11120.nd2	792.706	2559.38	274.5	3253.9	0.972222	546
37	63	4.68	nd11120.nd2	792.706	2559.38	274.5	3253.9	1	0
1	64	0	nd11120.nd2	792.706	2559.38	274.5	3253.9	0	0
2	64	0.13	nd11120.nd2	792.706	2559.38	274.5	3253.9	0.0277778	361
3	64	0.26	nd11120.nd2	792.706	2559.38	274.5	3253.9	0.0555556	3480
4	64	0.39	nd11120.nd2	792.706	2559.38	274.5	3253.9	0.0833333	3575
5	64	0.52	nd11120.nd2	792.706	2559.38	274.5	3253.9	0.111111	3835
6	64	0.65	nd11120.nd2	792.706	2559.38	274.5	3253.9	0.138889	4153
7	64	0.78	nd11120.nd2	792.706	2559.38	274.5	3253.9	0.166667	4319
8	64	0.91	nd11120.nd2	792.706	2559.38	274.5	3253.9	0.194444	4519
9	64	1.04	nd11120.nd2	792.706	2559.38	274.5	3253.9	0.222222	4783
10	64	1.17	nd11120.nd2	792.706	2559.38	274.5	3253.9	0.25	4949
11	64	1.3	nd11120.nd2	792.706	2559.38	274.5	3253.9	0.277778	5114
12	64	1.43	nd11120.nd2	792.706	2559.38	274.5	3253.9	0.305556	5218
13	64	1.56	nd11120.nd2	792.706	2559.38	274.5	3253.9	0.333333	5294
14	64	1.69	nd11120.nd2	792.706	2559.38	274.5	3253.9	0.361111	5289
15	64	1.82	nd11120.nd2	792.706	2559.38	274.5	3253.9	0.388889	5123
16	64	1.95	nd11120.nd2	792.706	2559.38	274.5	3253.9	0.416667	5078
17	64	2.08	nd11120.nd2	792.706	2559.38	274.5	3253.9	0.444444	5204
18	64	2.21	nd11120.nd2	792.706	2559.38	274.5	3253.9	0.472222	5151
19	64	2.34	nd11120.nd2	792.706	2559.38	274.5	3253.9	0.5	5168
20	64	2.47	nd11120.nd2	792.706	2559.38	274.5	3253.9	0.527778	5274
21	64	2.6	nd11120.nd2	792.706	2559.38	274.5	3253.9	0.555556	5199
22	64	2.73	nd11120.nd2	792.706	2559.38	274.5	3253.9	0.583333	5085
23	64	2.86	nd11120.nd2	792.706	2559.38	274.5	3253.9	0.611111	5117
24	64	2.99	nd11120.nd2	792.706	2559.38	274.5	3253.9	0.638889	5101
25	64	3.12	nd11120.nd2	792.706	2559.38	274.5	3253.9	0.666667	5024
26	64	3.25	nd11120.nd2	792.706	2559.38	274.5	3253.9	0.694444	5011
27	64	3.38	nd11120.nd2	792.706	2559.38	274.5	3253.9	0.722222	5019
28	64	3.51	nd11120.nd2	792.706	2559.38	274.5	3253.9	0.75	5116
29	64	3.64	nd11120.nd2	792.706	2559.38	274.5	3253.9	0.777778	5138
30	64	3.77	nd11120.nd2	792.706	2559.38	274.5	3253.9	0.805556	5101
31	64	3.9	nd11120.nd2	792.706	2559.38	274.5	3253.9	0.833333	5147
32	64	4.03	nd11120.nd2	792.706	2559.38	274.5	3253.9	0.861111	5215
33	64	4.16	nd11120.nd2	792.706	2559.38	274.5	3253.9	0.888889	5179
34	64	4.29	nd11120.nd2	792.706	2559.38	274.5	3253.9	0.916667	3966
35	64	4.42	nd11120.nd2	792.706	2559.38	274.5	3253.9	0.944444	3966
36	64	4.55	nd11120.nd2	792.706	2559.38	274.5	3253.9	0.972222	872
37	64	4.68	nd11120.nd2	792.706	2559.38	274.5	3253.9	1	0
