# Supplementary material for: MinD-RNase E interplay controls localization of polar mRNAs in E. coli
Source: EMBO J. 2024 Jan 19;43(4):8. doi: 10.1038/s44318-023-00026-9 (PMC10897333; doi:10.1038/s44318-023-00026-9)
Supplement: Supplementary file 8 — Source Data Fig. 2 [file 44318_2023_26_MOESM8_ESM.zip]

Archive with 64 entries (60 files):
- Figure 2/
- __MACOSX/._Figure 2
- Figure 2/2A/
- __MACOSX/Figure 2/._2A
- Figure 2/2C/
- __MACOSX/Figure 2/._2C
- Figure 2/2B/
- __MACOSX/Figure 2/._2B
- Figure 2/2A/bglG wt 42'C2.tif
- __MACOSX/Figure 2/2A/._bglG wt 42'C2.tif
- Figure 2/2A/cheA wt 42'C1.tif
- __MACOSX/Figure 2/2A/._cheA wt 42'C1.tif
- Figure 2/2A/bglG wt 42'C1.tif
- __MACOSX/Figure 2/2A/._bglG wt 42'C1.tif
- Figure 2/2A/cheA wt 42'C2.tif
- __MACOSX/Figure 2/2A/._cheA wt 42'C2.tif
- Figure 2/2A/cheA ts 30'C1.tif
- __MACOSX/Figure 2/2A/._cheA ts 30'C1.tif
- Figure 2/2A/bglG ts 30'C2.tif
- __MACOSX/Figure 2/2A/._bglG ts 30'C2.tif
- Figure 2/2A/cheA ts 30'C2.tif
- __MACOSX/Figure 2/2A/._cheA ts 30'C2.tif
- Figure 2/2A/bglG ts 30'C1.tif
- __MACOSX/Figure 2/2A/._bglG ts 30'C1.tif
- Figure 2/2A/bglG ts 42'C2.tif
- __MACOSX/Figure 2/2A/._bglG ts 42'C2.tif
- Figure 2/2A/cheA ts 42'C1.tif
- __MACOSX/Figure 2/2A/._cheA ts 42'C1.tif
- Figure 2/2A/bglG ts 42'C1.tif
- __MACOSX/Figure 2/2A/._bglG ts 42'C1.tif
- Figure 2/2A/cheA ts 42'C2.tif
- __MACOSX/Figure 2/2A/._cheA ts 42'C2.tif
- Figure 2/2C/dpnp cheA1.tif
- __MACOSX/Figure 2/2C/._dpnp cheA1.tif
- Figure 2/2C/drhlB cheA.tif
- __MACOSX/Figure 2/2C/._drhlB cheA.tif
- Figure 2/2C/dpnp cheA.tif
- __MACOSX/Figure 2/2C/._dpnp cheA.tif
- Figure 2/2C/dpnp bglG1.tif
- __MACOSX/Figure 2/2C/._dpnp bglG1.tif
- Figure 2/2C/drhlB bglG1.tif
- __MACOSX/Figure 2/2C/._drhlB bglG1.tif
- Figure 2/2C/dpnp bglG.tif
- __MACOSX/Figure 2/2C/._dpnp bglG.tif
- Figure 2/2C/drhlB cheA1.tif
- __MACOSX/Figure 2/2C/._drhlB cheA1.tif
- Figure 2/2C/drhlB bglG.tif
- __MACOSX/Figure 2/2C/._drhlB bglG.tif
- Figure 2/2B/eno-2 cheA.tif
- __MACOSX/Figure 2/2B/._eno-2 cheA.tif
- Figure 2/2B/eno-2 bglG1 wt.tif
- __MACOSX/Figure 2/2B/._eno-2 bglG1 wt.tif
- Figure 2/2B/eno-2 bglG1.tif
- __MACOSX/Figure 2/2B/._eno-2 bglG1.tif
- Figure 2/2B/eno-2 chheA1 wt.tif
- __MACOSX/Figure 2/2B/._eno-2 chheA1 wt.tif
- Figure 2/2B/eno-2 bglG.tif
- __MACOSX/Figure 2/2B/._eno-2 bglG.tif
- Figure 2/2B/eno-2 chheA wt.tif
- __MACOSX/Figure 2/2B/._eno-2 chheA wt.tif
- Figure 2/2B/eno-2 cheA1.tif
- __MACOSX/Figure 2/2B/._eno-2 cheA1.tif
- Figure 2/2B/eno-2 bglG wt.tif
- __MACOSX/Figure 2/2B/._eno-2 bglG wt.tif
