# Supplementary material for: MinD-RNase E interplay controls localization of polar mRNAs in E. coli
Source: EMBO J. 2024 Jan 19;43(4):8. doi: 10.1038/s44318-023-00026-9 (PMC10897333; doi:10.1038/s44318-023-00026-9)
Supplement: Supplementary file 9 — Source Data Fig. 4 [file 44318_2023_26_MOESM9_ESM.zip]

Archive with 24 entries (20 files):
- Figure 4/
- __MACOSX/._Figure 4
- Figure 4/4B/
- __MACOSX/Figure 4/._4B
- Figure 4/4C/
- __MACOSX/Figure 4/._4C
- Figure 4/4A/
- __MACOSX/Figure 4/._4A
- Figure 4/4B/Kymo.tif
- __MACOSX/Figure 4/4B/._Kymo.tif
- Figure 4/4C/mRNA half life.xlsx
- __MACOSX/Figure 4/4C/._mRNA half life.xlsx
- Figure 4/4A/rne-yfp dMin1.tif
- __MACOSX/Figure 4/4A/._rne-yfp dMin1.tif
- Figure 4/4A/rne-yfp WT1.tif
- __MACOSX/Figure 4/4A/._rne-yfp WT1.tif
- Figure 4/4A/rne-yfp WT.tif
- __MACOSX/Figure 4/4A/._rne-yfp WT.tif
- Figure 4/4A/rne-delMinCDE.xlsx
- __MACOSX/Figure 4/4A/._rne-delMinCDE.xlsx
- Figure 4/4A/RNE-WT.xlsx
- __MACOSX/Figure 4/4A/._RNE-WT.xlsx
- Figure 4/4A/rne-yfp dMin.tif
- __MACOSX/Figure 4/4A/._rne-yfp dMin.tif
