# Supplementary material for: MinD-RNase E interplay controls localization of polar mRNAs in E. coli
Source: EMBO J. 2024 Jan 19;43(4):8. doi: 10.1038/s44318-023-00026-9 (PMC10897333; doi:10.1038/s44318-023-00026-9)
Supplement: Supplementary file 9 — Source Data Fig. 4 [file 44318_2023_26_MOESM9_ESM.zip › Figure 4/4C/mRNA half life.xlsx]

## Sheet: Sheet1
gyrA mRNA				cheA mRNA
Time / Strain	Wild type	ΔminCDE		Time / Strain	Wild type	ΔminCDE
0	100	100		0	100	100
3	77.2341	66.2664		3	81.611	43.68
6	52.5842	49.5312		6	31.0456	11.4488
9	23.6962	27.8868		9	24.3539	8.85884
12	9.84816	12.7836		12	8.90721	2.355
15	4.68186	4.58842		15	3.2
