# Supplementary material for: MinD-RNase E interplay controls localization of polar mRNAs in E. coli
Source: EMBO J. 2024 Jan 19;43(4):8. doi: 10.1038/s44318-023-00026-9 (PMC10897333; doi:10.1038/s44318-023-00026-9)
Supplement: Supplementary file 9 — Source Data Fig. 4 [file 44318_2023_26_MOESM9_ESM.zip › Figure 4/4A/rne-delMinCDE.xlsx]

## Sheet: ROI Statistics
FileName	ROI ID	ROI Area	ROI Mean Intensity	ROI Min Intensity	ROI Max Intensity	ROI Sum Intensity	ROI StDev Intensity	Channel
71135.nd2	1	3.3462	1492.64	767	1983	295542	299.168	YFP
71135.nd2	2	8.112	1835.06	751	2540	880828	321.219	YFP
71135.nd2	3	16.393	1919.91	684	3038	1862312	396.599	YFP
71135.nd2	4	11.323	2080.54	1013	3662	1393964	371.908	YFP
71135.nd2	5	7.7909	1851.66	908	2692	853617	337.546	YFP
71135.nd2	6	12.6243	2069.05	963	3288	1545579	323.61	YFP
71135.nd2	7	7.8585	2332.41	1066	3437	1084571	317.625	YFP
71133.nd2	1	16.5113	2427.93	578	3951	2372085	425.586	YFP
71133.nd2	2	7.943	2336.12	464	3727	1097977	611.712	YFP
71133.nd2	3	13.3679	2102.06	415	3823	1662733	679.351	YFP
71133.nd2	4	7.8416	2221.63	515	3458	1030835	668.406	YFP
71133.nd2	5	5.5939	1123.31	400	2129	371815	423.6	YFP
71133.nd2	6	6.6924	2693.94	885	4187	1066802	526.335	YFP
71133.nd2	7	11.492	2025.87	567	4095	1377592	802.07	YFP
71133.nd2	8	3.8025	1086.2	464	1846	244395	352.32	YFP
71133.nd2	9	5.4925	1127.72	391	2109	366510	397.793	YFP
71130.nd2	1	12.2863	3915.02	3235	4676	2846219	306.256	PH3
71130.nd2	2	9.1598	3935.45	3060	7167	2133015	738.107	PH3
71130.nd2	3	14.0777	3904	3017	7927	3252030	907.059	PH3
71130.nd2	4	17.4577	3460.25	2912	4668	3574435	439.759	PH3
71130.nd2	5	4.8841	3846.48	3185	6600	1111633	735.426	PH3
71132.nd2	1	8.4162	1707.97	138	3344	850571	849.266	YFP
71132.nd2	2	11.2723	1798.89	397	3284	1199857	521.765	YFP
71132.nd2	3	14.8044	1919.1	126	3635	1681131	669.121	YFP
71132.nd2	4	13.2327	1774.26	515	2973	1389249	403.646	YFP
71132.nd2	5	15.1424	1451.79	319	3459	1300807	697.863	YFP
71132.nd2	6	15.1762	1721.81	425	3517	1546181	577.671	YFP
71132.nd2	7	17.8971	1671.44	206	3135	1770056	685.794	YFP
71132.nd2	8	12.506	2274.72	906	3818	1683294	420.976	YFP
71132.nd2	9	9.1598	2175.77	769	4161	1179265	407.12	YFP
71131.nd2	1	7.9261	2088.87	661	3629	979682	562.356	YFP
71131.nd2	2	12.337	1280.26	267	1932	934589	392.919	YFP
71131.nd2	3	14.7368	2120.74	390	4040	1849282	468.528	YFP
71131.nd2	4	13.858	1323.17	269	1995	1085003	366.708	YFP
71131.nd2	5	14.0439	2177.46	420	4068	1809467	665.817	YFP
71131.nd2	6	16.1733	1398.11	333	2502	1337987	498.242	YFP
71131.nd2	7	18.4886	1491.09	305	3494	1631255	626.41	YFP
71131.nd2	8	12.0497	1959.07	705	3271	1396814	503.107	YFP
71131.nd2	9	9.0753	2253.37	812	3624	1210062	511.743	YFP
71131.nd2	10	8.788	2347.47	156	4066	1220687	939.478	YFP
71131.nd2	11	15.9198	1696.61	191	3413	1598210	781.567	YFP
71131.nd2	12	11.1202	2429.05	586	4130	1598315	629.671	YFP
71131.nd2	13	5.0362	2384.1	604	3738	710463	661.253	YFP
71131.nd2	14	9.7851	1918.7	794	3254	1110926	392.144	YFP
71129.nd2	1	10.309	1927.42	540	5042	1175727	872.323	YFP
71129.nd2	2	10.1569	2718.55	370	4947	1633847	1097.11	YFP
71129.nd2	3	8.8218	3545.18	2171	5251	1850586	523.472	YFP
71129.nd2	4	5.2559	3450.61	1311	5093	1073141	726.936	YFP
71129.nd2	5	9.9879	2353.45	712	4359	1390890	942.092	YFP
71129.nd2	6	4.3433	3818.24	2939	5063	981287	503.896	YFP
71129.nd2	7	13.9763	1646.71	211	3794	1361826	894.795	YFP
71129.nd2	8	16.7817	1511.28	166	3275	1500702	676.207	YFP
71129.nd2	9	9.4302	1668.18	238	3329	930844	647.852	YFP
71129.nd2	10	4.7827	1573.58	148	3132	445324	781.89	YFP
71129.nd2	11	7.5374	1267.32	157	2988	565226	525.522	YFP
71128.nd2	1	7.0473	1870.68	317	3756	780073	536.311	YFP
71128.nd2	2	10.7653	1273.82	285	1831	811425	332.104	YFP
71128.nd2	3	16.0888	1350.74	411	2715	1285903	482.86	YFP
71128.nd2	4	12.9961	1431.5	223	2759	1100827	536.198	YFP
71128.nd2	5	8.6359	2019.21	629	3210	1031815	516.178	YFP
71128.nd2	6	7.9937	2333.71	827	3598	1103847	582.712	YFP
71128.nd2	7	5.6615	2117.9	1126	3889	709495	402.877	YFP
71128.nd2	8	5.8812	1771.95	630	2745	616639	471.092	YFP
71128.nd2	9	6.9966	1731.37	489	2497	716788	296.527	YFP
71127.nd2	1	2.7378	2182.05	1491	2834	353492	223.954	YFP
71127.nd2	2	7.267	2146.13	204	3089	922834	443.073	YFP
71127.nd2	3	9.4978	1948.83	393	3249	1095243	513.018	YFP
71127.nd2	4	5.5432	2105.96	388	3243	690755	621.891	YFP
71127.nd2	5	2.8054	1808.51	639	3057	300213	566.738	YFP
71127.nd2	6	3.7349	2978.74	1787	4690	658301	615.608	YFP
71127.nd2	7	4.6813	1937.31	271	4408	536636	910.848	YFP
71127.nd2	8	12.4891	2636.63	222	5085	1948467	846.672	YFP
71127.nd2	9	8.6697	2043.71	455	4904	1048425	793.949	YFP
71127.nd2	10	6.929	1923.38	733	3185	788586	367.918	YFP
71127.nd2	11	2.5688	2348.69	1340	3610	357001	457.109	YFP
71127.nd2	12	4.8841	2137.98	576	3430	617876	507.888	YFP
71127.nd2	13	8.8725	2564.54	437	5301	1346384	748.109	YFP
71127.nd2	14	6.1178	2461.34	407	4926	891004	817.121	YFP
71127.nd2	15	2.8223	2152.12	428	3651	359404	796.818	YFP
71126.nd2	1	6.084	1882.55	893	2829	677717	321.489	YFP
71126.nd2	2	19.4857	1960.24	138	4085	2260154	618.356	YFP
71126.nd2	3	40.7797	1855.95	157	4408	4478413	880.316	YFP
71126.nd2	4	4.8334	2270.94	1423	3337	649490	313.107	YFP
71126.nd2	5	4.7151	2350.65	357	3650	655830	604.527	YFP
71126.nd2	6	10.5794	2211.97	690	3300	1384694	401.598	YFP
71126.nd2	7	5.3742	1687.85	376	3491	536737	840.26	YFP
71126.nd2	8	6.4727	1666.54	357	3650	638284	611.457	YFP
71126.nd2	9	3.5321	2025.56	551	3155	423343	498.211	YFP
71126.nd2	10	8.3993	1992.36	747	4474	990204	472.615	YFP
71126.nd2	11	14.9734	1895.23	305	3631	1679173	582.717	YFP
71125.nd2	1	14.6861	4797.13	2635	6861	4168703	807.082	YFP
71125.nd2	2	5.7629	4153.88	2561	6939	1416473	1071.77	YFP
71125.nd2	3	12.9961	4467.81	2692	6188	3435747	776.847	YFP
71125.nd2	4	10.7484	5063.2	3045	8277	3220195	858.032	YFP
71125.nd2	5	3.7349	5561.6	3739	6970	1229113	567.67	YFP
71125.nd2	6	22.7474	4084.33	2497	7023	5497507	944.215	YFP
71124.nd2	1	10.985	2407.55	1325	3384	1564910	357.071	YFP
71124.nd2	2	8.0951	2032	517	3331	973326	420.221	YFP
71124.nd2	3	7.4529	2188.28	433	3527	965033	619.38	YFP
71124.nd2	4	6.3375	1678.48	594	2588	629431	354.418	YFP
71123.nd2	1	78.7371	1222.08	327	3100	5693688	467.733	YFP
71123.nd2	2	10.5963	893.927	193	1322	560492	254.444	YFP
71123.nd2	3	15.2945	2083.39	592	3401	1885471	351.04	YFP
71123.nd2	4	7.5881	1962.12	503	3313	880991	466.289	YFP
71123.nd2	5	14.7537	1955.63	542	3242	1707261	407.262	YFP
71123.nd2	6	7.1318	2019.64	1473	2674	852289	234.572	YFP
71123.nd2	7	7.3515	1907.18	766	3071	829624	374.859	YFP
71122.nd2	1	8.5514	1415.8	42	2550	716395	620.841	YFP
71122.nd2	2	73.7009	1330.43	68	3683	5802010	858.038	YFP
71122.nd2	3	10.0048	1884.57	336	3290	1115666	424.357	YFP
71122.nd2	4	13.1989	1339.38	169	2744	1046054	594.002	YFP
71121.nd2	1	12.168	1127.12	314	1654	811528	286.857	YFP
71121.nd2	2	37.5518	2181.74	536	4316	4847821	627.888	YFP
71121.nd2	3	8.6866	923.107	241	1290	474477	262.716	YFP
71121.nd2	4	10.7315	1814.37	371	3286	1152126	545.295	YFP
71121.nd2	5	9.2612	2520.2	988	3663	1381069	623.878	YFP
71121.nd2	6	12.2018	1302.57	476	2113	940457	323.024	YFP
71121.nd2	7	3.211	2030.93	1549	3064	385876	284.792	YFP
71121.nd2	8	3.8363	2356.45	1031	3451	534914	369.219	YFP
71121.nd2	9	6.3375	2117.43	1254	2882	794037	274.462	YFP
71121.nd2	10	14.6692	1826.59	549	2810	1585476	390.852	YFP
71121.nd2	11	25.0289	1677.65	103	3542	2484598	599.523	YFP
71120.nd2	1	14.7368	2005.74	338	3588	1749004	411.212	YFP
71120.nd2	2	14.0777	1933.91	489	3337	1610948	490.504	YFP
71120.nd2	3	11.2892	1756.78	475	3391	1173531	654.676	YFP
71120.nd2	4	6.0333	1915.49	908	2903	683831	324.15	YFP
71120.nd2	5	8.8049	2274.03	766	4000	1184768	615.89	YFP
71120.nd2	6	6.6586	1931.84	916	3180	761144	366.631	YFP
71120.nd2	7	7.4529	2307.76	884	3379	1017720	428.107	YFP
71120.nd2	8	7.3008	2063.89	339	2924	891601	464.356	YFP
71119.nd2	1	8.0444	1562.92	565	2614	743949	407.383	YFP
71119.nd2	2	8.9232	1876.69	536	2998	990893	550.497	YFP
71119.nd2	3	3.7518	1520.34	389	2330	337516	424.851	YFP
71119.nd2	4	26.7189	1747.38	466	3508	2762606	615.473	YFP
71119.nd2	5	23.1699	2088.58	301	3608	2863448	580.405	YFP
71119.nd2	6	9.5316	1841.18	162	3300	1038424	744.579	YFP
71119.nd2	7	9.8696	2100.6	501	3097	1226750	413.508	YFP
71119.nd2	8	5.8643	2400.5	932	3615	832974	563.736	YFP
71119.nd2	9	11.2554	2020.43	572	3499	1345607	433.276	YFP
71119.nd2	10	8.0782	2040.32	548	3434	975274	516.055	YFP
71119.nd2	11	11.7624	2188.97	1015	3207	1523525	404.138	YFP
71119.nd2	12	4.8841	2167.31	729	3639	626352	483.537	YFP
71118.nd2	1	6.6586	1793.49	258	2666	706637	375.811	YFP
71118.nd2	2	9.1598	1783.9	62	3204	966875	722.746	YFP
71118.nd2	3	9.0077	1989.24	368	3813	1060266	626.455	YFP
71118.nd2	4	9.1429	1912.25	399	3035	1034528	460.829	YFP
71118.nd2	5	9.7175	1786.92	203	3328	1027478	542.674	YFP
71118.nd2	6	9.802	1851.49	262	3103	1073864	662.459	YFP
71118.nd2	7	15.3114	1899.84	327	3110	1721251	525.753	YFP
71118.nd2	8	14.534	1954.12	245	3508	1680541	489.284	YFP
71117.nd2	1	20.0603	1903	223	3798	2258859	652.56	YFP
71117.nd2	2	17.1197	1729.92	200	2881	1752407	499.015	YFP
71117.nd2	3	9.2274	2077.86	244	3342	1134513	530.369	YFP
71117.nd2	4	18.3703	2064.09	313	3174	2243665	398.047	YFP
71117.nd2	5	8.1458	2139.62	294	3302	1031299	446.841	YFP
71117.nd2	6	11.7286	2233.36	324	3571	1549954	525.669	YFP
71117.nd2	7	16.3254	1659.09	409	3828	1602682	812.267	YFP
71117.nd2	8	8.1289	2100.37	576	3595	1010276	585.081	YFP
71117.nd2	9	6.8107	1843.26	591	3025	742834	496.429	YFP
71116.nd2	1	11.154	2036.51	598	3456	1344098	577.4	YFP
71116.nd2	2	12.9961	1833.92	316	5196	1410282	842.046	YFP
71116.nd2	3	13.3848	2373.15	512	4341	1879536	791.168	YFP
71116.nd2	4	3.3969	2022.52	992	3728	406527	482.686	YFP
71115.nd2	1	6.9628	2228.93	446	4443	918319	711.016	YFP
71115.nd2	2	10.6977	2386.43	456	3778	1510611	462.2	YFP
71115.nd2	3	31.8396	2302.03	192	4098	4337031	623.894	YFP
71115.nd2	4	6.1685	2111.94	435	3792	770858	626.576	YFP
71115.nd2	5	4.5292	1987.65	422	3467	532690	703.677	YFP
71115.nd2	6	5.5263	2291.88	829	3901	749445	567.322	YFP
71115.nd2	7	7.0135	2143.31	437	3813	889473	864.083	YFP
71114.nd2	1	8.4331	2336	564	3743	1165663	473.04	YFP
71114.nd2	2	13.3848	2182.65	248	3677	1728661	666.406	YFP
71114.nd2	3	21.9193	2271.67	334	3744	2946350	544.113	YFP
71114.nd2	4	9.3626	2242.12	588	4383	1242137	640.768	YFP
71114.nd2	5	8.3655	2498.82	499	5969	1236916	941.83	YFP
71114.nd2	6	6.4051	1699.72	397	4245	644192	893.059	YFP
71113.nd2	1	11.5089	4522.38	2688	5928	3079741	558.308	YFP
71113.nd2	2	12.6074	4534.92	2826	5758	3383052	518.17	YFP
71113.nd2	3	19.097	4384.47	2764	5943	4954451	450.511	YFP
71113.nd2	4	13.1144	4187.98	2854	5564	3249871	583.681	YFP
71113.nd2	5	8.4162	4815.09	3690	5867	2397917	347.999	YFP
71112.nd2	1	12.2694	5929.87	3248	8037	4305084	909.005	YFP
71112.nd2	2	7.9937	6591.1	3094	10232	3117590	1248.4	YFP
