# Supplementary material for: MinD-RNase E interplay controls localization of polar mRNAs in E. coli
Source: EMBO J. 2024 Jan 19;43(4):8. doi: 10.1038/s44318-023-00026-9 (PMC10897333; doi:10.1038/s44318-023-00026-9)
Supplement: Supplementary file 9 — Source Data Fig. 4 [file 44318_2023_26_MOESM9_ESM.zip › Figure 4/4A/RNE-WT.xlsx]

## Sheet: ROI Statistics
FileName	ROI ID	ROI Area	ROI Mean Intensity	ROI Min Intensity	ROI Max Intensity	ROI Sum Intensity	ROI StDev Intensity	Variance	Channel
7914.nd2	1	3.1265	1330.79	916	1857	246197	209.705	43976.4	YFP
7914.nd2	2	2.8561	1387.62	1088	2019	234507	173.831	30217.3	YFP
7914.nd2	3	2.9913	1202.58	893	1464	212857	139.064	19338.9	YFP
7914.nd2	4	3.1941	1364.77	931	1714	257941	148.656	22098.6	YFP
7914.nd2	5	8.5683	1518.29	953	2083	769773	194.032	37648.4	YFP
7914.nd2	6	7.0642	1735.65	1310	2176	725500	180.806	32691	YFP
7914.nd2	7	3.2448	1400.26	988	1897	268850	190.674	36356.7	YFP
7914.nd2	8	4.2081	1235.41	912	1529	307618	141.79	20104.3	YFP
7914.nd2	9	3.1603	1393.91	1020	1903	260661	218.125	47578.5	YFP
7914.nd2	10	4.0898	1623.74	1103	2370	392946	217.946	47500.7	YFP
7914.nd2	11	3.2617	1412.28	1116	1999	272571	167.147	27938.1	YFP
7914.nd2	12	3.0758	1377.98	883	1800	250793	179.091	32073.5	YFP
7914.nd2	13	3.9884	1413.71	1016	1868	333635	145.705	21230.1	YFP
7914.nd2	14	4.4278	1386.76	974	1810	363332	119.452	14268.7	YFP
7914.nd2	15	2.5857	1358.41	979	1770	207837	161.287	26013.4	YFP
7914.nd2	16	3.6166	1420.99	1108	1807	304092	121.679	14805.9	YFP
7914.nd2	17	3.1096	1801.52	1201	2551	331479	302.536	91528.3	YFP
7914.nd2	18	2.4843	1738.92	1285	2214	255621	176.062	30997.7	YFP
7914.nd2	19	3.9039	1619.77	1183	2376	374167	220.363	48559.8	YFP
7914.nd2	20	2.8561	1688.4	1205	2655	285339	203.125	41259.9	YFP
7914.nd2	21	3.4476	1493.08	1035	1975	304589	215.921	46621.8	YFP
7914.nd2	22	2.9575	1549.5	1289	1942	271163	126.599	16027.2	YFP
7914.nd2	23	3.211	1541.33	955	2034	292853	187.345	35098.1	YFP
7914.nd2	24	3.5997	1418.17	982	1742	302071	133.631	17857.3	YFP
7914.nd2	25	2.1125	1515.16	1344	1805	189395	105.29	11086	YFP
7914.nd2	26	6.5234	1700.09	1117	2333	656234	200.34	40136	YFP
7914.nd2	27	2.6364	1395.88	913	1845	217757	162.371	26364.2	YFP
7914.nd2	28	2.0111	1568.95	1331	1959	186705	140.179	19650	YFP
7914.nd2	29	2.7885	1725.55	1361	2188	284715	187.419	35126	YFP
7914.nd2	30	2.1294	1687.22	1434	2115	212590	174.949	30607.2	YFP
7914.nd2	31	4.0053	1513.98	1059	2074	358813	168.284	28319.6	YFP
7914.nd2	32	2.2646	1411.87	994	1880	189190	136.39	18602.2	YFP
7914.nd2	33	2.4505	1343.45	1001	1971	194800	199.886	39954.3	YFP
7914.nd2	34	5.0024	1465.45	956	1893	433773	156.136	24378.5	YFP
7914.nd2	35	6.1178	1547.82	1011	2103	560310	201.294	40519.1	YFP
7914.nd2	36	3.887	1356.19	1053	1609	311923	104.318	10882.2	YFP
7914.nd2	37	2.5857	1597.52	1020	2080	244421	167.992	28221.2	YFP
7914.nd2	38	3.4645	1237.09	1004	1576	253604	129.442	16755.3	YFP
7914.nd2	39	5.1714	1395.66	1044	2067	427072	190.725	36376.1	YFP
7914.nd2	40	4.9517	1345.11	929	1789	394117	177.852	31631.2	YFP
7914.nd2	41	3.2786	1226.81	1027	1452	238002	114.33	13071.4	YFP
7914.nd2	42	4.3095	1308.76	934	1648	333735	144.601	20909.6	YFP
7914.nd2	43	3.718	1430.42	981	1712	314692	138.253	19113.9	YFP
7914.nd2	44	6.1854	1306.23	1045	1568	478082	107.799	11620.6	YFP
7914.nd2	45	3.211	1599.25	1298	1971	303857	155.764	24262.4	YFP
7914.nd2	46	5.3573	1373.43	1106	1714	435377	118.599	14065.8	YFP
7914.nd2	47	3.8025	1376.12	1084	1718	309628	119.212	14211.6	YFP
7914.nd2	48	3.1265	1237.2	959	1503	228882	114.973	13218.8	YFP
7913.nd2	1	3.2617	585.606	286	1093	113022	161.134	25964.1	YFP
7913.nd2	2	2.5519	527.238	247	845	79613	136.89	18738.9	YFP
7913.nd2	3	3.6504	543.343	159	1049	117362	182.315	33238.8	YFP
7913.nd2	4	2.1801	603.853	200	844	77897	134.685	18140	YFP
7913.nd2	5	4.4109	531.176	151	1011	138637	185.916	34564.8	YFP
7913.nd2	6	2.9068	536.273	144	903	92239	170.916	29212.4	YFP
7913.nd2	7	2.5688	584.447	179	932	88836	186.417	34751.5	YFP
7913.nd2	8	3.1603	847.947	138	1215	158566	174.769	30544.1	YFP
7913.nd2	9	2.9575	699.503	148	1277	122413	216.408	46832.6	YFP
7913.nd2	10	3.5828	741.151	331	1131	157124	124.816	15579	YFP
7913.nd2	11	4.3433	709.167	215	1092	182256	180.89	32721.3	YFP
7913.nd2	12	2.6364	673.891	245	1512	105127	215.67	46513.4	YFP
7913.nd2	13	2.3322	641	249	1071	88458	171.544	29427.2	YFP
7913.nd2	14	5.3066	612.602	350	837	192357	87.0781	7582.59	YFP
7913.nd2	15	2.5519	752.503	484	1209	113628	134.557	18105.7	YFP
7913.nd2	16	4.6813	551.614	225	905	152797	112.597	12678.1	YFP
7913.nd2	17	2.0618	679.73	373	986	82927	114.715	13159.6	YFP
7913.nd2	18	2.0787	1031.05	283	1519	126819	313.076	98016.5	YFP
7913.nd2	19	4.4785	544.581	209	840	144314	112.815	12727.1	YFP
7913.nd2	20	1.7069	948.396	315	1238	95788	205.628	42282.9	YFP
7913.nd2	21	2.5519	752.828	486	1004	113677	101.509	10304.2	YFP
7913.nd2	22	1.5548	727.957	458	1200	66972	174.024	30284.3	YFP
7913.nd2	23	2.7716	643.951	194	996	105608	164.883	27186.3	YFP
7913.nd2	24	1.69	619.19	334	1165	61919	172.152	29636.5	YFP
7913.nd2	25	3.1265	733.562	455	1053	135709	141.136	19919.5	YFP
7913.nd2	26	3.549	621.805	299	853	130579	107.516	11559.8	YFP
7913.nd2	27	2.0111	688.269	380	1034	81904	136.549	18645.5	YFP
7913.nd2	28	4.4109	715.847	242	1147	186836	144.808	20969.4	YFP
7913.nd2	29	1.8252	776.991	348	1220	83915	170.954	29225.3	YFP
7913.nd2	30	3.887	434.157	161	739	99856	108.999	11880.8	YFP
7913.nd2	31	2.9913	589.051	253	1055	104262	139.109	19351.4	YFP
7913.nd2	32	2.7378	743.012	407	1045	120368	140.173	19648.6	YFP
7913.nd2	33	2.535	467.34	242	710	70101	108.892	11857.6	YFP
7913.nd2	34	2.8223	611.401	277	893	102104	123.115	15157.3	YFP
7913.nd2	35	3.887	705.17	391	1127	162189	169.056	28579.9	YFP
7913.nd2	36	2.9406	528.971	239	846	92041	123.924	15357.1	YFP
7912.nd2	1	3.3293	583.665	188	1086	114982	215.969	46642.7	YFP
7912.nd2	2	3.6335	468.851	117	1338	100803	206.468	42629.1	YFP
7912.nd2	3	4.7996	724.768	331	1243	205834	165.309	27327	YFP
7912.nd2	4	4.0222	480.697	66	1065	114406	197.093	38845.7	YFP
7912.nd2	5	1.8421	557.633	354	865	60782	91.5365	8378.93	YFP
7912.nd2	6	3.211	534.947	181	1122	101640	197.635	39059.4	YFP
7912.nd2	7	3.5828	588.858	35	922	124838	174.211	30349.5	YFP
7912.nd2	8	2.7716	516.482	153	942	84703	200.512	40205.1	YFP
7912.nd2	9	2.5519	628.172	171	1237	94854	237.571	56439.8	YFP
7912.nd2	10	2.0618	559.852	175	837	68302	140.421	19717.9	YFP
7912.nd2	11	4.2757	673.522	282	1078	170401	165.493	27387.8	YFP
7912.nd2	12	4.0729	589.481	58	947	142065	192.707	37136	YFP
7912.nd2	13	4.4278	536.13	182	1082	140466	171.494	29410.1	YFP
7912.nd2	14	2.1125	479.928	173	930	59991	170.421	29043.2	YFP
7912.nd2	15	3.4138	605.851	107	1134	122382	191.964	36850.2	YFP
7912.nd2	16	2.1294	530.77	119	972	66877	220.268	48517.8	YFP
7912.nd2	17	2.6702	509.551	288	878	80509	129.586	16792.4	YFP
7912.nd2	18	3.1265	570.989	78	886	105633	190.439	36266.8	YFP
7912.nd2	19	2.5181	484.846	111	967	72242	198.194	39280.9	YFP
7912.nd2	20	2.5688	730.086	300	1144	110973	189.298	35833.7	YFP
7912.nd2	21	2.9406	621.023	253	1051	108058	142.675	20356.2	YFP
7912.nd2	22	5.3066	677.742	148	1408	212811	254.287	64661.6	YFP
7912.nd2	23	2.0618	860.451	464	1224	104975	156.927	24626.1	YFP
7912.nd2	24	2.2815	728.941	72	1218	98407	238.471	56868.3	YFP
7912.nd2	25	3.5828	518.953	74	962	110018	200.128	40051.3	YFP
7912.nd2	26	3.1434	851.656	269	1346	158408	207.495	43054.3	YFP
7912.nd2	27	3.6166	624.762	87	1234	133699	162.158	26295.3	YFP
7912.nd2	28	1.8421	774.569	479	1115	84428	132.218	17481.5	YFP
7912.nd2	29	2.5519	782.166	301	1297	118107	192.897	37209.1	YFP
7912.nd2	30	2.1294	686.46	113	994	86494	213.279	45487.8	YFP
7912.nd2	31	4.4447	709.129	188	1190	186501	234.125	54814.5	YFP
7912.nd2	32	2.1463	1135.42	775	1602	144198	221.343	48992.6	YFP
7912.nd2	33	5.07	727.08	212	1127	218124	166.022	27563.4	YFP
7912.nd2	34	4.7827	623.032	102	1196	176318	210.749	44415.2	YFP
7912.nd2	35	2.704	729.581	245	1226	116733	226.883	51475.9	YFP
7912.nd2	36	2.4167	704.706	425	1184	100773	153.821	23660.8	YFP
7912.nd2	37	2.5012	638.189	124	1020	94452	187.249	35062.1	YFP
7912.nd2	38	4.1912	610.75	193	1239	151466	196.507	38615	YFP
7912.nd2	39	5.0869	603.804	132	967	181745	163.102	26602.1	YFP
7912.nd2	40	4.2588	781.385	230	1313	196909	218.789	47868.4	YFP
7912.nd2	41	4.0729	745.78	262	1333	179733	182.865	33439.5	YFP
7912.nd2	42	3.6504	608.523	171	1027	131441	168.588	28421.9	YFP
7912.nd2	43	5.1038	744.689	217	1287	224896	256.799	65945.5	YFP
7912.nd2	44	3.6673	748.991	437	1868	162531	241.824	58479	YFP
7912.nd2	45	3.3293	631.122	63	979	124331	167.461	28043.1	YFP
7912.nd2	46	2.9237	675.399	325	1036	116844	142.238	20231.6	YFP
7912.nd2	47	3.2955	543.215	189	856	105927	128.452	16499.8	YFP
7912.nd2	48	3.5997	606.596	179	987	129205	133.033	17697.9	YFP
7912.nd2	49	4.7489	644.395	180	1105	181075	159.674	25495.7	YFP
7912.nd2	50	3.3293	589.218	176	907	116076	142.647	20348.1	YFP
7912.nd2	51	3.0758	844.929	325	1226	153777	183.253	33581.8	YFP
7912.nd2	52	2.3491	846.014	529	1155	117596	137.782	18983.9	YFP
7912.nd2	53	5.577	626.985	243	927	206905	134.713	18147.6	YFP
7912.nd2	54	4.5799	596.277	180	882	161591	128.278	16455.3	YFP
7912.nd2	55	3.549	622.229	241	958	130668	139.009	19323.4	YFP
7912.nd2	56	3.8532	773.368	271	1348	176328	195.755	38319.9	YFP
7912.nd2	57	2.4167	716.231	147	1173	102421	245.32	60181.9	YFP
7912.nd2	58	3.6504	824.616	358	1221	178117	155.121	24062.4	YFP
7912.nd2	59	3.1265	700.178	432	1158	129533	156.145	24381.2	YFP
7912.nd2	60	3.549	681.89	343	1068	143197	166.372	27679.8	YFP
7912.nd2	61	3.2786	790.887	493	1273	153432	145.797	21256.7	YFP
7912.nd2	62	3.8532	680.513	230	1132	155157	179.459	32205.6	YFP
7912.nd2	63	4.3264	586.297	223	1011	150092	163.639	26777.8	YFP
7912.nd2	64	2.9406	546.494	328	818	95090	112.942	12755.8	YFP
7912.nd2	65	2.9068	624.849	175	1056	107474	182.267	33221.3	YFP
7912.nd2	66	4.9179	648.292	214	1172	188653	181.77	33040.3	YFP
7912.nd2	67	3.5321	602.99	153	1107	126025	196.938	38784.5	YFP
7912.nd2	68	3.8532	659.088	253	1000	150272	142.14	20203.8	YFP
7912.nd2	69	2.9744	636.818	364	983	112080	123.301	15203.1	YFP
7912.nd2	70	2.7209	556.093	260	897	89531	128.402	16487.1	YFP
7912.nd2	71	2.6533	468.643	172	816	73577	128.515	16516	YFP
7912.nd2	72	4.0391	653.791	331	1021	156256	146.935	21590	YFP
7912.nd2	73	3.6673	640.336	203	1274	138953	184.435	34016.2	YFP
7912.nd2	74	2.704	752.175	280	1179	120348	188.669	35596.1	YFP
7912.nd2	75	4.6644	589.388	211	981	162671	162.919	26542.7	YFP
7912.nd2	76	2.9237	451.96	287	656	78189	78.5663	6172.66	YFP
7912.nd2	77	2.5012	490.764	222	732	72633	105.695	11171.3	YFP
7912.nd2	78	4.2419	486.08	198	708	122006	96.4174	9296.32	YFP
7912.nd2	79	4.9686	391.673	107	689	115152	103.844	10783.6	YFP
7912.nd2	80	3.4476	583.637	250	829	119062	147.934	21884.5	YFP
7912.nd2	81	2.9744	458.415	213	708	80681	127.113	16157.6	YFP
7911.nd2	1	2.6702	680.684	348	1073	107548	163.152	26618.5	YFP
7911.nd2	2	2.6702	545.88	239	1062	86249	182.297	33232.4	YFP
7911.nd2	3	2.3491	1000.7	324	1406	139097	252.239	63624.3	YFP
7911.nd2	4	1.8421	710.697	303	1223	77466	183.099	33525.2	YFP
7911.nd2	5	1.5548	715.663	432	971	65841	145.36	21129.6	YFP
7911.nd2	6	1.4196	723.298	362	1051	60757	154.178	23771	YFP
7911.nd2	7	3.9715	663.877	142	1156	156011	183.072	33515.4	YFP
7911.nd2	8	2.9406	796.397	270	1355	138573	198.216	39289.5	YFP
7911.nd2	9	2.197	514.254	205	799	66853	142.568	20325.8	YFP
7911.nd2	10	2.5519	674.358	394	1183	101828	193.983	37629.4	YFP
7911.nd2	11	3.9884	1026.56	289	1461	242268	192.942	37226.6	YFP
7911.nd2	12	1.8252	606.88	311	953	65543	147.844	21857.9	YFP
7911.nd2	13	1.9942	849.72	380	1365	100267	233.205	54384.5	YFP
7911.nd2	14	2.704	703.856	189	1146	112617	160.425	25736.1	YFP
7911.nd2	15	1.5041	848.685	676	1168	75533	122.218	14937.2	YFP
7911.nd2	16	1.2844	721.066	435	1013	54801	157.63	24847.1	YFP
7911.nd2	17	2.0787	641.431	243	1150	78896	184.705	34116.1	YFP
7911.nd2	18	3.3124	582.204	214	805	114112	134.393	18061.4	YFP
7911.nd2	19	2.4167	651.119	358	981	93110	135.931	18477.1	YFP
7911.nd2	20	1.8083	765.636	594	1094	81923	103.874	10789.9	YFP
7911.nd2	21	2.6364	772.788	503	1225	120555	166.839	27835.1	YFP
7911.nd2	22	2.5519	702.338	352	1359	106053	219.467	48166	YFP
7911.nd2	23	2.9068	927.733	417	1404	159570	176.681	31216.1	YFP
7911.nd2	24	4.3771	535.792	144	870	138770	120.961	14631.5	YFP
7911.nd2	25	2.7885	704.036	421	1183	116166	138.373	19147.1	YFP
7911.nd2	26	2.1125	652.144	317	979	81518	117.406	13784.2	YFP
7911.nd2	27	2.3998	738.366	270	1197	104848	154.198	23776.9	YFP
7911.nd2	28	1.6055	924.737	537	1288	87850	185.753	34504.3	YFP
7911.nd2	29	2.6195	827.452	326	1196	128255	163.158	26620.4	YFP
7911.nd2	30	2.3998	661.408	167	870	93920	125.718	15805	YFP
7911.nd2	31	2.2815	630.148	314	852	85070	111.719	12481.1	YFP
7911.nd2	32	2.5857	921.797	284	2575	141035	313.172	98076.8	YFP
7911.nd2	33	3.211	541.089	240	847	102807	93.1875	8683.91	YFP
7911.nd2	34	3.5997	762.197	335	1404	162348	221.925	49250.6	YFP
7911.nd2	35	3.9546	940.244	251	1572	220017	209.886	44052.3	YFP
7911.nd2	36	1.9435	682.974	491	969	78542	101.582	10319	YFP
7911.nd2	37	2.028	782.725	247	1043	93927	180.37	32533.4	YFP
7911.nd2	38	3.5997	613.901	176	997	130761	141.268	19956.6	YFP
7911.nd2	39	1.7576	639.952	178	881	66555	132.907	17664.3	YFP
7911.nd2	40	4.1574	799.118	372	1311	196583	159.995	25598.5	YFP
7911.nd2	41	3.2279	681.105	331	1013	130091	118.544	14052.6	YFP
7911.nd2	42	2.9575	808.337	358	1055	141459	130.245	16963.7	YFP
7911.nd2	43	3.4645	693.6	192	1371	142188	186.267	34695.3	YFP
7911.nd2	44	2.2646	617.806	319	1065	82786	159.563	25460.3	YFP
7911.nd2	45	2.2984	867.118	551	1268	117928	160.274	25687.8	YFP
7911.nd2	46	5.1714	776.562	302	1391	237628	169.275	28654.2	YFP
7911.nd2	47	2.1294	1079.6	622	1914	136029	314.587	98965	YFP
7911.nd2	48	2.5857	848.203	475	1637	129775	217.585	47343.1	YFP
7911.nd2	49	3.4814	721.913	253	1458	148714	199.743	39897.4	YFP
7911.nd2	50	2.2984	687.647	464	1042	93520	104.422	10904	YFP
7911.nd2	51	3.0251	989	440	1402	177031	161.183	25980	YFP
7911.nd2	52	2.3153	802.255	544	1238	109909	171.475	29403.8	YFP
7911.nd2	53	1.859	565.518	321	878	62207	123.206	15179.7	YFP
7911.nd2	54	3.3462	713.056	274	1488	141185	187.826	35278.5	YFP
7911.nd2	55	2.6871	790.912	539	1168	125755	131.537	17301.9	YFP
7911.nd2	56	3.4983	652.585	286	1092	135085	143.417	20568.3	YFP
7911.nd2	57	1.8252	547.731	228	1148	59155	191.397	36632.7	YFP
7911.nd2	58	2.7716	678.854	272	1149	111332	140.89	19850	YFP
7911.nd2	59	2.1463	610.283	383	801	77506	91.4283	8359.14	YFP
7911.nd2	60	2.6871	733.899	290	1014	116690	139.193	19374.6	YFP
7911.nd2	61	2.4505	595.483	254	829	86345	100.209	10041.9	YFP
7911.nd2	62	3.3124	659.286	238	1149	129220	190.629	36339.3	YFP
7911.nd2	63	2.3491	948.734	285	1347	131874	219.982	48392	YFP
7911.nd2	64	3.4307	627.512	323	874	127385	104.015	10819.1	YFP
7911.nd2	65	2.1463	602.937	373	805	76573	110.494	12208.9	YFP
7911.nd2	66	1.7576	572.577	290	809	59548	126.613	16030.9	YFP
7911.nd2	67	4.0729	773.137	254	1201	186326	122.337	14966.3	YFP
7911.nd2	68	3.7349	646.118	391	1172	142792	164.505	27061.9	YFP
7911.nd2	69	2.9913	594.073	312	1025	105151	145.772	21249.5	YFP
7910.nd2	1	3.4307	701.005	393	1186	142304	167.938	28203.2	YFP
7910.nd2	2	2.4167	807.979	328	1206	115541	200.949	40380.6	YFP
7910.nd2	3	4.7489	580.142	116	1087	163020	228.875	52383.8	YFP
7910.nd2	4	2.8054	559.151	179	1205	92819	226.907	51486.8	YFP
7910.nd2	5	4.7489	691.552	342	1162	194326	171.829	29525.3	YFP
7910.nd2	6	3.8194	662.137	297	1279	149643	218.897	47915.8	YFP
7910.nd2	7	5.0869	465.076	173	858	139988	138.414	19158.4	YFP
7910.nd2	8	4.225	735.848	222	1358	183962	237.008	56172.7	YFP
7910.nd2	9	4.7489	559.438	88	1097	157202	172.201	29653.2	YFP
7910.nd2	10	2.535	872.28	587	1295	130842	196.923	38778.5	YFP
7910.nd2	11	3.1265	677.876	264	1231	125407	197.583	39039.2	YFP
7910.nd2	12	4.8672	768.003	120	1448	221185	259.1	67133.1	YFP
7910.nd2	13	2.3998	1105.89	498	1705	157036	208.295	43387	YFP
7910.nd2	14	4.6306	585.139	171	1215	160328	216.822	47011.6	YFP
7910.nd2	15	2.704	621.544	55	1367	99447	239.121	57179.1	YFP
7910.nd2	16	2.7716	611.244	235	1278	100244	198.136	39258	YFP
7910.nd2	17	5.0362	484.846	32	871	144484	129.06	16656.6	YFP
7910.nd2	18	3.0082	533.382	209	1151	94942	214.884	46175	YFP
7910.nd2	19	3.9208	474.922	165	1049	110182	192.457	37039.6	YFP
7910.nd2	20	4.2757	635.83	175	1126	160865	196.956	38791.6	YFP
7910.nd2	21	2.4674	497.26	193	798	72600	161.505	26083.8	YFP
7910.nd2	22	2.5688	468.836	196	800	71263	146.064	21334.8	YFP
7910.nd2	23	4.4278	762.702	162	1337	199828	201.681	40675.3	YFP
7910.nd2	24	4.5461	622.238	120	1101	167382	212.998	45368.3	YFP
7910.nd2	25	4.2757	675.984	254	1045	171024	162.904	26537.8	YFP
7910.nd2	26	4.2926	584.35	252	900	148425	115.98	13451.4	YFP
7910.nd2	27	4.2757	557.024	150	946	140927	156.637	24535	YFP
7910.nd2	28	4.8165	622.042	338	1240	177282	132.004	17425.1	YFP
7910.nd2	29	3.38	767.705	214	1211	153541	172.177	29645	YFP
7910.nd2	30	2.1801	530.031	176	874	68374	142.507	20308.1	YFP
7910.nd2	31	2.5012	660.216	233	1023	97712	205.922	42403.8	YFP
7910.nd2	32	2.1463	864.827	60	1795	109833	470.686	221545	YFP
7910.nd2	33	5.1714	585.935	149	1016	179296	151.342	22904.4	YFP
7910.nd2	34	3.1265	887.189	643	1398	164130	186.299	34707.3	YFP
7910.nd2	35	3.3969	724.726	276	1146	145670	177.992	31681.3	YFP
7910.nd2	36	2.6364	823.474	303	1113	128462	149.792	22437.6	YFP
7910.nd2	37	3.8701	707.1	247	1102	161926	159.444	25422.4	YFP
7910.nd2	38	2.8561	629.882	230	1057	106450	209.529	43902.3	YFP
7910.nd2	39	4.6644	675.344	176	1319	186395	214.33	45937.3	YFP
7910.nd2	40	6.1854	657.325	237	1161	240581	169.48	28723.6	YFP
7910.nd2	41	2.9575	903.891	445	1612	158181	285.47	81493.4	YFP
7910.nd2	42	3.1434	885.452	333	1291	164694	181.814	33056.4	YFP
7910.nd2	43	3.1096	1029.32	346	1706	189395	209.741	43991.4	YFP
7910.nd2	44	3.7349	822.376	350	1422	181745	207.971	43252.1	YFP
7910.nd2	45	5.3573	713.174	209	1315	226076	140.506	19741.9	YFP
7910.nd2	46	3.718	542.536	160	970	119358	152.395	23224.3	YFP
7910.nd2	47	2.4167	831.245	524	1400	118868	205.161	42091.1	YFP
7910.nd2	48	5.8812	573.494	186	935	199576	120.033	14407.9	YFP
7910.nd2	49	5.9488	635.105	144	1031	223557	153.033	23419.2	YFP
7910.nd2	50	2.9406	674.08	248	1018	117290	140.876	19846.1	YFP
7910.nd2	51	4.4447	614.338	204	971	161571	134.654	18131.6	YFP
7910.nd2	52	4.6644	659.739	156	1228	182088	185.265	34323	YFP
7910.nd2	53	2.4674	780.137	578	1239	113900	123.061	15143.9	YFP
7910.nd2	54	3.887	663.457	205	1057	152595	143.796	20677.2	YFP
7910.nd2	55	2.6195	592.871	267	989	91895	154.588	23897.6	YFP
7910.nd2	56	3.5152	645.365	349	1078	134236	135.459	18349.1	YFP
7910.nd2	57	2.5688	594.316	286	836	90336	124.808	15577	YFP
7910.nd2	58	2.5688	641.632	284	1067	97528	145.891	21284.3	YFP
7910.nd2	59	3.5659	601.716	258	965	126962	133.835	17911.8	YFP
7910.nd2	60	3.9377	463.742	170	748	108052	138.775	19258.6	YFP
7910.nd2	61	3.0082	714.534	378	1161	127187	158.45	25106.4	YFP
7910.nd2	62	3.7856	760.688	328	1013	170394	158.202	25027.8	YFP
7910.nd2	63	3.7687	859.166	465	1301	191594	141.412	19997.5	YFP
7910.nd2	64	5.2559	856.498	193	1334	266371	221.957	49264.8	YFP
7910.nd2	65	3.8532	693.206	314	1112	158051	185.733	34496.9	YFP
7910.nd2	66	2.1632	941.977	626	1239	120573	115.454	13329.7	YFP
7910.nd2	67	2.6026	735.649	281	1276	113290	216.111	46704.1	YFP
7910.nd2	68	4.3433	925.035	271	1438	237734	206.074	42466.4	YFP
7910.nd2	69	2.5519	981.093	503	1509	148145	179.228	32122.5	YFP
7910.nd2	70	2.8561	871.846	566	1254	147342	123.731	15309.2	YFP
7910.nd2	71	3.5152	746.543	390	1267	155281	156.127	24375.7	YFP
7910.nd2	72	5.3742	682.557	226	1135	217053	156.135	24378.1	YFP
7910.nd2	73	2.1632	762.297	449	984	97574	102.037	10411.6	YFP
7910.nd2	74	3.5997	650.117	317	1063	138475	178.379	31819.2	YFP
7910.nd2	75	5.2221	733.777	251	1349	226737	194.397	37790.1	YFP
7910.nd2	76	3.2448	746.917	422	1013	143408	124.661	15540.3	YFP
7910.nd2	77	4.732	720.993	221	1019	201878	150.464	22639.3	YFP
7910.nd2	78	5.0193	551.081	205	917	163671	119.659	14318.2	YFP
7910.nd2	79	3.4983	500.763	166	795	103658	112.959	12759.8	YFP
7910.nd2	80	4.4447	482.384	288	851	126867	102.814	10570.7	YFP
7910.nd2	81	3.1772	729.149	354	1164	137080	169.412	28700.6	YFP
7910.nd2	82	5.2897	514.058	109	946	160900	157.473	24797.6	YFP
7910.nd2	83	4.0729	592.461	315	884	142783	106.34	11308.2	YFP
7910.nd2	84	2.7378	623.772	383	1036	101051	115.013	13228	YFP
7910.nd2	85	3.3462	533.03	292	760	105540	117.52	13810.9	YFP
7910.nd2	86	5.7291	497.336	172	899	168597	119.33	14239.8	YFP
7910.nd2	87	2.873	813.9	544	1182	138363	128.185	16431.3	YFP
7910.nd2	88	3.9546	616.496	389	890	144260	94.2116	8875.82	YFP
7910.nd2	89	3.2279	705.314	449	1008	134715	129.714	16825.6	YFP
7910.nd2	90	2.535	562.34	292	752	84351	107.037	11456.9	YFP
7910.nd2	91	2.1294	423.722	135	690	53389	132.892	17660.2	YFP
7909.nd2	1	3.9546	706.534	105	1039	165329	203.21	41294.3	YFP
7909.nd2	2	3.7518	654.086	220	1176	145207	170.904	29208.3	YFP
7909.nd2	3	4.1912	780.819	505	1031	193643	80.8547	6537.49	YFP
7909.nd2	4	3.38	610.405	196	1016	122081	200.389	40155.6	YFP
7909.nd2	5	2.4843	815.163	384	1194	119829	172.67	29814.8	YFP
7909.nd2	6	4.4616	801.663	320	1315	211639	151.461	22940.4	YFP
7909.nd2	7	2.0956	1032.2	716	1457	127993	187.056	34990.1	YFP
7909.nd2	8	2.6026	861.812	358	1322	132719	185.02	34232.6	YFP
7909.nd2	9	3.211	600.226	274	887	114043	133.932	17937.9	YFP
7909.nd2	10	3.4814	780.243	385	1145	160730	104.509	10922.2	YFP
7909.nd2	11	4.0729	716.05	316	1169	172568	133.383	17790.9	YFP
7909.nd2	12	4.2081	691.622	197	1238	172214	190.17	36164.5	YFP
7909.nd2	13	2.197	692.646	313	1029	90044	128.039	16394.1	YFP
7909.nd2	14	3.6842	771.183	328	1238	168118	190.062	36123.6	YFP
7909.nd2	15	2.4674	872.007	628	1281	127313	141.533	20031.6	YFP
7909.nd2	16	2.5688	733.908	472	1176	111554	141.108	19911.3	YFP
7909.nd2	17	3.6673	560.392	190	925	121605	124.62	15530.1	YFP
7909.nd2	18	2.5688	624.625	304	840	94943	129.314	16722.1	YFP
7909.nd2	19	3.4983	804.981	392	1249	166631	175.443	30780.2	YFP
7909.nd2	20	1.7238	904.569	459	1218	92266	156.249	24413.8	YFP
7909.nd2	21	2.5012	567.858	306	1191	84043	154.886	23989.8	YFP
7909.nd2	22	3.8363	556.3	161	871	126280	123.7	15301.6	YFP
7909.nd2	23	2.2815	1489.67	672	1797	201105	185.483	34404.1	YFP
7909.nd2	24	1.7407	600.621	302	815	61864	93.5102	8744.17	YFP
7909.nd2	25	1.9942	719.534	423	1135	84905	137.828	18996.6	YFP
7909.nd2	26	1.9097	605.823	279	929	68458	137.208	18826	YFP
7909.nd2	27	3.4645	693.454	254	1332	142158	222.027	49295.9	YFP
7909.nd2	28	2.8223	745.21	433	1104	124450	128.717	16568	YFP
7909.nd2	29	2.1632	664.539	282	1036	85061	147.236	21678.6	YFP
7909.nd2	30	2.8899	691.918	399	978	118318	128.029	16391.3	YFP
7909.nd2	31	2.1632	806.617	468	1559	103247	235.674	55542.4	YFP
7909.nd2	32	3.7687	626.879	290	842	139794	89.4442	8000.26	YFP
7909.nd2	33	3.1603	586.46	288	1031	109668	136.988	18765.7	YFP
7909.nd2	34	2.7716	685.293	417	1149	112388	125.288	15697.2	YFP
7909.nd2	35	3.549	609.414	259	991	127977	103.081	10625.7	YFP
7909.nd2	36	2.0787	1004.53	756	1469	123557	141.187	19933.7	YFP
7909.nd2	37	1.7914	943.736	642	1533	100036	202.478	40997.5	YFP
7909.nd2	38	3.549	719.6	399	1093	151116	140.366	19702.7	YFP
7909.nd2	39	3.6504	499.87	257	822	107972	112.648	12689.5	YFP
7909.nd2	40	2.7547	850.221	386	1397	138586	161.595	26113	YFP
7909.nd2	41	2.0618	934.205	596	1610	113973	226.399	51256.5	YFP
7909.nd2	42	1.7238	687.745	463	1015	70150	132.222	17482.6	YFP
7909.nd2	43	1.5379	906.527	670	1193	82494	119.211	14211.2	YFP
7909.nd2	44	1.4196	979.952	656	1490	82316	175.658	30855.6	YFP
7909.nd2	45	1.9435	992.078	686	1550	114089	201.632	40655.4	YFP
7909.nd2	46	1.8759	463.712	128	716	51472	142.446	20290.9	YFP
7909.nd2	47	2.9575	667.931	449	970	116888	129.527	16777.2	YFP
7909.nd2	48	3.0082	664.663	257	1012	118310	155.826	24281.8	YFP
7909.nd2	49	3.0927	667.355	259	1258	122126	184.593	34074.6	YFP
7909.nd2	50	1.6393	379.928	176	577	36853	94.3721	8906.09	YFP
7909.nd2	51	1.69	760.16	414	1260	76016	189.808	36027.2	YFP
7909.nd2	52	3.7349	562.819	209	946	124383	143.365	20553.5	YFP
7909.nd2	53	1.9773	764.983	254	1226	89503	180.702	32653	YFP
7909.nd2	54	1.6224	465.26	209	775	44665	135.384	18329	YFP
7909.nd2	55	2.2984	680.257	434	974	92515	122.17	14925.4	YFP
7909.nd2	56	2.3153	632.942	226	928	86713	151.895	23072	YFP
7909.nd2	57	2.8392	590.702	180	856	99238	142.354	20264.8	YFP
7909.nd2	58	2.7885	565.564	209	821	93318	129.399	16744	YFP
7909.nd2	59	3.5828	481.835	245	739	102149	99.6714	9934.38	YFP
7909.nd2	60	3.7856	626.772	216	1111	140397	181.794	33048.9	YFP
7909.nd2	61	2.3829	661.014	405	953	93203	108.751	11826.7	YFP
7909.nd2	62	3.8701	571.721	291	817	130924	92.1909	8499.16	YFP
7909.nd2	63	2.6871	642.881	363	1070	102218	176.182	31040.1	YFP
7909.nd2	64	2.3322	868.5	546	1201	119853	146.963	21598	YFP
7909.nd2	65	3.3462	802.46	388	1251	158887	175.799	30905.3	YFP
7909.nd2	66	2.1632	634.336	336	890	81195	133.12	17720.8	YFP
7909.nd2	67	2.9406	577.684	212	931	100517	149.017	22206	YFP
7909.nd2	68	1.4872	506.227	369	606	44548	57.9619	3359.59	YFP
7909.nd2	69	2.9068	497.64	211	727	85594	115.493	13338.6	YFP
7909.nd2	70	3.5997	713.408	350	1219	151956	151.932	23083.2	YFP
7909.nd2	71	1.3858	396.402	237	516	32505	76.7808	5895.28	YFP
7909.nd2	72	4.225	635.616	360	998	158904	117.96	13914.6	YFP
7909.nd2	73	2.704	647.681	230	890	103629	126.438	15986.6	YFP
7909.nd2	74	3.1941	626.095	315	912	118332	117.005	13690.3	YFP
7909.nd2	75	4.3602	687.767	313	1073	177444	136.728	18694.6	YFP
7909.nd2	76	2.7547	548.423	349	703	89393	71.5304	5116.6	YFP
7909.nd2	77	3.0758	710.626	348	1170	129334	136.463	18622.2	YFP
7909.nd2	78	3.8363	538.96	271	933	122344	122.616	15034.6	YFP
7909.nd2	79	3.0758	545.989	264	809	99370	127.704	16308.4	YFP
