# Supplementary material for: MinD-RNase E interplay controls localization of polar mRNAs in E. coli
Source: EMBO J. 2024 Jan 19;43(4):8. doi: 10.1038/s44318-023-00026-9 (PMC10897333; doi:10.1038/s44318-023-00026-9)
Supplement: Supplementary file 10 — Source Data Fig. 5 [file 44318_2023_26_MOESM10_ESM.zip]

Archive with 18 entries (13 files):
- Figure 5/
- __MACOSX/._Figure 5
- Figure 5/5C/
- __MACOSX/Figure 5/._5C
- Figure 5/5D/
- __MACOSX/Figure 5/._5D
- Figure 5/5E/
- __MACOSX/Figure 5/._5E
- Figure 5/5B/
- __MACOSX/Figure 5/._5B
- Figure 5/5C/5C.tif
- __MACOSX/Figure 5/5C/._5C.tif
- Figure 5/5D/5D.tif
- __MACOSX/Figure 5/5D/._5D.tif
- Figure 5/5E/5E.png
- __MACOSX/Figure 5/5E/._5E.png
- Figure 5/5B/MinD-RNaseE_FlexPepBind_sliding_window_scores.xlsx
- __MACOSX/Figure 5/5B/._MinD-RNaseE_FlexPepBind_sliding_window_scores.xlsx
