# Supplementary material for: MinD-RNase E interplay controls localization of polar mRNAs in E. coli
Source: EMBO J. 2024 Jan 19;43(4):8. doi: 10.1038/s44318-023-00026-9 (PMC10897333; doi:10.1038/s44318-023-00026-9)
Supplement: Supplementary file 10 — Source Data Fig. 5 [file 44318_2023_26_MOESM10_ESM.zip › Figure 5/5B/MinD-RNaseE_FlexPepBind_sliding_window_scores.xlsx]

## Sheet: scores
Sliding window start residue number	Peptide sequence	pep_sc_noref
378	HISRFGLLEMSRQR	-9.734
379	ISRFGLLEMSRQRL	-10.957
380	SRFGLLEMSRQRLS	-10.825
381	RFGLLEMSRQRLSP	-11.741
382	FGLLEMSRQRLSPS	-9.157
383	GLLEMSRQRLSPSL	-13.323
384	LLEMSRQRLSPSLG	-7.319
385	LEMSRQRLSPSLGE	-1.724
386	EMSRQRLSPSLGES	-6.248
387	MSRQRLSPSLGESS	-7.46
388	SRQRLSPSLGESSH	-3.956
389	RQRLSPSLGESSHH	-4.622
390	QRLSPSLGESSHHV	-6.61
391	RLSPSLGESSHHVC	-8.73
392	LSPSLGESSHHVCP	-12.022
393	SPSLGESSHHVCPR	-7.331
394	PSLGESSHHVCPRC	-7.633
395	SLGESSHHVCPRCS	-8.798
396	LGESSHHVCPRCSG	-2.104
397	GESSHHVCPRCSGT	-7.255
398	ESSHHVCPRCSGTG	-10.943
399	SSHHVCPRCSGTGT	-8.518
400	SHHVCPRCSGTGTV	-10.895
401	HHVCPRCSGTGTVR	-9.791
402	HVCPRCSGTGTVRD	-5.885
403	VCPRCSGTGTVRDN	-9.901
404	CPRCSGTGTVRDNE	-10.526
405	PRCSGTGTVRDNES	-8.539
406	RCSGTGTVRDNESL	-10.522
407	CSGTGTVRDNESLS	-10.123
408	SGTGTVRDNESLSL	-11.515
409	GTGTVRDNESLSLS	-12.589
410	TGTVRDNESLSLSI	-12.903
411	GTVRDNESLSLSIL	-10.295
412	TVRDNESLSLSILR	-14.306
413	VRDNESLSLSILRL	-9.477
414	RDNESLSLSILRLI	-12.881
415	DNESLSLSILRLIE	-13.29
416	NESLSLSILRLIEE	-10.736
417	ESLSLSILRLIEEE	-14.475
418	SLSLSILRLIEEEA	-15.116
419	LSLSILRLIEEEAL	-14.038
420	SLSILRLIEEEALK	-14.74
421	LSILRLIEEEALKE	-10.041
422	SILRLIEEEALKEN	-11.49
423	ILRLIEEEALKENT	-13.076
424	LRLIEEEALKENTQ	-4.446
425	RLIEEEALKENTQE	-2.783
426	LIEEEALKENTQEV	-7.332
427	IEEEALKENTQEVH	-2.143
428	EEEALKENTQEVHA	-2.619
429	EEALKENTQEVHAI	-5.658
430	EALKENTQEVHAIV	-5.985
431	ALKENTQEVHAIVP	-10.128
432	LKENTQEVHAIVPV	-5.96
433	KENTQEVHAIVPVP	-1.631
434	ENTQEVHAIVPVPI	-6.636
435	NTQEVHAIVPVPIA	1.18
436	TQEVHAIVPVPIAS	-8.752
437	QEVHAIVPVPIASY	-1.422
438	EVHAIVPVPIASYL	-10.676
439	VHAIVPVPIASYLL	-14.825
440	HAIVPVPIASYLLN	-11.328
441	AIVPVPIASYLLNE	-14.8
442	IVPVPIASYLLNEK	-13.771
443	VPVPIASYLLNEKR	-14.752
444	PVPIASYLLNEKRS	-13.297
445	VPIASYLLNEKRSA	-16.149
446	PIASYLLNEKRSAV	-15.045
447	IASYLLNEKRSAVN	-11.118
448	ASYLLNEKRSAVNA	-11.903
449	SYLLNEKRSAVNAI	-14.953
450	YLLNEKRSAVNAIE	-4.576
451	LLNEKRSAVNAIET	-10.148
452	LNEKRSAVNAIETR	-9.89
453	NEKRSAVNAIETRQ	-7.711
454	EKRSAVNAIETRQD	-9.589
455	KRSAVNAIETRQDG	-6.282
456	RSAVNAIETRQDGV	-9.932
457	SAVNAIETRQDGVR	-12.123
458	AVNAIETRQDGVRC	-7.427
459	VNAIETRQDGVRCV	-10.01
460	NAIETRQDGVRCVI	-8.807
461	AIETRQDGVRCVIV	-10.176
462	IETRQDGVRCVIVP	-6.496
463	ETRQDGVRCVIVPN	-11.696
464	TRQDGVRCVIVPND	-6.807
465	RQDGVRCVIVPNDQ	-0.14
466	QDGVRCVIVPNDQM	1.878
467	DGVRCVIVPNDQME	-8.036
468	GVRCVIVPNDQMET	-7.141
469	VRCVIVPNDQMETP	-3.977
470	RCVIVPNDQMETPH	-1.079
471	CVIVPNDQMETPHY	-1.34
472	VIVPNDQMETPHYH	-4.16
473	IVPNDQMETPHYHV	-1.781
474	VPNDQMETPHYHVL	-11.612
475	PNDQMETPHYHVLR	-2.167
476	NDQMETPHYHVLRV	-4.01
477	DQMETPHYHVLRVR	-6.388
478	QMETPHYHVLRVRK	-7.139
479	METPHYHVLRVRKG	-9.48
480	ETPHYHVLRVRKGE	-10.133
481	TPHYHVLRVRKGEE	-11.561
482	PHYHVLRVRKGEET	-10.157
483	HYHVLRVRKGEETP	-6.226
484	YHVLRVRKGEETPT	-8.249
485	HVLRVRKGEETPTL	-5.842
486	VLRVRKGEETPTLS	-6.313
487	LRVRKGEETPTLSY	-5.739
488	RVRKGEETPTLSYM	-7.839
489	VRKGEETPTLSYML	-6.847
490	RKGEETPTLSYMLP	-5.221
491	KGEETPTLSYMLPK	-6.184
492	GEETPTLSYMLPKL	-6.506
493	EETPTLSYMLPKLH	-6.573
494	ETPTLSYMLPKLHE	-3.908
495	TPTLSYMLPKLHEE	-10.359
496	PTLSYMLPKLHEEA	-11.056
497	TLSYMLPKLHEEAM	-9.067
498	LSYMLPKLHEEAMA	-10.591
499	SYMLPKLHEEAMAL	-7.678
500	YMLPKLHEEAMALP	-8.178
501	MLPKLHEEAMALPS	-10.121
502	LPKLHEEAMALPSE	-4.054
503	PKLHEEAMALPSEE	-2.147
504	KLHEEAMALPSEEE	2.889
505	LHEEAMALPSEEEF	-5.408
506	HEEAMALPSEEEFA	-4.724
507	EEAMALPSEEEFAE	2.331
508	EAMALPSEEEFAER	-2.402
509	AMALPSEEEFAERK	-4.669
510	MALPSEEEFAERKR	-4.194
511	ALPSEEEFAERKRP	-7.486
512	LPSEEEFAERKRPE	-2.463
513	PSEEEFAERKRPEQ	-1.786
514	SEEEFAERKRPEQP	1.844
515	EEEFAERKRPEQPA	4.296
516	EEFAERKRPEQPAL	-0.294
517	EFAERKRPEQPALA	-0.799
518	FAERKRPEQPALAT	1.701
519	AERKRPEQPALATF	-6.649
520	ERKRPEQPALATFA	-6.415
521	RKRPEQPALATFAM	-6.257
522	KRPEQPALATFAMP	-9.506
523	RPEQPALATFAMPD	-8.356
524	PEQPALATFAMPDV	-5.028
525	EQPALATFAMPDVP	-7.092
526	QPALATFAMPDVPP	0.877
527	PALATFAMPDVPPA	-5.352
528	ALATFAMPDVPPAP	-4.752
529	LATFAMPDVPPAPT	5.259
530	ATFAMPDVPPAPTP	6.191
531	TFAMPDVPPAPTPA	1.233
532	FAMPDVPPAPTPAE	6.25
533	AMPDVPPAPTPAEP	3.268
534	MPDVPPAPTPAEPA	4.224
535	PDVPPAPTPAEPAA	-1.426
536	DVPPAPTPAEPAAP	3.553
537	VPPAPTPAEPAAPV	0.633
538	PPAPTPAEPAAPVV	-6.19
539	PAPTPAEPAAPVVA	-9.079
540	APTPAEPAAPVVAP	-1.627
541	PTPAEPAAPVVAPA	-10.963
542	TPAEPAAPVVAPAP	-8.418
543	PAEPAAPVVAPAPK	-4.479
544	AEPAAPVVAPAPKA	-4.874
545	EPAAPVVAPAPKAA	-8.164
546	PAAPVVAPAPKAAP	-9.098
547	AAPVVAPAPKAAPA	-8.544
548	APVVAPAPKAAPAT	-8.159
549	PVVAPAPKAAPATP	-6.982
550	VVAPAPKAAPATPA	-6.993
551	VAPAPKAAPATPAA	-8.265
552	APAPKAAPATPAAP	-12.824
553	PAPKAAPATPAAPA	-7.004
554	APKAAPATPAAPAQ	-8.239
555	PKAAPATPAAPAQP	-8.636
556	KAAPATPAAPAQPG	-3.217
557	AAPATPAAPAQPGL	-7.7
558	APATPAAPAQPGLL	-6.903
559	PATPAAPAQPGLLS	-4.136
560	ATPAAPAQPGLLSR	-12.832
561	TPAAPAQPGLLSRF	-12.596
562	PAAPAQPGLLSRFF	-9.194
563	AAPAQPGLLSRFFG	-13.147
564	APAQPGLLSRFFGA	-10.901
565	PAQPGLLSRFFGAL	-13.122
566	AQPGLLSRFFGALK	-13.194
567	QPGLLSRFFGALKA	-15.512
568	PGLLSRFFGALKAL	-18.278
569	GLLSRFFGALKALF	-18.466
570	LLSRFFGALKALFS	-17.715
571	LSRFFGALKALFSG	-18.873
572	SRFFGALKALFSGG	-19.447
573	RFFGALKALFSGGE	-9.157
574	FFGALKALFSGGEE	-7.558
575	FGALKALFSGGEET	-11.603
576	GALKALFSGGEETK	-8.446
577	ALKALFSGGEETKP	-8.809
578	LKALFSGGEETKPT	-9.013
579	KALFSGGEETKPTE	-5.431
580	ALFSGGEETKPTEQ	1.242
581	LFSGGEETKPTEQP	6.69
582	FSGGEETKPTEQPA	-0.207
583	SGGEETKPTEQPAP	-2.393
584	GGEETKPTEQPAPK	5.399
585	GEETKPTEQPAPKA	3.528
586	EETKPTEQPAPKAE	3.271
587	ETKPTEQPAPKAEA	2.946
588	TKPTEQPAPKAEAK	-3.392
589	KPTEQPAPKAEAKP	-8.142
590	PTEQPAPKAEAKPE	0.222
591	TEQPAPKAEAKPER	-0.112
592	EQPAPKAEAKPERQ	4.95
593	QPAPKAEAKPERQQ	4.293
594	PAPKAEAKPERQQD	-4.155
595	APKAEAKPERQQDR	-6.54
596	PKAEAKPERQQDRR	3.15
597	KAEAKPERQQDRRK	-1.537
598	AEAKPERQQDRRKP	1.35
599	EAKPERQQDRRKPR	2.709
600	AKPERQQDRRKPRQ	-0.54
601	KPERQQDRRKPRQN	0.972
602	PERQQDRRKPRQNN	8.315
603	ERQQDRRKPRQNNR	3.296
604	RQQDRRKPRQNNRR	1.247
605	QQDRRKPRQNNRRD	2.55
606	QDRRKPRQNNRRDR	-0.866
607	DRRKPRQNNRRDRN	1.852
608	RRKPRQNNRRDRNE	0.328
609	RKPRQNNRRDRNER	-1.994
610	KPRQNNRRDRNERR	1.393
611	PRQNNRRDRNERRD	1.06
612	RQNNRRDRNERRDT	0.968
613	QNNRRDRNERRDTR	0.932
614	NNRRDRNERRDTRS	-2.043
615	NRRDRNERRDTRSE	-0.051
616	RRDRNERRDTRSER	0.591
617	RDRNERRDTRSERT	0.713
618	DRNERRDTRSERTE	-1.58
619	RNERRDTRSERTEG	-0.76
620	NERRDTRSERTEGS	-1.34
621	ERRDTRSERTEGSD	-1.94
622	RRDTRSERTEGSDN	-1.889
623	RDTRSERTEGSDNR	-2.176
624	DTRSERTEGSDNRE	0.118
625	TRSERTEGSDNREE	0.125
626	RSERTEGSDNREEN	-0.506
627	SERTEGSDNREENR	-0.41
628	ERTEGSDNREENRR	-2.304
629	RTEGSDNREENRRN	-1.408
630	TEGSDNREENRRNR	-3.313
631	EGSDNREENRRNRR	-2.438
632	GSDNREENRRNRRQ	-1.988
633	SDNREENRRNRRQA	-5.948
634	DNREENRRNRRQAQ	-1.575
635	NREENRRNRRQAQQ	-2.246
636	REENRRNRRQAQQQ	-2.095
637	EENRRNRRQAQQQT	-1.091
638	ENRRNRRQAQQQTA	-4.551
639	NRRNRRQAQQQTAE	-1.75
640	RRNRRQAQQQTAET	-1.938
641	RNRRQAQQQTAETR	-5.398
642	NRRQAQQQTAETRE	-0.236
643	RRQAQQQTAETRES	-4.932
644	RQAQQQTAETRESR	-2.835
645	QAQQQTAETRESRQ	-2.339
646	AQQQTAETRESRQQ	-4.691
647	QQQTAETRESRQQA	-1.027
648	QQTAETRESRQQAE	-2.31
649	QTAETRESRQQAEV	-6.328
650	TAETRESRQQAEVT	-5.132
651	AETRESRQQAEVTE	-5.105
652	ETRESRQQAEVTEK	-3.764
653	TRESRQQAEVTEKA	-4.161
654	RESRQQAEVTEKAR	-8.875
655	ESRQQAEVTEKART	-13.442
656	SRQQAEVTEKARTA	-6.78
657	RQQAEVTEKARTAD	-9.238
658	QQAEVTEKARTADE	-8.534
659	QAEVTEKARTADEQ	-5.414
660	AEVTEKARTADEQQ	-4.136
661	EVTEKARTADEQQA	-9.452
662	VTEKARTADEQQAP	-5.213
663	TEKARTADEQQAPR	-5.005
664	EKARTADEQQAPRR	-2.662
665	KARTADEQQAPRRE	-1.822
666	ARTADEQQAPRRER	0.848
667	RTADEQQAPRRERS	-4.246
668	TADEQQAPRRERSR	-3.399
669	ADEQQAPRRERSRR	-2.249
670	DEQQAPRRERSRRR	0.485
671	EQQAPRRERSRRRN	-2.672
672	QQAPRRERSRRRND	-3.073
673	QAPRRERSRRRNDD	-1.892
674	APRRERSRRRNDDK	-3.452
675	PRRERSRRRNDDKR	-8.069
676	RRERSRRRNDDKRQ	0.14
677	RERSRRRNDDKRQA	-1.355
678	ERSRRRNDDKRQAQ	-0.632
679	RSRRRNDDKRQAQQ	-0.137
680	SRRRNDDKRQAQQE	-0.057
681	RRRNDDKRQAQQEA	-1.22
682	RRNDDKRQAQQEAK	-1.48
683	RNDDKRQAQQEAKA	-5.608
684	NDDKRQAQQEAKAL	-5.604
685	DDKRQAQQEAKALN	-8.207
686	DKRQAQQEAKALNV	-6.33
687	KRQAQQEAKALNVE	-5.378
688	RQAQQEAKALNVEE	-4.896
689	QAQQEAKALNVEEQ	-6.898
690	AQQEAKALNVEEQS	-2.816
691	QQEAKALNVEEQSV	-6.674
692	QEAKALNVEEQSVQ	-3.875
693	EAKALNVEEQSVQE	-2.798
694	AKALNVEEQSVQET	-7.019
695	KALNVEEQSVQETE	-3.259
696	ALNVEEQSVQETEQ	-0.256
697	LNVEEQSVQETEQE	0.647
698	NVEEQSVQETEQEE	2.475
699	VEEQSVQETEQEER	1.478
700	EEQSVQETEQEERV	5.422
701	EQSVQETEQEERVR	-0.118
702	QSVQETEQEERVRP	-1.959
703	SVQETEQEERVRPV	-1.612
704	VQETEQEERVRPVQ	-0.486
705	QETEQEERVRPVQP	5.475
706	ETEQEERVRPVQPR	4.648
707	TEQEERVRPVQPRR	2.51
708	EQEERVRPVQPRRK	2.04
709	QEERVRPVQPRRKQ	8.317
710	EERVRPVQPRRKQR	0.284
711	ERVRPVQPRRKQRQ	-1.864
712	RVRPVQPRRKQRQL	-4.118
713	VRPVQPRRKQRQLN	-6.173
714	RPVQPRRKQRQLNQ	-1.946
715	PVQPRRKQRQLNQK	-4.808
716	VQPRRKQRQLNQKV	-3.743
717	QPRRKQRQLNQKVR	-2.793
718	PRRKQRQLNQKVRY	-3.816
719	RRKQRQLNQKVRYE	1.306
720	RKQRQLNQKVRYEQ	-1.263
721	KQRQLNQKVRYEQS	-3.15
722	QRQLNQKVRYEQSV	-5.82
723	RQLNQKVRYEQSVA	-5.043
724	QLNQKVRYEQSVAE	-8.329
