# Supplementary material for: MinD-RNase E interplay controls localization of polar mRNAs in E. coli
Source: EMBO J. 2024 Jan 19;43(4):8. doi: 10.1038/s44318-023-00026-9 (PMC10897333; doi:10.1038/s44318-023-00026-9)
Supplement: Supplementary file 11 — Source Data Fig. 6 [file 44318_2023_26_MOESM11_ESM.zip]

Archive with 38 entries (33 files):
- Figure 6/
- __MACOSX/._Figure 6
- Figure 6/6A/
- __MACOSX/Figure 6/._6A
- Figure 6/6B/
- __MACOSX/Figure 6/._6B
- Figure 6/6D/
- __MACOSX/Figure 6/._6D
- Figure 6/6C/
- __MACOSX/Figure 6/._6C
- Figure 6/6A/Fig. 6A_Quantification_RNE membrane fractionation_Western quantitation.xlsx
- __MACOSX/Figure 6/6A/._Fig. 6A_Quantification_RNE membrane fractionation_Western quantitation.xlsx
- Figure 6/6B/6B.tif
- __MACOSX/Figure 6/6B/._6B.tif
- Figure 6/6B/Band intensity.xlsx
- __MACOSX/Figure 6/6B/._Band intensity.xlsx
- Figure 6/6D/dMin rif.tif
- __MACOSX/Figure 6/6D/._dMin rif.tif
- Figure 6/6D/del min untreated.xlsx
- __MACOSX/Figure 6/6D/._del min untreated.xlsx
- Figure 6/6D/dMin untreated.tif
- __MACOSX/Figure 6/6D/._dMin untreated.tif
- Figure 6/6D/wt+rif.xlsx
- __MACOSX/Figure 6/6D/._wt+rif.xlsx
- Figure 6/6D/wt untreated.xlsx
- __MACOSX/Figure 6/6D/._wt untreated.xlsx
- Figure 6/6D/variance wt rif.xlsx
- __MACOSX/Figure 6/6D/._variance wt rif.xlsx
- Figure 6/6D/variance wt untreated.xlsx
- __MACOSX/Figure 6/6D/._variance wt untreated.xlsx
- Figure 6/6D/WT rif.tif
- __MACOSX/Figure 6/6D/._WT rif.tif
- Figure 6/6D/WT untreated.tif
- __MACOSX/Figure 6/6D/._WT untreated.tif
- Figure 6/6D/del min +rif.xlsx
- __MACOSX/Figure 6/6D/._del min +rif.xlsx
- Figure 6/6C/FRAP results.xlsx
- __MACOSX/Figure 6/6C/._FRAP results.xlsx
