# Supplementary material for: MinD-RNase E interplay controls localization of polar mRNAs in E. coli
Source: EMBO J. 2024 Jan 19;43(4):8. doi: 10.1038/s44318-023-00026-9 (PMC10897333; doi:10.1038/s44318-023-00026-9)
Supplement: Supplementary file 11 — Source Data Fig. 6 [file 44318_2023_26_MOESM11_ESM.zip › Figure 6/6A/Fig. 6A_Quantification_RNE membrane fractionation_Western quantitation.xlsx]

## Sheet: Sheet1
	Band intensity	Average	Std. dev
wild type	10998	11875	1500
	13607
	11020
delMinCDE	7973	7680.33	360.245
	7790
	7278
