# Supplementary material for: MinD-RNase E interplay controls localization of polar mRNAs in E. coli
Source: EMBO J. 2024 Jan 19;43(4):8. doi: 10.1038/s44318-023-00026-9 (PMC10897333; doi:10.1038/s44318-023-00026-9)
Supplement: Supplementary file 11 — Source Data Fig. 6 [file 44318_2023_26_MOESM11_ESM.zip › Figure 6/6B/Band intensity.xlsx]

## Sheet: Sheet1
Sample	Wild type			ΔminCDE
	Total	Cytoplasm	Membrane	Total	Cytoplasm	Membrane
Band intensity	7431	5202	2663	7992	7353	472
