# Supplementary material for: MinD-RNase E interplay controls localization of polar mRNAs in E. coli
Source: EMBO J. 2024 Jan 19;43(4):8. doi: 10.1038/s44318-023-00026-9 (PMC10897333; doi:10.1038/s44318-023-00026-9)
Supplement: Supplementary file 11 — Source Data Fig. 6 [file 44318_2023_26_MOESM11_ESM.zip › Figure 6/6D/del min untreated.xlsx]

## Sheet: Profile Data
No.	Distance	Name	Time	Z Pos	X Pos	Y Pos	Ch1
1	0	1207_crop_crop - Deconvolved 2 iterations.nd2	65.059	1342.25	5222.99	2768.75	3059
2	0.13	1207_crop_crop - Deconvolved 2 iterations.nd2	65.059	1342.25	5222.99	2768.75	3059
3	0.26	1207_crop_crop - Deconvolved 2 iterations.nd2	65.059	1342.25	5222.99	2768.75	3061
4	0.39	1207_crop_crop - Deconvolved 2 iterations.nd2	65.059	1342.25	5222.99	2768.75	2778
5	0.52	1207_crop_crop - Deconvolved 2 iterations.nd2	65.059	1342.25	5222.99	2768.75	2474
6	0.65	1207_crop_crop - Deconvolved 2 iterations.nd2	65.059	1342.25	5222.99	2768.75	2364
7	0.78	1207_crop_crop - Deconvolved 2 iterations.nd2	65.059	1342.25	5222.99	2768.75	2267
8	0.91	1207_crop_crop - Deconvolved 2 iterations.nd2	65.059	1342.25	5222.99	2768.75	2616
9	1.04	1207_crop_crop - Deconvolved 2 iterations.nd2	65.059	1342.25	5222.99	2768.75	2672
10	1.17	1207_crop_crop - Deconvolved 2 iterations.nd2	65.059	1342.25	5222.99	2768.75	3055
11	1.3	1207_crop_crop - Deconvolved 2 iterations.nd2	65.059	1342.25	5222.99	2768.75	3473
12	1.43	1207_crop_crop - Deconvolved 2 iterations.nd2	65.059	1342.25	5222.99	2768.75	3241
13	1.56	1207_crop_crop - Deconvolved 2 iterations.nd2	65.059	1342.25	5222.99	2768.75	3208
14	1.69	1207_crop_crop - Deconvolved 2 iterations.nd2	65.059	1342.25	5222.99	2768.75	2930
15	1.82	1207_crop_crop - Deconvolved 2 iterations.nd2	65.059	1342.25	5222.99	2768.75	2776
16	1.95	1207_crop_crop - Deconvolved 2 iterations.nd2	65.059	1342.25	5222.99	2768.75	2670
17	2.08	1207_crop_crop - Deconvolved 2 iterations.nd2	65.059	1342.25	5222.99	2768.75	1721
18	2.21	1207_crop_crop - Deconvolved 2 iterations.nd2	65.059	1342.25	5222.99	2768.75	1096
19	2.34	1207_crop_crop - Deconvolved 2 iterations.nd2	65.059	1342.25	5222.99	2768.75	1649
20	2.47	1207_crop_crop - Deconvolved 2 iterations.nd2	65.059	1342.25	5222.99	2768.75	1776
21	2.6	1207_crop_crop - Deconvolved 2 iterations.nd2	65.059	1342.25	5222.99	2768.75	1558
22	2.73	1207_crop_crop - Deconvolved 2 iterations.nd2	65.059	1342.25	5222.99	2768.75	1882
23	2.86	1207_crop_crop - Deconvolved 2 iterations.nd2	65.059	1342.25	5222.99	2768.75	3381
24	2.99	1207_crop_crop - Deconvolved 2 iterations.nd2	65.059	1342.25	5222.99	2768.75	3201
25	3.12	1207_crop_crop - Deconvolved 2 iterations.nd2	65.059	1342.25	5222.99	2768.75	2928
26	3.25	1207_crop_crop - Deconvolved 2 iterations.nd2	65.059	1342.25	5222.99	2768.75	2928
27	3.38	1207_crop_crop - Deconvolved 2 iterations.nd2	65.059	1342.25	5222.99	2768.75	2600
28	3.51	1207_crop_crop - Deconvolved 2 iterations.nd2	65.059	1342.25	5222.99	2768.75	2075
29	3.64	1207_crop_crop - Deconvolved 2 iterations.nd2	65.059	1342.25	5222.99	2768.75	2130
30	3.77	1207_crop_crop - Deconvolved 2 iterations.nd2	65.059	1342.25	5222.99	2768.75	2462
31	3.9	1207_crop_crop - Deconvolved 2 iterations.nd2	65.059	1342.25	5222.99	2768.75	2621
32	4.03	1207_crop_crop - Deconvolved 2 iterations.nd2	65.059	1342.25	5222.99	2768.75	2654
33	4.16	1207_crop_crop - Deconvolved 2 iterations.nd2	65.059	1342.25	5222.99	2768.75	2069
34	4.29	1207_crop_crop - Deconvolved 2 iterations.nd2	65.059	1342.25	5222.99	2768.75	1670
35	4.42	1207_crop_crop - Deconvolved 2 iterations.nd2	65.059	1342.25	5222.99	2768.75	1535
36	4.55	1207_crop_crop - Deconvolved 2 iterations.nd2	65.059	1342.25	5222.99	2768.75	1936
37	4.68	1207_crop_crop - Deconvolved 2 iterations.nd2	65.059	1342.25	5222.99	2768.75	2014
38	4.81	1207_crop_crop - Deconvolved 2 iterations.nd2	65.059	1342.25	5222.99	2768.75	2385
39	4.94	1207_crop_crop - Deconvolved 2 iterations.nd2	65.059	1342.25	5222.99	2768.75	2566
40	5.07	1207_crop_crop - Deconvolved 2 iterations.nd2	65.059	1342.25	5222.99	2768.75	2100
41	5.2	1207_crop_crop - Deconvolved 2 iterations.nd2	65.059	1342.25	5222.99	2768.75	2116
42	5.33	1207_crop_crop - Deconvolved 2 iterations.nd2	65.059	1342.25	5222.99	2768.75	1813
43	5.46	1207_crop_crop - Deconvolved 2 iterations.nd2	65.059	1342.25	5222.99	2768.75	1479
44	5.59	1207_crop_crop - Deconvolved 2 iterations.nd2	65.059	1342.25	5222.99	2768.75	1459
45	5.72	1207_crop_crop - Deconvolved 2 iterations.nd2	65.059	1342.25	5222.99	2768.75	1585
46	5.85	1207_crop_crop - Deconvolved 2 iterations.nd2	65.059	1342.25	5222.99	2768.75	1553
47	5.98	1207_crop_crop - Deconvolved 2 iterations.nd2	65.059	1342.25	5222.99	2768.75	1176
48	6.11	1207_crop_crop - Deconvolved 2 iterations.nd2	65.059	1342.25	5222.99	2768.75	1179
49	6.24	1207_crop_crop - Deconvolved 2 iterations.nd2	65.059	1342.25	5222.99	2768.75	2100
50	6.37	1207_crop_crop - Deconvolved 2 iterations.nd2	65.059	1342.25	5222.99	2768.75	1864
51	6.5	1207_crop_crop - Deconvolved 2 iterations.nd2	65.059	1342.25	5222.99	2768.75	1864
52	6.63	1207_crop_crop - Deconvolved 2 iterations.nd2	65.059	1342.25	5222.99	2768.75	1750
53	6.76	1207_crop_crop - Deconvolved 2 iterations.nd2	65.059	1342.25	5222.99	2768.75	1422
54	6.89	1207_crop_crop - Deconvolved 2 iterations.nd2	65.059	1342.25	5222.99	2768.75	2034
55	7.02	1207_crop_crop - Deconvolved 2 iterations.nd2	65.059	1342.25	5222.99	2768.75	1709
56	7.15	1207_crop_crop - Deconvolved 2 iterations.nd2	65.059	1342.25	5222.99	2768.75	1491
57	7.28	1207_crop_crop - Deconvolved 2 iterations.nd2	65.059	1342.25	5222.99	2768.75	1095
58	7.41	1207_crop_crop - Deconvolved 2 iterations.nd2	65.059	1342.25	5222.99	2768.75	1765
59	7.54	1207_crop_crop - Deconvolved 2 iterations.nd2	65.059	1342.25	5222.99	2768.75	1876
60	7.67	1207_crop_crop - Deconvolved 2 iterations.nd2	65.059	1342.25	5222.99	2768.75	1502
61	7.8	1207_crop_crop - Deconvolved 2 iterations.nd2	65.059	1342.25	5222.99	2768.75	1498
62	7.93	1207_crop_crop - Deconvolved 2 iterations.nd2	65.059	1342.25	5222.99	2768.75	1605
63	8.06	1207_crop_crop - Deconvolved 2 iterations.nd2	65.059	1342.25	5222.99	2768.75	2171
64	8.19	1207_crop_crop - Deconvolved 2 iterations.nd2	65.059	1342.25	5222.99	2768.75	2498
65	8.32	1207_crop_crop - Deconvolved 2 iterations.nd2	65.059	1342.25	5222.99	2768.75	2105
66	8.45	1207_crop_crop - Deconvolved 2 iterations.nd2	65.059	1342.25	5222.99	2768.75	2065
67	8.58	1207_crop_crop - Deconvolved 2 iterations.nd2	65.059	1342.25	5222.99	2768.75	2965
68	8.71	1207_crop_crop - Deconvolved 2 iterations.nd2	65.059	1342.25	5222.99	2768.75	2964
69	8.84	1207_crop_crop - Deconvolved 2 iterations.nd2	65.059	1342.25	5222.99	2768.75	3143
70	8.97	1207_crop_crop - Deconvolved 2 iterations.nd2	65.059	1342.25	5222.99	2768.75	3679
71	9.1	1207_crop_crop - Deconvolved 2 iterations.nd2	65.059	1342.25	5222.99	2768.75	2940
72	9.23	1207_crop_crop - Deconvolved 2 iterations.nd2	65.059	1342.25	5222.99	2768.75	2565
73	9.36	1207_crop_crop - Deconvolved 2 iterations.nd2	65.059	1342.25	5222.99	2768.75	1749
74	9.49	1207_crop_crop - Deconvolved 2 iterations.nd2	65.059	1342.25	5222.99	2768.75	1481
