# Supplementary material for: MinD-RNase E interplay controls localization of polar mRNAs in E. coli
Source: EMBO J. 2024 Jan 19;43(4):8. doi: 10.1038/s44318-023-00026-9 (PMC10897333; doi:10.1038/s44318-023-00026-9)
Supplement: Supplementary file 11 — Source Data Fig. 6 [file 44318_2023_26_MOESM11_ESM.zip › Figure 6/6D/wt+rif.xlsx]

## Sheet: Profile Data
No.	Distance	Name	Time	Z Pos	X Pos	Y Pos	Ch1
1	0	1191 - Deconvolved 2 iterations_crop.nd2	677.992	1869.47	4354.86	-2555.14	3254
2	0.13	1191 - Deconvolved 2 iterations_crop.nd2	677.992	1869.47	4354.86	-2555.14	3812
3	0.26	1191 - Deconvolved 2 iterations_crop.nd2	677.992	1869.47	4354.86	-2555.14	4315
4	0.39	1191 - Deconvolved 2 iterations_crop.nd2	677.992	1869.47	4354.86	-2555.14	4792
5	0.52	1191 - Deconvolved 2 iterations_crop.nd2	677.992	1869.47	4354.86	-2555.14	4975
6	0.65	1191 - Deconvolved 2 iterations_crop.nd2	677.992	1869.47	4354.86	-2555.14	5174
7	0.78	1191 - Deconvolved 2 iterations_crop.nd2	677.992	1869.47	4354.86	-2555.14	5699
8	0.91	1191 - Deconvolved 2 iterations_crop.nd2	677.992	1869.47	4354.86	-2555.14	6281
9	1.04	1191 - Deconvolved 2 iterations_crop.nd2	677.992	1869.47	4354.86	-2555.14	5973
10	1.17	1191 - Deconvolved 2 iterations_crop.nd2	677.992	1869.47	4354.86	-2555.14	5985
11	1.3	1191 - Deconvolved 2 iterations_crop.nd2	677.992	1869.47	4354.86	-2555.14	5809
12	1.43	1191 - Deconvolved 2 iterations_crop.nd2	677.992	1869.47	4354.86	-2555.14	6006
13	1.56	1191 - Deconvolved 2 iterations_crop.nd2	677.992	1869.47	4354.86	-2555.14	6314
14	1.69	1191 - Deconvolved 2 iterations_crop.nd2	677.992	1869.47	4354.86	-2555.14	6370
15	1.82	1191 - Deconvolved 2 iterations_crop.nd2	677.992	1869.47	4354.86	-2555.14	6664
16	1.95	1191 - Deconvolved 2 iterations_crop.nd2	677.992	1869.47	4354.86	-2555.14	6823
17	2.08	1191 - Deconvolved 2 iterations_crop.nd2	677.992	1869.47	4354.86	-2555.14	6602
18	2.21	1191 - Deconvolved 2 iterations_crop.nd2	677.992	1869.47	4354.86	-2555.14	6573
19	2.34	1191 - Deconvolved 2 iterations_crop.nd2	677.992	1869.47	4354.86	-2555.14	6394
20	2.47	1191 - Deconvolved 2 iterations_crop.nd2	677.992	1869.47	4354.86	-2555.14	5826
21	2.6	1191 - Deconvolved 2 iterations_crop.nd2	677.992	1869.47	4354.86	-2555.14	5262
22	2.73	1191 - Deconvolved 2 iterations_crop.nd2	677.992	1869.47	4354.86	-2555.14	5797
23	2.86	1191 - Deconvolved 2 iterations_crop.nd2	677.992	1869.47	4354.86	-2555.14	5485
24	2.99	1191 - Deconvolved 2 iterations_crop.nd2	677.992	1869.47	4354.86	-2555.14	4922
25	3.12	1191 - Deconvolved 2 iterations_crop.nd2	677.992	1869.47	4354.86	-2555.14	3752
26	3.25	1191 - Deconvolved 2 iterations_crop.nd2	677.992	1869.47	4354.86	-2555.14	2823
27	3.38	1191 - Deconvolved 2 iterations_crop.nd2	677.992	1869.47	4354.86	-2555.14	2025
