# Supplementary material for: MinD-RNase E interplay controls localization of polar mRNAs in E. coli
Source: EMBO J. 2024 Jan 19;43(4):8. doi: 10.1038/s44318-023-00026-9 (PMC10897333; doi:10.1038/s44318-023-00026-9)
Supplement: Supplementary file 11 — Source Data Fig. 6 [file 44318_2023_26_MOESM11_ESM.zip › Figure 6/6D/wt untreated.xlsx]

## Sheet: Profile Data
No.	Distance	Name	Time	Z Pos	X Pos	Y Pos	Ch1
1	0	1211 - Deconvolved 2 iterations_crop.nd2	161.346	1637.35	4908.93	4193.97	3525
2	0.13	1211 - Deconvolved 2 iterations_crop.nd2	161.346	1637.35	4908.93	4193.97	3806
3	0.26	1211 - Deconvolved 2 iterations_crop.nd2	161.346	1637.35	4908.93	4193.97	4390
4	0.39	1211 - Deconvolved 2 iterations_crop.nd2	161.346	1637.35	4908.93	4193.97	4720
5	0.52	1211 - Deconvolved 2 iterations_crop.nd2	161.346	1637.35	4908.93	4193.97	3630
6	0.65	1211 - Deconvolved 2 iterations_crop.nd2	161.346	1637.35	4908.93	4193.97	3762
7	0.78	1211 - Deconvolved 2 iterations_crop.nd2	161.346	1637.35	4908.93	4193.97	3098
8	0.91	1211 - Deconvolved 2 iterations_crop.nd2	161.346	1637.35	4908.93	4193.97	2839
9	1.04	1211 - Deconvolved 2 iterations_crop.nd2	161.346	1637.35	4908.93	4193.97	3226
10	1.17	1211 - Deconvolved 2 iterations_crop.nd2	161.346	1637.35	4908.93	4193.97	3226
11	1.3	1211 - Deconvolved 2 iterations_crop.nd2	161.346	1637.35	4908.93	4193.97	3181
12	1.43	1211 - Deconvolved 2 iterations_crop.nd2	161.346	1637.35	4908.93	4193.97	2694
13	1.56	1211 - Deconvolved 2 iterations_crop.nd2	161.346	1637.35	4908.93	4193.97	2611
14	1.69	1211 - Deconvolved 2 iterations_crop.nd2	161.346	1637.35	4908.93	4193.97	2730
15	1.82	1211 - Deconvolved 2 iterations_crop.nd2	161.346	1637.35	4908.93	4193.97	2749
16	1.95	1211 - Deconvolved 2 iterations_crop.nd2	161.346	1637.35	4908.93	4193.97	2976
17	2.08	1211 - Deconvolved 2 iterations_crop.nd2	161.346	1637.35	4908.93	4193.97	2859
18	2.21	1211 - Deconvolved 2 iterations_crop.nd2	161.346	1637.35	4908.93	4193.97	3809
19	2.34	1211 - Deconvolved 2 iterations_crop.nd2	161.346	1637.35	4908.93	4193.97	3602
20	2.47	1211 - Deconvolved 2 iterations_crop.nd2	161.346	1637.35	4908.93	4193.97	3381
21	2.6	1211 - Deconvolved 2 iterations_crop.nd2	161.346	1637.35	4908.93	4193.97	3003
22	2.73	1211 - Deconvolved 2 iterations_crop.nd2	161.346	1637.35	4908.93	4193.97	2909
23	2.86	1211 - Deconvolved 2 iterations_crop.nd2	161.346	1637.35	4908.93	4193.97	3290
24	2.99	1211 - Deconvolved 2 iterations_crop.nd2	161.346	1637.35	4908.93	4193.97	3216
25	3.12	1211 - Deconvolved 2 iterations_crop.nd2	161.346	1637.35	4908.93	4193.97	2780
26	3.25	1211 - Deconvolved 2 iterations_crop.nd2	161.346	1637.35	4908.93	4193.97	2780
27	3.38	1211 - Deconvolved 2 iterations_crop.nd2	161.346	1637.35	4908.93	4193.97	2611
28	3.51	1211 - Deconvolved 2 iterations_crop.nd2	161.346	1637.35	4908.93	4193.97	2938
29	3.64	1211 - Deconvolved 2 iterations_crop.nd2	161.346	1637.35	4908.93	4193.97	3164
30	3.77	1211 - Deconvolved 2 iterations_crop.nd2	161.346	1637.35	4908.93	4193.97	3570
31	3.9	1211 - Deconvolved 2 iterations_crop.nd2	161.346	1637.35	4908.93	4193.97	4095
32	4.03	1211 - Deconvolved 2 iterations_crop.nd2	161.346	1637.35	4908.93	4193.97	3231
33	4.16	1211 - Deconvolved 2 iterations_crop.nd2	161.346	1637.35	4908.93	4193.97	2495
