# Supplementary material for: MinD-RNase E interplay controls localization of polar mRNAs in E. coli
Source: EMBO J. 2024 Jan 19;43(4):8. doi: 10.1038/s44318-023-00026-9 (PMC10897333; doi:10.1038/s44318-023-00026-9)
Supplement: Supplementary file 11 — Source Data Fig. 6 [file 44318_2023_26_MOESM11_ESM.zip › Figure 6/6D/variance wt rif.xlsx]

## Sheet: ROI Statistics
FileName	ROI ID	ROI Area	ROI Mean Intensity	ROI Min Intensity	ROI Max Intensity	ROI Sum Intensity	ROI StDev Intensity	Channel
1191 - Deconvolved 2 iterations.nd2	1	4.8672	3425.65	1590	5653	986588	637.814	YFP
1191 - Deconvolved 2 iterations.nd2	2	3.7518	3850.18	1595	5219	854741	541.332	YFP
1191 - Deconvolved 2 iterations.nd2	3	5.5432	4491.3	1124	6253	1473148	832.692	YFP
1191 - Deconvolved 2 iterations.nd2	4	5.5263	4197.61	1636	6940	1372618	906.384	YFP
1191 - Deconvolved 2 iterations.nd2	5	5.2728	3790.99	1422	5029	1182789	679.126	YFP
1191 - Deconvolved 2 iterations.nd2	6	5.408	5663.36	3542	8174	1812276	971.448	YFP
1191 - Deconvolved 2 iterations.nd2	7	3.6842	4681.32	3354	6021	1020528	512.134	YFP
1191 - Deconvolved 2 iterations.nd2	8	5.7122	3998.84	1613	6084	1351607	791.059	YFP
1191 - Deconvolved 2 iterations.nd2	9	4.0729	3937.73	1290	5610	948994	786.19	YFP
1191 - Deconvolved 2 iterations.nd2	10	3.38	4244.85	2636	6147	848971	665.747	YFP
1191 - Deconvolved 2 iterations.nd2	11	5.6784	4837.06	1813	7101	1625252	716.424	YFP
1191 - Deconvolved 2 iterations.nd2	12	4.1067	5323.56	3917	7732	1293626	847.921	YFP
1191 - Deconvolved 2 iterations.nd2	13	4.9179	4450.96	2071	6029	1295230	664.306	YFP
1191 - Deconvolved 2 iterations.nd2	14	3.042	4053.28	2363	5411	729591	531.06	YFP
1191 - Deconvolved 2 iterations.nd2	15	2.1632	5236.44	3876	7661	670264	838.16	YFP
1191 - Deconvolved 2 iterations.nd2	16	5.915	5247.47	3276	9308	1836614	987.472	YFP
1191 - Deconvolved 2 iterations.nd2	17	2.4674	4988.06	3686	7874	728257	911.531	YFP
1191 - Deconvolved 2 iterations.nd2	18	3.1941	3778.96	2400	5856	714223	547.799	YFP
1191 - Deconvolved 2 iterations.nd2	19	1.2675	6143.12	4505	8662	460734	1128.24	YFP
1191 - Deconvolved 2 iterations.nd2	20	2.3322	4115.08	3294	6496	567881	688.538	YFP
1191 - Deconvolved 2 iterations.nd2	21	3.9377	4585.02	3490	6839	1068309	627.843	YFP
1191 - Deconvolved 2 iterations.nd2	22	10.4611	4795.94	2800	8203	2968686	1021.69	YFP
1191 - Deconvolved 2 iterations.nd2	23	2.3998	5422.52	4240	6595	769998	518.433	YFP
1191 - Deconvolved 2 iterations.nd2	24	3.042	5722.94	4281	7791	1030129	681.339	YFP
1191 - Deconvolved 2 iterations.nd2	25	4.563	4813.79	2969	7879	1299723	1107.34	YFP
1191 - Deconvolved 2 iterations.nd2	26	4.8672	4245.36	2133	6135	1222663	668.833	YFP
1191 - Deconvolved 2 iterations.nd2	27	4.2757	3437.19	1373	5111	869608	587.059	YFP
1191 - Deconvolved 2 iterations.nd2	28	3.9715	3166.06	1768	4257	744025	418.466	YFP
1191 - Deconvolved 2 iterations.nd2	29	3.4645	3684.76	1901	5138	755376	621.292	YFP
1191 - Deconvolved 2 iterations.nd2	30	6.0671	4193.3	2248	7246	1505394	768.194	YFP
1191 - Deconvolved 2 iterations.nd2	31	4.7996	3825.04	1052	7542	1086311	1074.87	YFP
1191 - Deconvolved 2 iterations.nd2	32	3.7011	4583.34	1807	7663	1003752	1153.83	YFP
1191 - Deconvolved 2 iterations.nd2	33	3.6166	4181.71	1456	5873	894886	744.023	YFP
1191 - Deconvolved 2 iterations.nd2	34	4.0222	4424.14	2496	6612	1052946	748.854	YFP
1191 - Deconvolved 2 iterations.nd2	35	2.535	4765.82	3520	6819	714873	705.497	YFP
1191 - Deconvolved 2 iterations.nd2	36	6.8276	4392.72	1952	6438	1774660	734.846	YFP
1191 - Deconvolved 2 iterations.nd2	37	3.0251	4626.41	2323	7342	828127	954.499	YFP
1191 - Deconvolved 2 iterations.nd2	38	3.2279	4388.88	2995	9093	838277	1189.02	YFP
1191 - Deconvolved 2 iterations.nd2	39	2.2646	4642.13	3177	7466	622045	777.893	YFP
1191 - Deconvolved 2 iterations.nd2	40	4.5123	4522.36	2282	8410	1207470	930.791	YFP
1191 - Deconvolved 2 iterations.nd2	41	3.4983	4163.53	1531	5994	861850	701.029	YFP
1191 - Deconvolved 2 iterations.nd2	42	14.0946	4489.64	2044	7890	3744359	919.153	YFP
1191 - Deconvolved 2 iterations.nd2	43	6.0333	3978.96	1669	5866	1420489	778.119	YFP
1191 - Deconvolved 2 iterations.nd2	44	3.3293	3575.09	2290	5565	704293	651.488	YFP
1191 - Deconvolved 2 iterations.nd2	45	2.2815	4162.5	2430	6428	561937	744.79	YFP
1191 - Deconvolved 2 iterations.nd2	46	2.1632	4036.31	2710	5843	516648	659.079	YFP
1191 - Deconvolved 2 iterations.nd2	47	2.8561	4592.59	2409	6308	776148	589.092	YFP
1191 - Deconvolved 2 iterations.nd2	48	10.5287	3817.68	2409	6630	2378414	607.678	YFP
1191 - Deconvolved 2 iterations.nd2	49	4.8334	3981.6	2264	6695	1138739	679.798	YFP
1191 - Deconvolved 2 iterations.nd2	50	5.6784	3665.35	1622	5611	1231558	630.008	YFP
1191 - Deconvolved 2 iterations.nd2	51	4.2081	4732.44	2821	7671	1178377	823.973	YFP
1191 - Deconvolved 2 iterations.nd2	52	5.4249	3967.37	1156	6116	1273525	821.486	YFP
1191 - Deconvolved 2 iterations.nd2	53	5.2052	4350.61	3187	5856	1339987	464.28	YFP
1191 - Deconvolved 2 iterations.nd2	54	4.5799	4208.1	2421	6259	1140396	700.348	YFP
1191 - Deconvolved 2 iterations.nd2	55	3.7349	4366.46	1704	7393	964988	1059.46	YFP
1191 - Deconvolved 2 iterations.nd2	56	8.7542	3835.67	1719	6399	1986879	963.954	YFP
1191 - Deconvolved 2 iterations.nd2	57	3.7011	4017.5	2281	6111	879833	667.306	YFP
1191 - Deconvolved 2 iterations.nd2	58	3.4645	5484.11	1883	9357	1124242	1348.86	YFP
1191 - Deconvolved 2 iterations.nd2	59	2.4843	3854.53	2444	5023	566616	449.037	YFP
1191 - Deconvolved 2 iterations.nd2	60	4.7489	3995.88	2329	5987	1122841	651.315	YFP
1191 - Deconvolved 2 iterations.nd2	61	2.9744	4319.27	3020	5855	760191	516.275	YFP
1191 - Deconvolved 2 iterations.nd2	62	3.2279	4150.73	1903	5660	792790	701.171	YFP
1191 - Deconvolved 2 iterations.nd2	63	3.8194	3442.99	1578	4266	778116	453.623	YFP
1191 - Deconvolved 2 iterations.nd2	64	3.2617	4494.07	2543	6326	867355	650.477	YFP
1191 - Deconvolved 2 iterations.nd2	65	3.8025	4179.88	3055	5537	940472	538.882	YFP
1191 - Deconvolved 2 iterations.nd2	66	3.7011	3807.22	2576	6637	833782	793.885	YFP
1191 - Deconvolved 2 iterations.nd2	67	4.9686	4775.54	2677	6671	1404010	653.392	YFP
1191 - Deconvolved 2 iterations.nd2	68	5.0869	3898.55	2728	6438	1173463	633.81	YFP
1191 - Deconvolved 2 iterations.nd2	69	5.1207	3200.44	1889	5471	969733	739.406	YFP
1191 - Deconvolved 2 iterations.nd2	70	3.0927	4890.9	3634	6652	895035	618.143	YFP
1191 - Deconvolved 2 iterations.nd2	71	5.6953	4952.47	3683	6774	1668981	652.214	YFP
1191 - Deconvolved 2 iterations.nd2	72	3.7518	4170.61	2303	7230	925875	738.111	YFP
1191 - Deconvolved 2 iterations.nd2	73	2.7885	4212.01	2231	6485	694982	767.675	YFP
1191 - Deconvolved 2 iterations.nd2	74	4.056	3772.73	2071	6423	905455	640.135	YFP
1191 - Deconvolved 2 iterations.nd2	75	2.9913	4286.56	2779	6086	758721	720.812	YFP
1191 - Deconvolved 2 iterations.nd2	76	5.4418	4737.32	1881	8115	1525416	1013.5	YFP
1191 - Deconvolved 2 iterations.nd2	77	3.5828	4105.47	2218	5656	870359	561.076	YFP
1191 - Deconvolved 2 iterations.nd2	78	4.0729	3807.59	2361	5194	917629	467.398	YFP
1191 - Deconvolved 2 iterations.nd2	79	4.5123	4417.63	2447	7851	1179507	1023.56	YFP
1191 - Deconvolved 2 iterations.nd2	80	5.4925	3384.15	1187	9366	1099848	1025.32	YFP
1191 - Deconvolved 2 iterations.nd2	81	4.1067	5570.05	3647	7276	1353523	609.564	YFP
1191 - Deconvolved 2 iterations.nd2	82	5.3066	3964.3	1664	6141	1244790	715.632	YFP
1191 - Deconvolved 2 iterations.nd2	83	2.5857	5257.11	3944	7864	804338	960.224	YFP
1191 - Deconvolved 2 iterations.nd2	84	4.2588	4993.51	3299	7248	1258364	749.678	YFP
1191 - Deconvolved 2 iterations.nd2	85	4.056	4891.72	3507	6983	1174012	594.345	YFP
1191 - Deconvolved 2 iterations.nd2	86	4.7489	4538.83	2062	6880	1275410	1018.54	YFP
1191 - Deconvolved 2 iterations.nd2	87	2.5857	4347.48	3127	7291	665165	766.257	YFP
1191 - Deconvolved 2 iterations.nd2	88	5.6615	4582.38	3138	6424	1535097	686.875	YFP
1191 - Deconvolved 2 iterations.nd2	89	4.0898	4079.45	1810	6966	987228	812.658	YFP
1191 - Deconvolved 2 iterations.nd2	90	3.2955	4111.4	1700	6020	801723	693.782	YFP
1191 - Deconvolved 2 iterations.nd2	91	4.8334	4998.51	3677	7313	1429574	631.952	YFP
1191 - Deconvolved 2 iterations.nd2	92	1.9942	5149.64	4352	6226	607657	450.554	YFP
1191 - Deconvolved 2 iterations.nd2	93	9.5992	4922.55	3685	8197	2796008	757.356	YFP
1191 - Deconvolved 2 iterations.nd2	94	3.7349	5684.79	3157	7838	1256339	953.414	YFP
1191 - Deconvolved 2 iterations.nd2	95	4.394	3834.33	1940	5272	996925	503.289	YFP
1191 - Deconvolved 2 iterations.nd2	96	1.9097	5795.75	4475	8310	654920	854.054	YFP
1191 - Deconvolved 2 iterations.nd2	97	3.8701	4069.86	2166	6465	931999	834.046	YFP
1191 - Deconvolved 2 iterations.nd2	98	2.4674	5215.1	4385	7108	761405	463.977	YFP
1191 - Deconvolved 2 iterations.nd2	99	3.9039	4384.13	2513	5792	1012733	577.753	YFP
1191 - Deconvolved 2 iterations.nd2	100	4.2419	4678.4	3490	7343	1174278	843.924	YFP
1191 - Deconvolved 2 iterations.nd2	101	7.5881	5208.76	1958	9907	2338734	1168.3	YFP
1191 - Deconvolved 2 iterations.nd2	102	7.7571	4624.65	2838	7364	2122714	945.486	YFP
1191 - Deconvolved 2 iterations.nd2	103	3.718	4202.08	2303	5065	924457	435.329	YFP
1191 - Deconvolved 2 iterations.nd2	104	3.7687	3819.28	2844	5078	851699	467.718	YFP
1191 - Deconvolved 2 iterations.nd2	105	4.4785	4454.73	3432	6017	1180504	461.357	YFP
1191 - Deconvolved 2 iterations.nd2	106	2.6026	5922.32	4068	9094	912038	907.525	YFP
1191 - Deconvolved 2 iterations.nd2	107	5.5263	4367.29	2874	6313	1428105	510.682	YFP
1191 - Deconvolved 2 iterations.nd2	108	5.4418	4769.63	3237	6603	1535822	587.338	YFP
1191 - Deconvolved 2 iterations.nd2	109	4.8165	5166.3	3794	8194	1472395	840.379	YFP
1191 - Deconvolved 2 iterations.nd2	110	2.3998	5122.32	3655	7218	727370	884.48	YFP
1191 - Deconvolved 2 iterations.nd2	111	5.9657	4397.81	1806	6562	1552427	740.685	YFP
1191 - Deconvolved 2 iterations.nd2	112	2.7547	4878.98	4002	6188	795274	517.021	YFP
1191 - Deconvolved 2 iterations.nd2	113	6.084	4486.01	2966	7786	1614962	859.041	YFP
1191 - Deconvolved 2 iterations.nd2	114	4.4954	4410.14	3229	6279	1173098	632.884	YFP
1191 - Deconvolved 2 iterations.nd2	115	5.1038	3500.97	1276	5870	1057292	754.253	YFP
1191 - Deconvolved 2 iterations.nd2	116	4.4616	4700.31	3378	6322	1240881	626.225	YFP
1191 - Deconvolved 2 iterations.nd2	117	3.5321	4505.36	3414	6930	941621	784.851	YFP
1191 - Deconvolved 2 iterations.nd2	118	4.732	3500.88	1057	6590	980246	921.349	YFP
1191 - Deconvolved 2 iterations.nd2	119	3.2617	4063.69	2220	6041	784293	713.106	YFP
1191 - Deconvolved 2 iterations.nd2	120	5.5601	4845.44	3466	7014	1594151	662.524	YFP
1191 - Deconvolved 2 iterations.nd2	121	3.9546	4613.84	2695	8733	1079639	971.568	YFP
1191 - Deconvolved 2 iterations.nd2	122	5.07	4957.72	2780	6951	1487316	693.221	YFP
1191 - Deconvolved 2 iterations.nd2	123	3.38	4448.27	3332	6147	889655	534.329	YFP
1191 - Deconvolved 2 iterations.nd2	124	3.9884	5708.47	4595	8162	1347200	558.067	YFP
1191 - Deconvolved 2 iterations.nd2	125	3.0251	4034.4	2758	5390	722158	510.409	YFP
1191 - Deconvolved 2 iterations.nd2	126	6.0333	3665.91	1031	5642	1308730	759.987	YFP
1191 - Deconvolved 2 iterations.nd2	127	3.2279	4490.08	2831	6632	857606	724.93	YFP
1191 - Deconvolved 2 iterations.nd2	128	4.901	5126.88	3674	8893	1486795	943.66	YFP
1191 - Deconvolved 2 iterations.nd2	129	3.4983	4092.11	1235	7025	847066	1047.48	YFP
1191 - Deconvolved 2 iterations.nd2	130	5.8305	5040.11	3288	7251	1738839	642.638	YFP
1191 - Deconvolved 2 iterations.nd2	131	5.07	4095.31	2461	5981	1228594	604.622	YFP
1191 - Deconvolved 2 iterations.nd2	132	4.7658	3831.07	1557	5231	1080362	574.737	YFP
1191 - Deconvolved 2 iterations.nd2	133	4.1236	4314.96	3110	5978	1052851	576.451	YFP
1191 - Deconvolved 2 iterations.nd2	134	2.6026	5195.38	3959	8004	800089	774.682	YFP
1191 - Deconvolved 2 iterations.nd2	135	4.4278	3774.4	1336	5768	988892	701.247	YFP
1191 - Deconvolved 2 iterations.nd2	136	4.6982	4716.16	3463	6565	1311093	618.6	YFP
1191 - Deconvolved 2 iterations.nd2	137	4.732	5161.35	3921	7990	1445178	763.931	YFP
1191 - Deconvolved 2 iterations.nd2	138	3.3969	4957.32	3881	7942	996422	793.718	YFP
1191 - Deconvolved 2 iterations.nd2	139	3.7349	4535.3	1804	7030	1002301	908.563	YFP
1191 - Deconvolved 2 iterations.nd2	140	4.901	4523.42	2978	6749	1311793	660.113	YFP
1191 - Deconvolved 2 iterations.nd2	141	2.4843	5035.66	3802	8340	740242	884.316	YFP
1191 - Deconvolved 2 iterations.nd2	142	3.2617	4396.33	2221	7166	848492	810.52	YFP
1191 - Deconvolved 2 iterations.nd2	143	3.5152	1338.73	742	4429	278455	619.215	YFP
1191 - Deconvolved 2 iterations.nd2	144	6.0671	4735.16	2462	7544	1699921	809.186	YFP
1191 - Deconvolved 2 iterations.nd2	145	5.1545	4065.16	2255	6592	1239875	707.519	YFP
1191 - Deconvolved 2 iterations.nd2	146	3.3124	4348.89	2920	6318	852383	573.84	YFP
1191 - Deconvolved 2 iterations.nd2	147	4.5292	4029.4	2798	5699	1079879	511.071	YFP
1191 - Deconvolved 2 iterations.nd2	148	2.3829	4974.35	2773	6815	701384	768.987	YFP
1191 - Deconvolved 2 iterations.nd2	149	6.7938	4701.5	2016	7173	1890004	943.51	YFP
1191 - Deconvolved 2 iterations.nd2	150	2.5688	3924.17	3268	6005	596474	593.01	YFP
1191 - Deconvolved 2 iterations.nd2	151	2.9744	4831.8	3337	7354	850396	937.549	YFP
1191 - Deconvolved 2 iterations.nd2	152	4.4954	5256.63	4058	9202	1398263	1009.62	YFP
1191 - Deconvolved 2 iterations.nd2	153	3.6673	5353.54	2893	7834	1161718	1092.7	YFP
1191 - Deconvolved 2 iterations.nd2	154	4.5461	4087.78	2434	6484	1099613	828.45	YFP
1191 - Deconvolved 2 iterations.nd2	155	2.2308	5465.02	4148	8176	721383	905.954	YFP
1191 - Deconvolved 2 iterations.nd2	156	3.2617	4033.81	1971	6309	778526	751.425	YFP
1191 - Deconvolved 2 iterations.nd2	157	5.0531	4082.39	2134	6656	1220636	641.25	YFP
1191 - Deconvolved 2 iterations.nd2	158	4.8841	4364.53	1814	6344	1261349	710.467	YFP
1191 - Deconvolved 2 iterations.nd2	159	3.6166	4128.86	2818	5422	883577	542.818	YFP
1191 - Deconvolved 2 iterations.nd2	160	3.3631	3548.8	2857	4896	706211	423.457	YFP
1191 - Deconvolved 2 iterations.nd2	161	3.5152	4624.81	1668	6500	961960	790.732	YFP
1191 - Deconvolved 2 iterations.nd2	162	6.3713	3820.03	1197	5482	1440150	582.728	YFP
1191 - Deconvolved 2 iterations.nd2	163	3.6166	3728.6	1175	6428	797920	764.944	YFP
1191 - Deconvolved 2 iterations.nd2	164	3.4983	3341	1479	4542	691586	550.763	YFP
1191 - Deconvolved 2 iterations.nd2	165	5.3404	4299.64	2222	6111	1358687	695.548	YFP
1191 - Deconvolved 2 iterations.nd2	166	9.3119	4532.47	1099	6744	2497393	683.158	YFP
1191 - Deconvolved 2 iterations.nd2	167	0.0169	4901	4901	4901	4901	0	YFP
1191 - Deconvolved 2 iterations.nd2	168	5.4418	4335.18	2701	6550	1395929	592.104	YFP
1191 - Deconvolved 2 iterations.nd2	169	5.3404	4018.54	1711	7225	1269860	1004.86	YFP
1191 - Deconvolved 2 iterations.nd2	170	2.5519	4575.98	1722	6502	690973	899.745	YFP
1191 - Deconvolved 2 iterations.nd2	171	0.3211	1331.63	913	1600	25301	176.517	YFP
1191 - Deconvolved 2 iterations.nd2	172	3.8025	3774.99	2115	6155	849372	661.492	YFP
1191 - Deconvolved 2 iterations.nd2	173	4.0053	3671.08	1566	6166	870046	805.986	YFP
1191 - Deconvolved 2 iterations.nd2	174	2.2984	4629.46	2146	6643	629607	819.542	YFP
1191 - Deconvolved 2 iterations.nd2	175	5.4756	4695.56	2821	7030	1521361	646.903	YFP
1191 - Deconvolved 2 iterations.nd2	176	3.7856	3802.5	2019	5139	851760	563.194	YFP
1191 - Deconvolved 2 iterations.nd2	177	2.9237	4842.98	3243	7018	837836	653.097	YFP
1191 - Deconvolved 2 iterations.nd2	178	7.2163	4339.59	2982	6496	1853003	661.154	YFP
1191 - Deconvolved 2 iterations.nd2	179	3.2955	3783.79	2014	7464	737839	757.955	YFP
1191 - Deconvolved 2 iterations.nd2	180	3.7687	4671.86	2266	7009	1041824	773.122	YFP
1191 - Deconvolved 2 iterations.nd2	181	4.0391	3715.11	2298	5972	887912	767.446	YFP
1191 - Deconvolved 2 iterations.nd2	182	4.4278	3847.51	1395	5302	1008048	593.709	YFP
1191 - Deconvolved 2 iterations.nd2	183	3.2955	4111.53	1577	6855	801749	891.074	YFP
1191 - Deconvolved 2 iterations.nd2	184	4.3095	3620.48	817	5785	923222	841.163	YFP
1191 - Deconvolved 2 iterations.nd2	185	4.8503	4649.39	3371	6307	1334374	596.208	YFP
1191 - Deconvolved 2 iterations.nd2	186	2.9744	4339.85	1553	7083	763814	972.59	YFP
1191 - Deconvolved 2 iterations.nd2	187	5.0531	4903.76	1531	7313	1466223	878.884	YFP
1191 - Deconvolved 2 iterations.nd2	188	4.8672	3872.68	1588	6663	1115332	736.218	YFP
1191 - Deconvolved 2 iterations.nd2	189	9.9372	3916.02	1245	6561	2302617	930.239	YFP
1191 - Deconvolved 2 iterations.nd2	190	4.1574	3675.58	1901	5419	904192	566.187	YFP
1191 - Deconvolved 2 iterations.nd2	191	3.7856	4747.23	2062	6891	1063379	761.566	YFP
1191 - Deconvolved 2 iterations.nd2	192	2.0956	4760.05	3714	6555	590246	656.825	YFP
1191 - Deconvolved 2 iterations.nd2	193	4.1236	4886	1548	9295	1192185	1315.27	YFP
1191 - Deconvolved 2 iterations.nd2	194	4.056	3964.15	2389	5156	951395	539.844	YFP
1191 - Deconvolved 2 iterations.nd2	195	5.7291	4303.14	923	6045	1458766	977.241	YFP
1191 - Deconvolved 2 iterations.nd2	196	3.38	4078.26	1993	6524	815653	743.314	YFP
1191 - Deconvolved 2 iterations.nd2	197	4.9855	4145.84	2093	6211	1223022	661.32	YFP
1191 - Deconvolved 2 iterations.nd2	198	4.225	3705.33	1264	5652	926332	626.638	YFP
1191 - Deconvolved 2 iterations.nd2	199	3.3293	3683.16	906	5537	725582	726.434	YFP
1191 - Deconvolved 2 iterations.nd2	200	3.9546	4143.48	2106	6912	969575	891.699	YFP
1191 - Deconvolved 2 iterations.nd2	201	4.9348	5555.62	1451	8814	1622242	1243.93	YFP
1191 - Deconvolved 2 iterations.nd2	202	4.4616	3890.33	2085	6731	1027046	683.028	YFP
1191 - Deconvolved 2 iterations.nd2	203	2.5857	4522.58	1448	6082	691955	594.063	YFP
1191 - Deconvolved 2 iterations.nd2	204	4.3433	4125.26	1380	7476	1060191	958.871	YFP
1191 - Deconvolved 2 iterations.nd2	205	5.3404	4544.41	1565	7291	1436034	962.406	YFP
1191 - Deconvolved 2 iterations.nd2	206	9.4471	4270.2	1222	7053	2387044	996.714	YFP
1191 - Deconvolved 2 iterations.nd2	207	2.9575	4518.91	1394	6238	790810	878.875	YFP
1191 - Deconvolved 2 iterations.nd2	208	8.5514	3937.54	735	6815	1992397	1185.17	YFP
1191 - Deconvolved 2 iterations.nd2	209	2.5519	4559.72	1744	6381	688518	614.834	YFP
1191 - Deconvolved 2 iterations.nd2	210	3.5659	4170.21	2114	8585	879914	1138.09	YFP
1191 - Deconvolved 2 iterations.nd2	211	0.1183	3136.14	2813	3255	21953	153.753	YFP
1191 - Deconvolved 2 iterations.nd2	212	2.366	5236.59	3979	7023	733123	510.924	YFP
1191 - Deconvolved 2 iterations.nd2	213	4.394	3756.76	1971	5222	976757	530.484	YFP
1191 - Deconvolved 2 iterations.nd2	214	5.3573	4246.79	2193	6627	1346234	705.758	YFP
1191 - Deconvolved 2 iterations.nd2	215	3.549	4048.19	1248	6493	850120	804.599	YFP
1191 - Deconvolved 2 iterations.nd2	216	0.0169	3602	3602	3602	3602	0	YFP
1191 - Deconvolved 2 iterations.nd2	217	3.0589	3966.15	2182	6290	717873	691.575	YFP
1191 - Deconvolved 2 iterations.nd2	218	1.8421	4948.4	3080	8318	539376	1056.81	YFP
1191 - Deconvolved 2 iterations.nd2	219	3.0758	4629.47	1961	5955	842564	608.382	YFP
1191 - Deconvolved 2 iterations.nd2	220	3.6504	5234.68	2917	7009	1130690	743.966	YFP
1191 - Deconvolved 2 iterations.nd2	221	3.2617	3893.58	1668	5718	751460	842.991	YFP
1191 - Deconvolved 2 iterations.nd2	222	4.3264	4954.07	3392	8637	1268243	1069.92	YFP
1191 - Deconvolved 2 iterations.nd2	223	3.0082	4546.31	3173	6546	809243	600.493	YFP
1191 - Deconvolved 2 iterations.nd2	224	3.9377	4920.43	3912	7944	1146461	599.898	YFP
1191 - Deconvolved 2 iterations.nd2	225	3.9377	5241.23	3374	7117	1221207	630.169	YFP
1191 - Deconvolved 2 iterations.nd2	226	3.5828	4066.27	2872	5219	862050	461.967	YFP
1191 - Deconvolved 2 iterations.nd2	227	2.873	4890.79	3371	7860	831434	1022.59	YFP
1191 - Deconvolved 2 iterations.nd2	228	3.9377	4573.96	1566	6552	1065733	844.161	YFP
1191 - Deconvolved 2 iterations.nd2	229	3.2786	4351.98	1998	6592	844284	877.021	YFP
1191 - Deconvolved 2 iterations.nd2	230	10.1907	3714.53	1510	6600	2239859	1098.02	YFP
1191 - Deconvolved 2 iterations.nd2	231	5.1714	3708.27	1064	5156	1134731	574.387	YFP
1191 - Deconvolved 2 iterations.nd2	232	4.8672	4026.1	1920	6551	1159518	787.923	YFP
1191 - Deconvolved 2 iterations.nd2	233	3.3124	4527.31	1629	6175	887352	728.939	YFP
1191 - Deconvolved 2 iterations.nd2	234	2.3153	4862.75	2744	6426	666197	789.233	YFP
1191 - Deconvolved 2 iterations.nd2	235	4.8165	3443.3	1526	5323	981340	650.111	YFP
1191 - Deconvolved 2 iterations.nd2	236	2.5181	4933.07	3817	7022	735028	827.479	YFP
1191 - Deconvolved 2 iterations.nd2	237	6.0333	3298.68	1030	4735	1177627	662.118	YFP
1191 - Deconvolved 2 iterations.nd2	238	5.6277	3745.56	1294	5709	1247273	737.76	YFP
1191 - Deconvolved 2 iterations.nd2	239	2.873	4506.06	1282	7114	766031	1181.31	YFP
1191 - Deconvolved 2 iterations.nd2	240	3.4983	4457.26	3191	6673	922653	544.061	YFP
1191 - Deconvolved 2 iterations.nd2	241	7.1656	3691.37	915	5734	1565141	629.095	YFP
1191 - Deconvolved 2 iterations.nd2	242	4.3771	3478.3	814	6280	900880	1876.77	YFP
1191 - Deconvolved 2 iterations.nd2	243	3.4983	4310.09	922	6983	892188	1144.66	YFP
1191 - Deconvolved 2 iterations.nd2	244	3.5997	3866.45	1444	5847	823554	775.642	YFP
1191 - Deconvolved 2 iterations.nd2	245	1.5717	3117.14	1916	4731	289894	545.587	YFP
1191 - Deconvolved 2 iterations.nd2	246	5.2559	4011.9	2070	6409	1247701	616.151	YFP
1191 - Deconvolved 2 iterations.nd2	247	3.5321	3877.43	2741	6286	810382	725.103	YFP
1191 - Deconvolved 2 iterations.nd2	248	3.9208	4657.66	1956	8996	1080577	1163.6	YFP
1191 - Deconvolved 2 iterations.nd2	249	6.1516	4012.91	1627	5846	1460699	662.124	YFP
1191 - Deconvolved 2 iterations.nd2	250	5.2728	3459.47	967	5913	1079356	802.3	YFP
1191 - Deconvolved 2 iterations.nd2	251	10.0217	4412.59	1191	6791	2616663	932.322	YFP
1191 - Deconvolved 2 iterations.nd2	252	6.7431	3328.22	677	6721	1327960	1673.36	YFP
1191 - Deconvolved 2 iterations.nd2	253	3.7011	4213.68	1047	6109	922796	853.312	YFP
1191 - Deconvolved 2 iterations.nd2	254	5.5939	4180.67	864	6471	1383802	886.942	YFP
1191 - Deconvolved 2 iterations.nd2	255	5.2221	4157.67	1000	6097	1284720	938.257	YFP
1191 - Deconvolved 2 iterations.nd2	256	3.2786	3091.05	1150	4432	599664	614.147	YFP
1191 - Deconvolved 2 iterations.nd2	257	3.6504	4359.08	2013	5593	941561	551.25	YFP
1191 - Deconvolved 2 iterations.nd2	258	3.718	3654.79	2368	5446	804054	526.213	YFP
1191 - Deconvolved 2 iterations.nd2	259	3.2448	4028.57	1701	6405	773485	981.936	YFP
1191 - Deconvolved 2 iterations.nd2	260	3.5152	3455.08	1439	4473	718657	496.91	YFP
1191 - Deconvolved 2 iterations.nd2	261	4.7151	3530.24	1455	5653	984938	678.177	YFP
1191 - Deconvolved 2 iterations.nd2	262	3.1434	4943.37	3036	7570	919466	762.132	YFP
1191 - Deconvolved 2 iterations.nd2	263	5.7967	3764.91	1125	5699	1291363	960.532	YFP
1191 - Deconvolved 2 iterations.nd2	264	5.2052	4233.15	1372	6429	1303811	787.257	YFP
1191 - Deconvolved 2 iterations.nd2	265	7.6219	4082.61	1255	6767	1841258	850.348	YFP
1191 - Deconvolved 2 iterations.nd2	266	6.7938	3957.51	1257	5450	1590921	747.262	YFP
1191 - Deconvolved 2 iterations.nd2	267	3.7011	5033.5	3265	7871	1102337	1065.57	YFP
1191 - Deconvolved 2 iterations.nd2	268	4.732	4256.74	3041	5654	1191887	434.482	YFP
1191 - Deconvolved 2 iterations.nd2	269	4.3771	3870.57	1294	6872	1002477	959.767	YFP
1191 - Deconvolved 2 iterations.nd2	270	2.6871	5555.43	1184	9882	883313	1851.76	YFP
1191 - Deconvolved 2 iterations.nd2	271	4.8672	3518.63	1043	6147	1013366	795.844	YFP
1191 - Deconvolved 2 iterations.nd2	272	5.9488	4397.04	1916	8383	1547758	1106.15	YFP
1191 - Deconvolved 2 iterations.nd2	273	4.5968	4389.74	2680	6066	1194009	616.31	YFP
1191 - Deconvolved 2 iterations.nd2	274	3.2617	3637.47	2518	5575	702031	556.841	YFP
1191 - Deconvolved 2 iterations.nd2	275	4.1405	4202.33	1927	6140	1029571	675.338	YFP
1191 - Deconvolved 2 iterations.nd2	276	6.5234	3221.32	924	5821	1243429	875.175	YFP
1191 - Deconvolved 2 iterations.nd2	277	2.8899	4656.52	2037	7079	796265	781.567	YFP
1191 - Deconvolved 2 iterations.nd2	278	3.5997	4326.85	1455	6699	921618	910.159	YFP
1191 - Deconvolved 2 iterations.nd2	279	5.0193	4021.82	2518	6706	1194482	621.485	YFP
1191 - Deconvolved 2 iterations.nd2	280	6.8445	4014.64	1947	6440	1625930	771.654	YFP
1191 - Deconvolved 2 iterations.nd2	281	4.1067	3565.34	1176	7057	866377	874.098	YFP
1191 - Deconvolved 2 iterations.nd2	282	5.0531	4473.49	2194	6952	1337575	716.855	YFP
1191 - Deconvolved 2 iterations.nd2	283	4.3433	3113.63	734	5580	800203	799.152	YFP
1191 - Deconvolved 2 iterations.nd2	284	5.1545	3181.76	958	4573	970436	809.589	YFP
1191 - Deconvolved 2 iterations.nd2	285	5.5094	4723.89	2239	9021	1539988	1188.42	YFP
1191 - Deconvolved 2 iterations.nd2	286	6.4558	4028.44	977	6038	1538863	684.291	YFP
1191 - Deconvolved 2 iterations.nd2	287	3.1265	3889.03	1671	5379	719471	607.195	YFP
1191 - Deconvolved 2 iterations.nd2	288	3.0251	4578.49	2679	6944	819550	812.914	YFP
1191 - Deconvolved 2 iterations.nd2	289	2.7378	4493.95	2704	6326	728020	671.977	YFP
1191 - Deconvolved 2 iterations.nd2	290	2.8561	4998.37	3631	7818	844725	725.173	YFP
1191 - Deconvolved 2 iterations.nd2	291	5.5432	5027.81	1016	6964	1649122	1042.76	YFP
1191 - Deconvolved 2 iterations.nd2	292	2.3491	3871.06	1946	5135	538077	573.219	YFP
1191 - Deconvolved 2 iterations.nd2	293	6.7262	3512.68	685	5995	1398047	873.852	YFP
1191 - Deconvolved 2 iterations.nd2	294	4.3095	4880.27	3315	7139	1244469	696.789	YFP
1191 - Deconvolved 2 iterations.nd2	295	4.0898	4370.03	2207	8362	1057547	1004.17	YFP
1191 - Deconvolved 2 iterations.nd2	296	4.8841	4729.86	2589	7056	1366930	919.597	YFP
1191 - Deconvolved 2 iterations.nd2	297	5.6446	3943.69	780	6602	1317191	1042.43	YFP
1191 - Deconvolved 2 iterations.nd2	298	3.0758	3392.44	2536	4444	617424	419.912	YFP
1191 - Deconvolved 2 iterations.nd2	299	4.2081	3275.58	876	4933	815619	785.365	YFP
1191 - Deconvolved 2 iterations.nd2	300	4.1405	4285.99	935	6136	1050068	914.488	YFP
1191 - Deconvolved 2 iterations.nd2	301	5.3066	3327.55	929	4695	1044851	596.475	YFP
1191 - Deconvolved 2 iterations.nd2	302	6.2699	4028.24	980	5844	1494477	717.082	YFP
1191 - Deconvolved 2 iterations.nd2	303	3.0927	4574.1	1266	6239	837061	983.38	YFP
1191 - Deconvolved 2 iterations.nd2	304	3.2786	2780.99	1246	3441	539513	411.078	YFP
1191 - Deconvolved 2 iterations.nd2	305	2.2815	4111.38	2115	5836	555036	583.971	YFP
1191 - Deconvolved 2 iterations.nd2	306	3.6166	3392.39	877	9313	725972	1326.26	YFP
1191 - Deconvolved 2 iterations.nd2	307	3.3969	4259.92	994	6292	856243	818.898	YFP
1191 - Deconvolved 2 iterations.nd2	308	4.8165	3977.78	2143	5775	1133666	726.671	YFP
1191 - Deconvolved 2 iterations.nd2	309	3.6335	3262.61	1607	5636	701461	647.584	YFP
1191 - Deconvolved 2 iterations.nd2	310	5.3066	3995.34	849	5406	1254537	708.205	YFP
1191 - Deconvolved 2 iterations.nd2	311	3.5321	4476.08	2685	6563	935501	733.976	YFP
1191 - Deconvolved 2 iterations.nd2	312	8.8049	4120.65	1165	7548	2146861	884.226	YFP
1191 - Deconvolved 2 iterations.nd2	313	5.8643	3345.95	961	5074	1161044	620.219	YFP
1191 - Deconvolved 2 iterations.nd2	314	3.8025	3722.43	2203	6498	837546	729.303	YFP
1191 - Deconvolved 2 iterations.nd2	315	4.2419	3741.05	1508	4834	939003	601.593	YFP
1191 - Deconvolved 2 iterations.nd2	316	4.4447	3528.68	1017	5842	928043	982.557	YFP
1191 - Deconvolved 2 iterations.nd2	317	0.0169	4472	4472	4472	4472	0	YFP
1191 - Deconvolved 2 iterations.nd2	318	4.0222	5046.87	2485	6409	1201154	742.823	YFP
1191 - Deconvolved 2 iterations.nd2	319	4.1574	4580.72	1669	6494	1126857	823.367	YFP
1191 - Deconvolved 2 iterations.nd2	320	4.9179	5593.49	1965	10455	1627706	1590.89	YFP
1191 - Deconvolved 2 iterations.nd2	321	15.717	3798.74	930	7661	3532830	984.019	YFP
1191 - Deconvolved 2 iterations.nd2	322	3.8701	3788.89	1013	5482	867656	854.969	YFP
1191 - Deconvolved 2 iterations.nd2	323	3.9884	3673.47	2252	6137	866940	641.418	YFP
1191 - Deconvolved 2 iterations.nd2	324	3.8025	3301.84	809	4784	742914	747.225	YFP
1191 - Deconvolved 2 iterations.nd2	325	4.8165	3154.32	515	5046	898980	759.159	YFP
1191 - Deconvolved 2 iterations.nd2	326	5.1038	4627.14	2062	7416	1397395	895.453	YFP
1191 - Deconvolved 2 iterations.nd2	327	5.5094	3672.58	1196	5164	1197261	709.92	YFP
1191 - Deconvolved 2 iterations.nd2	328	3.9715	3974.18	1738	8691	933932	1012.37	YFP
1191 - Deconvolved 2 iterations.nd2	329	3.8194	3727.76	1215	5140	842474	860.657	YFP
1191 - Deconvolved 2 iterations.nd2	330	1.2844	5196.11	3786	7218	394904	687.342	YFP
1191 - Deconvolved 2 iterations.nd2	331	0.0169	8857	8857	8857	8857	0	YFP
