# Supplementary material for: MinD-RNase E interplay controls localization of polar mRNAs in E. coli
Source: EMBO J. 2024 Jan 19;43(4):8. doi: 10.1038/s44318-023-00026-9 (PMC10897333; doi:10.1038/s44318-023-00026-9)
Supplement: Supplementary file 11 — Source Data Fig. 6 [file 44318_2023_26_MOESM11_ESM.zip › Figure 6/6D/variance wt untreated.xlsx]

## Sheet: ROI Statistics
FileName	ROI ID	ROI Area	ROI Mean Intensity	ROI Min Intensity	ROI Max Intensity	ROI Sum Intensity	ROI StDev Intensity	Channel
1211 - Deconvolved 2 iterations.nd2	1	3.2786	2175.98	229	4040	422141	790.325	YFP
1211 - Deconvolved 2 iterations.nd2	2	0.4056	278.583	0	733	6686	248.674	YFP
1211 - Deconvolved 2 iterations.nd2	3	2.3153	1858.2	198	4786	254574	1263.13	YFP
1211 - Deconvolved 2 iterations.nd2	4	2.5181	2286.95	101	4230	340756	1166.93	YFP
1211 - Deconvolved 2 iterations.nd2	5	2.5012	1570.41	456	3832	232420	926.526	YFP
1211 - Deconvolved 2 iterations.nd2	6	2.197	2577.28	536	4415	335047	1235.4	YFP
1211 - Deconvolved 2 iterations.nd2	7	1.5717	2031.54	398	5517	188933	1235.59	YFP
1211 - Deconvolved 2 iterations.nd2	8	0.2535	1088.4	775	1546	16326	257.814	YFP
1211 - Deconvolved 2 iterations.nd2	9	1.9604	1621.13	690	4490	188051	826.022	YFP
1211 - Deconvolved 2 iterations.nd2	10	0.0676	567.75	453	671	2271	108.933	YFP
1211 - Deconvolved 2 iterations.nd2	11	6.1009	1758.32	407	4417	634754	979.28	YFP
1211 - Deconvolved 2 iterations.nd2	12	0.0676	3061	2783	3298	12244	234.027	YFP
1211 - Deconvolved 2 iterations.nd2	13	1.1999	3124.42	809	4892	221834	941.67	YFP
1211 - Deconvolved 2 iterations.nd2	14	2.3153	980.927	377	2264	134387	373.64	YFP
1211 - Deconvolved 2 iterations.nd2	15	4.8672	2524.07	979	4377	726932	568.562	YFP
1211 - Deconvolved 2 iterations.nd2	16	2.4336	1348.9	492	3547	194241	573.211	YFP
1211 - Deconvolved 2 iterations.nd2	17	1.9773	1208.81	361	3143	141431	681.993	YFP
1211 - Deconvolved 2 iterations.nd2	18	2.2646	2365.8	893	4196	317017	832.076	YFP
1211 - Deconvolved 2 iterations.nd2	19	0.4563	625.222	265	1578	16881	380.055	YFP
1211 - Deconvolved 2 iterations.nd2	20	2.4505	1480.73	731	2440	214706	370.171	YFP
1211 - Deconvolved 2 iterations.nd2	21	0.7605	3683.11	2701	5058	165740	569.278	YFP
1211 - Deconvolved 2 iterations.nd2	22	3.0927	2015.01	937	4984	368747	863.484	YFP
1211 - Deconvolved 2 iterations.nd2	23	2.7547	1017.92	116	4381	165921	922.659	YFP
1211 - Deconvolved 2 iterations.nd2	24	5.3742	2375.61	241	4731	755444	1204.28	YFP
1211 - Deconvolved 2 iterations.nd2	25	2.5012	2823.36	1118	5690	417857	664.169	YFP
1211 - Deconvolved 2 iterations.nd2	26	0.2535	970.6	309	2672	14559	722.188	YFP
1211 - Deconvolved 2 iterations.nd2	27	3.042	3123.88	421	5844	562299	1142.13	YFP
1211 - Deconvolved 2 iterations.nd2	28	0.6422	3141.82	1649	4353	119389	785.927	YFP
1211 - Deconvolved 2 iterations.nd2	29	3.0251	1393.15	361	4377	249374	891.006	YFP
1211 - Deconvolved 2 iterations.nd2	30	5.7798	2068.26	558	5774	707346	893.739	YFP
1211 - Deconvolved 2 iterations.nd2	31	4.8334	902.657	0	3793	258160	806.302	YFP
1211 - Deconvolved 2 iterations.nd2	32	1.6731	3050.07	1714	5213	301957	840.002	YFP
1211 - Deconvolved 2 iterations.nd2	33	0.0676	374.25	235	433	1497	93.5646	YFP
1211 - Deconvolved 2 iterations.nd2	34	2.0787	2032.01	362	5058	249937	1307.72	YFP
1211 - Deconvolved 2 iterations.nd2	35	0.0169	3066	3066	3066	3066	0	YFP
1211 - Deconvolved 2 iterations.nd2	36	3.3462	2795.68	576	6139	553545	1268.49	YFP
1211 - Deconvolved 2 iterations.nd2	37	1.2506	2064.62	957	3686	152782	698.189	YFP
1211 - Deconvolved 2 iterations.nd2	38	1.9266	3163.32	2161	4555	360619	504.009	YFP
1211 - Deconvolved 2 iterations.nd2	39	2.8899	2566.03	671	5788	438791	1075.98	YFP
1211 - Deconvolved 2 iterations.nd2	40	3.4138	1919.96	278	5251	387832	1126.83	YFP
1211 - Deconvolved 2 iterations.nd2	41	2.535	2893.08	1391	4956	433962	740.383	YFP
1211 - Deconvolved 2 iterations.nd2	42	3.4307	2972.51	728	4912	603419	790.072	YFP
1211 - Deconvolved 2 iterations.nd2	43	2.704	3133.69	700	5814	501391	1125.61	YFP
1211 - Deconvolved 2 iterations.nd2	44	3.5659	1737.05	347	3701	366518	898.84	YFP
1211 - Deconvolved 2 iterations.nd2	45	8.4331	1298.81	137	4296	648105	974.05	YFP
1211 - Deconvolved 2 iterations.nd2	46	0.9464	2809.39	2208	3763	157326	414.827	YFP
1211 - Deconvolved 2 iterations.nd2	47	1.2337	3447.82	2343	4391	251691	581.183	YFP
1211 - Deconvolved 2 iterations.nd2	48	1.6224	2265.8	736	3494	217517	779.489	YFP
1211 - Deconvolved 2 iterations.nd2	49	0.9971	2780.8	2151	3817	164067	349.333	YFP
1211 - Deconvolved 2 iterations.nd2	50	2.7378	1559.03	337	3994	252563	923.677	YFP
1211 - Deconvolved 2 iterations.nd2	51	2.028	1324.33	534	4319	158920	740.862	YFP
1211 - Deconvolved 2 iterations.nd2	52	5.3911	763.987	35	2763	243712	564.329	YFP
1211 - Deconvolved 2 iterations.nd2	53	0.7774	2832	2135	3430	130272	346.307	YFP
1211 - Deconvolved 2 iterations.nd2	54	2.5181	3041.66	472	6029	453208	947.808	YFP
1211 - Deconvolved 2 iterations.nd2	55	2.1294	2649.58	1357	4353	333847	636.856	YFP
1211 - Deconvolved 2 iterations.nd2	56	1.352	2210.49	846	4549	176839	1148.22	YFP
1211 - Deconvolved 2 iterations.nd2	57	9.4302	1806.23	334	5103	1007874	1023.99	YFP
1211 - Deconvolved 2 iterations.nd2	58	2.197	3687.35	2072	5508	479355	673.651	YFP
1211 - Deconvolved 2 iterations.nd2	59	0.4901	1766.28	944	2978	51222	652.5	YFP
1211 - Deconvolved 2 iterations.nd2	60	1.6055	1533.03	735	2412	145638	398.776	YFP
1211 - Deconvolved 2 iterations.nd2	61	6.084	3307.72	1772	13657	1190778	1187.35	YFP
1211 - Deconvolved 2 iterations.nd2	62	1.521	1428.54	714	2262	128569	426.979	YFP
1211 - Deconvolved 2 iterations.nd2	63	2.7547	1204.88	310	2785	196396	478.686	YFP
1211 - Deconvolved 2 iterations.nd2	64	0.8281	1519.98	1030	2308	74479	308.995	YFP
1211 - Deconvolved 2 iterations.nd2	65	0.0169	3556	3556	3556	3556	0	YFP
1211 - Deconvolved 2 iterations.nd2	66	0.0338	2543	2532	2554	5086	15.5563	YFP
1211 - Deconvolved 2 iterations.nd2	67	0.0338	2747	2715	2779	5494	45.2548	YFP
1211 - Deconvolved 2 iterations.nd2	68	4.5292	1493.32	330	3118	400211	669.565	YFP
1211 - Deconvolved 2 iterations.nd2	69	1.9942	2978.97	2040	4423	351519	456.368	YFP
1211 - Deconvolved 2 iterations.nd2	70	1.7914	3098.61	2203	4337	328453	421.351	YFP
1211 - Deconvolved 2 iterations.nd2	71	0.0845	2089	1933	2239	10445	118.922	YFP
1211 - Deconvolved 2 iterations.nd2	72	2.1632	3318.03	1589	4509	424708	641.5	YFP
1211 - Deconvolved 2 iterations.nd2	73	1.0478	3039.56	1663	4343	188453	606.793	YFP
1211 - Deconvolved 2 iterations.nd2	74	0.2197	2975.69	2629	3338	38684	189.443	YFP
1211 - Deconvolved 2 iterations.nd2	75	1.8928	2580.23	1012	4029	288986	745.882	YFP
1211 - Deconvolved 2 iterations.nd2	76	0.0507	3531	3323	3678	10593	185.194	YFP
1211 - Deconvolved 2 iterations.nd2	77	0.0338	3604	3374	3834	7208	325.269	YFP
1211 - Deconvolved 2 iterations.nd2	78	1.9773	2695.27	1658	3885	315347	547.323	YFP
1211 - Deconvolved 2 iterations.nd2	79	12.5229	1568.77	235	7455	1162461	1118.82	YFP
1211 - Deconvolved 2 iterations.nd2	80	0.0338	2591	2377	2805	5182	302.642	YFP
1211 - Deconvolved 2 iterations.nd2	81	5.6615	1649.07	295	4295	552438	920.146	YFP
1211 - Deconvolved 2 iterations.nd2	82	1.1323	3002.69	1406	3638	201180	530.628	YFP
1211 - Deconvolved 2 iterations.nd2	83	2.2308	2660.05	793	4461	351126	949.991	YFP
1211 - Deconvolved 2 iterations.nd2	84	2.1294	1698.32	618	4719	213988	870.702	YFP
1211 - Deconvolved 2 iterations.nd2	85	2.0449	2673.36	883	4957	323477	961.083	YFP
1211 - Deconvolved 2 iterations.nd2	86	1.8083	2460.46	1544	3661	263269	445.344	YFP
1211 - Deconvolved 2 iterations.nd2	87	0.6591	1959.82	1272	3084	76433	484.019	YFP
1211 - Deconvolved 2 iterations.nd2	88	1.6224	1827.2	1283	2703	175411	322.487	YFP
1211 - Deconvolved 2 iterations.nd2	89	2.1632	1357.47	179	5429	173756	1220.39	YFP
1211 - Deconvolved 2 iterations.nd2	90	0.4563	1707.74	1175	2974	46109	422.943	YFP
1211 - Deconvolved 2 iterations.nd2	91	2.5688	1480.68	718	2897	225063	442.297	YFP
1211 - Deconvolved 2 iterations.nd2	92	1.183	958.386	497	1492	67087	237.13	YFP
1211 - Deconvolved 2 iterations.nd2	93	1.4872	2475	1245	3403	217800	440.127	YFP
1211 - Deconvolved 2 iterations.nd2	94	1.5886	3341.89	2373	4450	314138	486.236	YFP
1211 - Deconvolved 2 iterations.nd2	95	1.7914	2143.02	411	5110	227160	1207.86	YFP
1211 - Deconvolved 2 iterations.nd2	96	2.2646	979.567	312	2549	131262	554.752	YFP
1211 - Deconvolved 2 iterations.nd2	97	9.9541	2478.97	347	4478	1460112	803.496	YFP
1211 - Deconvolved 2 iterations.nd2	98	4.0053	781.679	110	2392	185258	473.141	YFP
1211 - Deconvolved 2 iterations.nd2	99	1.8252	3018.77	2048	4438	326027	591.64	YFP
1211 - Deconvolved 2 iterations.nd2	100	2.873	1346.02	258	3015	228823	614.335	YFP
1211 - Deconvolved 2 iterations.nd2	101	2.7378	2732.24	1698	4456	442623	561.725	YFP
1211 - Deconvolved 2 iterations.nd2	102	1.4027	1698.12	659	2591	140944	385.458	YFP
1211 - Deconvolved 2 iterations.nd2	103	3.549	1229.78	292	3851	258253	853.399	YFP
1211 - Deconvolved 2 iterations.nd2	104	8.0951	2107.98	136	5379	1009723	1283	YFP
1211 - Deconvolved 2 iterations.nd2	105	2.2139	1557.7	612	3631	204059	717.114	YFP
1211 - Deconvolved 2 iterations.nd2	106	2.4843	2994.42	1043	4812	440180	850.323	YFP
1211 - Deconvolved 2 iterations.nd2	107	6.3713	1440.28	340	3520	542986	739.123	YFP
1211 - Deconvolved 2 iterations.nd2	108	1.9604	3509.45	1372	5962	407096	1042.82	YFP
1211 - Deconvolved 2 iterations.nd2	109	1.4872	2664.82	900	4268	234504	631.813	YFP
1211 - Deconvolved 2 iterations.nd2	110	2.5181	2225.06	1003	4365	331534	820.483	YFP
1211 - Deconvolved 2 iterations.nd2	111	2.9237	3304.24	2021	5756	571634	804.941	YFP
1211 - Deconvolved 2 iterations.nd2	112	2.535	1694.95	424	3409	254243	747.565	YFP
1211 - Deconvolved 2 iterations.nd2	113	2.0956	1898.64	494	3826	235431	806.396	YFP
1211 - Deconvolved 2 iterations.nd2	114	2.3322	1133.85	339	2600	156471	533.024	YFP
1211 - Deconvolved 2 iterations.nd2	115	2.4674	1205.53	440	2386	176008	515.035	YFP
1211 - Deconvolved 2 iterations.nd2	116	4.8334	2692.64	183	4341	770096	1006.07	YFP
1211 - Deconvolved 2 iterations.nd2	117	1.6055	2086.07	381	3193	198177	715.829	YFP
1211 - Deconvolved 2 iterations.nd2	118	1.0816	3334.09	1840	4577	213382	626.776	YFP
1211 - Deconvolved 2 iterations.nd2	119	6.253	3231.44	1041	5456	1195634	803.76	YFP
1211 - Deconvolved 2 iterations.nd2	120	1.0985	3290.95	1766	5248	213912	844.576	YFP
1211 - Deconvolved 2 iterations.nd2	121	2.2139	2447.05	420	5603	320564	1007.05	YFP
1211 - Deconvolved 2 iterations.nd2	122	2.197	1983.36	741	3848	257837	629.406	YFP
1211 - Deconvolved 2 iterations.nd2	123	8.4331	2399.25	246	5060	1197226	1349.21	YFP
1211 - Deconvolved 2 iterations.nd2	124	2.3491	1808.58	750	3472	251393	638.674	YFP
1211 - Deconvolved 2 iterations.nd2	125	0.7098	2609.19	1352	3643	109586	557.673	YFP
1211 - Deconvolved 2 iterations.nd2	126	1.5717	1526.37	567	3493	141952	680.354	YFP
1211 - Deconvolved 2 iterations.nd2	127	1.859	2801.34	1721	4661	308147	699.163	YFP
1211 - Deconvolved 2 iterations.nd2	128	4.0898	2083.19	162	4928	504131	793.32	YFP
1211 - Deconvolved 2 iterations.nd2	129	2.0956	2755.78	1105	4381	341717	843.432	YFP
1211 - Deconvolved 2 iterations.nd2	130	2.5519	983.192	284	2333	148462	496.467	YFP
1211 - Deconvolved 2 iterations.nd2	131	2.4674	2773.97	169	4309	404999	990.499	YFP
1211 - Deconvolved 2 iterations.nd2	132	1.7238	3244.84	1883	4878	330974	685.276	YFP
1211 - Deconvolved 2 iterations.nd2	133	0.7267	4506.02	1968	6234	193759	1131.48	YFP
1211 - Deconvolved 2 iterations.nd2	134	5.8136	2041.72	204	5334	702351	1225.15	YFP
1211 - Deconvolved 2 iterations.nd2	135	5.1714	1408.41	100	5875	430972	1142.58	YFP
1211 - Deconvolved 2 iterations.nd2	136	1.8083	2926.73	1956	4768	313160	490.018	YFP
1211 - Deconvolved 2 iterations.nd2	137	1.7745	1473.24	115	3133	154690	836.43	YFP
1211 - Deconvolved 2 iterations.nd2	138	2.8054	1424.1	125	4551	236400	981.177	YFP
1211 - Deconvolved 2 iterations.nd2	139	1.5548	1480.76	672	3527	136230	628.618	YFP
1211 - Deconvolved 2 iterations.nd2	140	2.3829	2109.39	238	4692	297424	1309.02	YFP
1211 - Deconvolved 2 iterations.nd2	141	2.8054	1880.75	644	5073	312205	1124.92	YFP
1211 - Deconvolved 2 iterations.nd2	142	2.366	3498.13	1779	7173	489738	860.265	YFP
1211 - Deconvolved 2 iterations.nd2	143	0.9126	2635.3	982	3760	142306	902.337	YFP
1211 - Deconvolved 2 iterations.nd2	144	1.521	1212.47	465	2497	109122	463.415	YFP
1211 - Deconvolved 2 iterations.nd2	145	1.9773	2744.41	500	4383	321096	1012.26	YFP
1211 - Deconvolved 2 iterations.nd2	146	1.1323	2679.31	1643	4315	179514	685.325	YFP
1211 - Deconvolved 2 iterations.nd2	147	3.3631	1134.92	297	3165	225850	608.011	YFP
1211 - Deconvolved 2 iterations.nd2	148	2.1463	1625	754	3626	206375	620.932	YFP
1211 - Deconvolved 2 iterations.nd2	149	0.2028	716.167	595	828	8594	74.4666	YFP
1211 - Deconvolved 2 iterations.nd2	150	2.0787	848.073	378	2081	104313	350.603	YFP
1211 - Deconvolved 2 iterations.nd2	151	2.4167	1321.31	646	2189	188948	399.568	YFP
1211 - Deconvolved 2 iterations.nd2	152	2.2308	1496.72	795	2953	197567	507.414	YFP
1211 - Deconvolved 2 iterations.nd2	153	2.6195	855.277	294	1813	132568	286.639	YFP
1211 - Deconvolved 2 iterations.nd2	154	12.1849	2496.43	492	4881	1799929	864.38	YFP
1211 - Deconvolved 2 iterations.nd2	155	8.2303	1067.83	102	3848	520032	645.844	YFP
1211 - Deconvolved 2 iterations.nd2	156	4.5968	1077.33	205	3878	293034	778.5	YFP
1211 - Deconvolved 2 iterations.nd2	157	2.0449	4938.89	3173	7203	597606	879.924	YFP
1211 - Deconvolved 2 iterations.nd2	158	2.8561	2521.62	659	6044	426153	1309.24	YFP
1211 - Deconvolved 2 iterations.nd2	159	1.7069	2478.85	1150	5149	250364	909.471	YFP
1211 - Deconvolved 2 iterations.nd2	160	3.8532	958.039	224	3444	218433	699.756	YFP
1211 - Deconvolved 2 iterations.nd2	161	3.2786	968.49	402	2049	187887	375.582	YFP
1211 - Deconvolved 2 iterations.nd2	162	9.5485	2281.81	377	5232	1289223	1114.6	YFP
1211 - Deconvolved 2 iterations.nd2	163	6.76	941.433	200	2391	376573	419.915	YFP
1211 - Deconvolved 2 iterations.nd2	164	3.3969	1879.96	691	4185	377872	903.203	YFP
1211 - Deconvolved 2 iterations.nd2	165	6.1685	1172.15	129	4778	427833	1021.24	YFP
1211 - Deconvolved 2 iterations.nd2	166	1.1154	2749.42	1356	4428	181462	807.949	YFP
1211 - Deconvolved 2 iterations.nd2	167	1.8083	3603.03	912	6144	385524	1328.56	YFP
1211 - Deconvolved 2 iterations.nd2	168	1.9942	3239.16	1484	4668	382221	744.997	YFP
1211 - Deconvolved 2 iterations.nd2	169	2.6195	2509.32	587	4623	388945	1009.48	YFP
1211 - Deconvolved 2 iterations.nd2	170	13.9087	1488.84	126	5463	1225315	905.79	YFP
1211 - Deconvolved 2 iterations.nd2	171	4.7827	2731.81	567	5526	773102	809.463	YFP
1211 - Deconvolved 2 iterations.nd2	172	1.8928	2630.9	1462	4451	294661	576.122	YFP
1211 - Deconvolved 2 iterations.nd2	173	2.0956	2173.72	350	4317	269541	1049.23	YFP
1211 - Deconvolved 2 iterations.nd2	174	7.9261	2434.13	464	6439	1141606	1089.57	YFP
1211 - Deconvolved 2 iterations.nd2	175	8.7204	1772.64	494	6399	914683	1203.98	YFP
1211 - Deconvolved 2 iterations.nd2	176	5.4249	1380.35	145	3830	443092	986.562	YFP
1211 - Deconvolved 2 iterations.nd2	177	2.8392	1809.02	671	4740	303916	966.303	YFP
1211 - Deconvolved 2 iterations.nd2	178	1.521	2660.9	948	4861	239481	1148.42	YFP
1211 - Deconvolved 2 iterations.nd2	179	4.1743	2869.35	1003	5205	708730	831.658	YFP
1211 - Deconvolved 2 iterations.nd2	180	3.211	2759.25	616	4625	524258	865.908	YFP
1211 - Deconvolved 2 iterations.nd2	181	1.7069	1106.78	248	2111	111785	449.589	YFP
1211 - Deconvolved 2 iterations.nd2	182	4.1405	1827.38	459	3274	447708	685.58	YFP
1211 - Deconvolved 2 iterations.nd2	183	3.4307	1357.66	594	3823	275605	557.391	YFP
1211 - Deconvolved 2 iterations.nd2	184	3.1941	829.376	0	2615	156752	588	YFP
1211 - Deconvolved 2 iterations.nd2	185	2.7209	2032.83	150	5023	327286	1304.63	YFP
1211 - Deconvolved 2 iterations.nd2	186	3.2786	2434.66	774	4561	472324	814.86	YFP
1211 - Deconvolved 2 iterations.nd2	187	5.1038	2107.47	774	3544	636457	575.408	YFP
1211 - Deconvolved 2 iterations.nd2	188	1.6224	998.021	225	2354	95810	525.305	YFP
1211 - Deconvolved 2 iterations.nd2	189	1.4872	3043.86	1582	3976	267860	538.664	YFP
1211 - Deconvolved 2 iterations.nd2	190	6.9121	1627.06	353	3934	665466	867.378	YFP
1211 - Deconvolved 2 iterations.nd2	191	4.1067	990.288	94	3127	240640	732.211	YFP
1211 - Deconvolved 2 iterations.nd2	192	2.3998	3263.46	1840	5362	463412	732.456	YFP
1211 - Deconvolved 2 iterations.nd2	193	2.197	2795.24	1188	4959	363381	946.551	YFP
1211 - Deconvolved 2 iterations.nd2	194	4.1067	2280.84	553	5634	554244	1136.46	YFP
1211 - Deconvolved 2 iterations.nd2	195	1.9604	2589.09	1023	4180	300334	710.994	YFP
1211 - Deconvolved 2 iterations.nd2	196	2.704	1098.31	306	3831	175730	793.266	YFP
1211 - Deconvolved 2 iterations.nd2	197	2.8392	1401.78	450	3960	235499	881.003	YFP
1211 - Deconvolved 2 iterations.nd2	198	4.4954	1886.88	571	4512	501909	995.187	YFP
1211 - Deconvolved 2 iterations.nd2	199	3.0082	2634.22	1265	4299	468892	846.736	YFP
1211 - Deconvolved 2 iterations.nd2	200	1.9266	3621.43	1785	5764	412843	767.554	YFP
1211 - Deconvolved 2 iterations.nd2	201	4.0053	2067.08	632	4232	489897	755.462	YFP
1211 - Deconvolved 2 iterations.nd2	202	5.9995	2849.02	638	4938	1011401	1042.72	YFP
1211 - Deconvolved 2 iterations.nd2	203	2.873	1159.86	223	4563	197176	913.275	YFP
1211 - Deconvolved 2 iterations.nd2	204	4.3771	2681.54	586	4677	694520	833.247	YFP
1211 - Deconvolved 2 iterations.nd2	205	4.5461	966.859	90	3989	260085	591.481	YFP
1211 - Deconvolved 2 iterations.nd2	206	3.8701	2441.52	423	5843	559109	1199.98	YFP
1211 - Deconvolved 2 iterations.nd2	207	2.2815	2058.3	1032	3996	277871	678.429	YFP
1211 - Deconvolved 2 iterations.nd2	208	5.2559	5266.16	960	10328	1637775	2080.05	YFP
1211 - Deconvolved 2 iterations.nd2	209	2.3829	1317.24	529	2708	185731	470.41	YFP
1211 - Deconvolved 2 iterations.nd2	210	3.9715	1406.43	165	3826	330511	783.649	YFP
1211 - Deconvolved 2 iterations.nd2	211	2.1294	1137.82	635	2540	143365	373.964	YFP
1211 - Deconvolved 2 iterations.nd2	212	3.6166	3084.63	1638	5467	660110	671.953	YFP
1211 - Deconvolved 2 iterations.nd2	213	1.2337	2737.97	1854	4258	199872	619.942	YFP
1211 - Deconvolved 2 iterations.nd2	214	2.5012	3310.76	2322	4816	489993	561.813	YFP
1211 - Deconvolved 2 iterations.nd2	215	1.8421	3630.38	1556	6427	395711	793.907	YFP
1211 - Deconvolved 2 iterations.nd2	216	0.8619	3527.9	2618	4995	179923	727.361	YFP
1211 - Deconvolved 2 iterations.nd2	217	6.4051	2732.23	439	5597	1035517	1079.21	YFP
1211 - Deconvolved 2 iterations.nd2	218	3.2617	1893.1	801	4018	365369	755.099	YFP
1211 - Deconvolved 2 iterations.nd2	219	1.859	1160.32	512	1983	127635	349.794	YFP
1211 - Deconvolved 2 iterations.nd2	220	3.9715	1073.05	353	3494	252167	712.299	YFP
1211 - Deconvolved 2 iterations.nd2	221	4.7827	726.332	190	1525	205552	273.062	YFP
1211 - Deconvolved 2 iterations.nd2	222	1.9942	3466.2	1323	5529	409012	862.227	YFP
1211 - Deconvolved 2 iterations.nd2	223	10.5625	1992.93	218	5383	1245584	1077.62	YFP
1211 - Deconvolved 2 iterations.nd2	224	2.7716	3524.35	2161	5280	577993	666.141	YFP
1211 - Deconvolved 2 iterations.nd2	225	2.5519	832.609	286	1704	125724	313.11	YFP
1211 - Deconvolved 2 iterations.nd2	226	5.1545	2713.35	554	5194	827573	1076.4	YFP
1211 - Deconvolved 2 iterations.nd2	227	3.887	2050.42	364	7305	471596	1397.3	YFP
1211 - Deconvolved 2 iterations.nd2	228	3.5997	2648.26	726	6000	564079	1172.7	YFP
1211 - Deconvolved 2 iterations.nd2	229	3.1434	2204.91	232	4712	410113	1188.44	YFP
1211 - Deconvolved 2 iterations.nd2	230	0.676	2204.25	1291	2879	88170	424.894	YFP
1211 - Deconvolved 2 iterations.nd2	231	4.6137	2438	521	5151	665575	821.949	YFP
1211 - Deconvolved 2 iterations.nd2	232	7.3515	1814.17	798	4575	789165	743.968	YFP
1211 - Deconvolved 2 iterations.nd2	233	1.5548	2992.86	1431	4827	275343	734.372	YFP
1211 - Deconvolved 2 iterations.nd2	234	5.1545	2509.54	491	4842	765410	991.459	YFP
1211 - Deconvolved 2 iterations.nd2	235	3.9546	1924.66	478	4708	450371	839.84	YFP
1211 - Deconvolved 2 iterations.nd2	236	2.6702	2884.91	948	4427	455815	754.717	YFP
1211 - Deconvolved 2 iterations.nd2	237	13.182	1756.24	533	5985	1369866	974.221	YFP
1211 - Deconvolved 2 iterations.nd2	238	7.267	922.665	122	2448	396746	430.874	YFP
1211 - Deconvolved 2 iterations.nd2	239	11.4075	1689	243	4922	1140075	1126.47	YFP
1211 - Deconvolved 2 iterations.nd2	240	4.6475	1714.24	129	4014	471417	861.162	YFP
1211 - Deconvolved 2 iterations.nd2	241	2.7378	2155.57	772	4337	349202	807.088	YFP
1211 - Deconvolved 2 iterations.nd2	242	2.704	1160.59	312	3672	185695	748.03	YFP
1211 - Deconvolved 2 iterations.nd2	243	3.1603	3573.71	898	5943	668283	1045.43	YFP
1211 - Deconvolved 2 iterations.nd2	244	3.0082	1569.52	696	3920	279375	771.896	YFP
1211 - Deconvolved 2 iterations.nd2	245	5.0024	1202	340	3502	355793	711.784	YFP
1211 - Deconvolved 2 iterations.nd2	246	0.6422	905.974	194	2037	34427	537.325	YFP
1211 - Deconvolved 2 iterations.nd2	247	3.1941	1047.05	396	2721	197893	527.694	YFP
1211 - Deconvolved 2 iterations.nd2	248	1.352	2928.89	806	4776	234311	1052.73	YFP
1211 - Deconvolved 2 iterations.nd2	249	3.887	2722.49	780	4708	626172	854.636	YFP
1211 - Deconvolved 2 iterations.nd2	250	3.9884	2643.74	475	6924	623922	1268.55	YFP
1211 - Deconvolved 2 iterations.nd2	251	6.3037	832.845	192	2617	310651	436.251	YFP
1211 - Deconvolved 2 iterations.nd2	252	8.0613	1406.13	551	3496	670726	658.317	YFP
1211 - Deconvolved 2 iterations.nd2	253	5.1207	1325.78	447	2967	401710	608.635	YFP
1211 - Deconvolved 2 iterations.nd2	254	4.3095	2830.3	782	5411	721726	1188.9	YFP
1211 - Deconvolved 2 iterations.nd2	255	3.9208	3598.54	1913	6157	834861	663.191	YFP
1211 - Deconvolved 2 iterations.nd2	256	6.6079	3293.17	881	5568	1287628	1041	YFP
1211 - Deconvolved 2 iterations.nd2	257	5.6108	1387.83	556	4419	460758	848.599	YFP
1211 - Deconvolved 2 iterations.nd2	258	4.394	1202.37	349	3673	312615	720.394	YFP
1211 - Deconvolved 2 iterations.nd2	259	3.0758	2383.9	973	3837	433869	594.556	YFP
1211 - Deconvolved 2 iterations.nd2	260	7.5205	2218.96	579	5590	987438	1162.97	YFP
1211 - Deconvolved 2 iterations.nd2	261	2.4674	2801.36	981	5963	408998	858.067	YFP
1211 - Deconvolved 2 iterations.nd2	262	2.197	3263.95	1144	5493	424313	986.661	YFP
1211 - Deconvolved 2 iterations.nd2	263	5.0193	1857.07	291	4395	551550	1036.67	YFP
1211 - Deconvolved 2 iterations.nd2	264	6.3882	2037.01	877	5969	769989	882.501	YFP
1211 - Deconvolved 2 iterations.nd2	265	4.225	2109.07	508	4568	527268	963.019	YFP
1211 - Deconvolved 2 iterations.nd2	266	10.5118	2350.9	601	4681	1462262	729.41	YFP
1211 - Deconvolved 2 iterations.nd2	267	2.704	2408.99	269	4734	385438	1351.69	YFP
1211 - Deconvolved 2 iterations.nd2	268	4.1743	2939.68	1253	5712	726102	769.345	YFP
1211 - Deconvolved 2 iterations.nd2	269	1.6562	804.857	179	2544	78876	598.007	YFP
1211 - Deconvolved 2 iterations.nd2	270	4.6475	1895.32	716	4713	521214	1016.63	YFP
1211 - Deconvolved 2 iterations.nd2	271	4.3264	2550.94	677	4014	653040	860.788	YFP
1211 - Deconvolved 2 iterations.nd2	272	3.9884	1813.03	586	4858	427876	1103.1	YFP
1211 - Deconvolved 2 iterations.nd2	273	1.69	3040.33	1911	5470	304033	726.055	YFP
1211 - Deconvolved 2 iterations.nd2	274	2.0111	3805.08	3065	5177	452804	415.698	YFP
1211 - Deconvolved 2 iterations.nd2	275	8.5514	2333.07	373	4247	1180534	1048.14	YFP
1211 - Deconvolved 2 iterations.nd2	276	3.4138	2672.56	1314	3764	539858	433.419	YFP
1211 - Deconvolved 2 iterations.nd2	277	2.3153	1723.6	271	3740	236133	1062	YFP
1211 - Deconvolved 2 iterations.nd2	278	3.5152	2079.13	315	5059	432459	1277.37	YFP
1211 - Deconvolved 2 iterations.nd2	279	11.2554	2149.13	417	5469	1431318	1025.27	YFP
1211 - Deconvolved 2 iterations.nd2	280	2.4336	2896.07	1379	5201	417034	707.783	YFP
1211 - Deconvolved 2 iterations.nd2	281	1.4196	3133.67	1487	5008	263228	887.834	YFP
1211 - Deconvolved 2 iterations.nd2	282	8.1796	2120.41	669	6233	1026278	1111.48	YFP
1211 - Deconvolved 2 iterations.nd2	283	2.1632	2507.65	942	3960	320979	851.892	YFP
1211 - Deconvolved 2 iterations.nd2	284	3.5321	3098.85	1001	6466	647659	1369.71	YFP
1211 - Deconvolved 2 iterations.nd2	285	1.7238	1070.33	658	1818	109174	285.036	YFP
1211 - Deconvolved 2 iterations.nd2	286	3.2786	2281.95	907	4153	442698	801.797	YFP
1211 - Deconvolved 2 iterations.nd2	287	4.1405	1854.67	493	4641	454394	931.82	YFP
1211 - Deconvolved 2 iterations.nd2	288	2.7885	1110.67	306	2936	183260	556.805	YFP
1211 - Deconvolved 2 iterations.nd2	289	1.6224	1942.71	1329	3406	186500	501.307	YFP
1211 - Deconvolved 2 iterations.nd2	290	2.3998	2382.13	855	6870	338262	1530.73	YFP
1211 - Deconvolved 2 iterations.nd2	291	2.8054	2509.57	1624	3806	416588	379.412	YFP
1211 - Deconvolved 2 iterations.nd2	292	10.1569	1873.17	262	4838	1125773	1183.98	YFP
1211 - Deconvolved 2 iterations.nd2	293	4.7151	2210.47	371	5240	616720	1307.84	YFP
1211 - Deconvolved 2 iterations.nd2	294	4.6813	2673.97	857	6385	740690	1086.53	YFP
1211 - Deconvolved 2 iterations.nd2	295	1.4703	1842.39	1288	3374	160288	443.909	YFP
1211 - Deconvolved 2 iterations.nd2	296	0.845	2657.38	1780	4403	132869	689.791	YFP
1211 - Deconvolved 2 iterations.nd2	297	3.5659	1453.42	313	3426	306672	848.049	YFP
1211 - Deconvolved 2 iterations.nd2	298	10.0048	1740.64	616	3990	1030459	650.851	YFP
1211 - Deconvolved 2 iterations.nd2	299	5.2052	2360.12	693	4766	726917	993.192	YFP
1211 - Deconvolved 2 iterations.nd2	300	2.7885	2580.67	1416	3910	425811	476.504	YFP
1211 - Deconvolved 2 iterations.nd2	301	5.3911	2286.93	707	5442	729531	968.477	YFP
1211 - Deconvolved 2 iterations.nd2	302	4.0729	2924.98	1220	5189	704920	931.253	YFP
1211 - Deconvolved 2 iterations.nd2	303	3.3124	2067.02	695	3509	405136	645.218	YFP
1211 - Deconvolved 2 iterations.nd2	304	0.0169	4743	4743	4743	4743	0	YFP
1211 - Deconvolved 2 iterations.nd2	305	6.2023	2045.19	352	5827	750584	1304.87	YFP
1211 - Deconvolved 2 iterations.nd2	306	0.0507	4339.67	3552	5205	13019	829.232	YFP
1211 - Deconvolved 2 iterations.nd2	307	1.6562	3584.32	2507	5074	351263	620.523	YFP
1211 - Deconvolved 2 iterations.nd2	308	2.3491	2020	984	3653	280780	675.568	YFP
1211 - Deconvolved 2 iterations.nd2	309	0.507	3015.23	2000	4087	90457	632.879	YFP
1211 - Deconvolved 2 iterations.nd2	310	11.5765	2147.73	512	5137	1471196	948.017	YFP
1211 - Deconvolved 2 iterations.nd2	311	1.7238	2516.35	1502	3814	256668	639.767	YFP
1211 - Deconvolved 2 iterations.nd2	312	1.8928	2758.92	1792	4199	308999	477.369	YFP
1211 - Deconvolved 2 iterations.nd2	313	0.9464	3780.68	3088	4932	211718	445.045	YFP
1211 - Deconvolved 2 iterations.nd2	314	1.0985	2098.45	1472	2730	136399	326.109	YFP
1211 - Deconvolved 2 iterations.nd2	315	1.859	3082.62	1204	4766	339088	909.852	YFP
1211 - Deconvolved 2 iterations.nd2	316	0.0676	3042.25	2891	3115	12169	102.201	YFP
1211 - Deconvolved 2 iterations.nd2	317	9.0753	1829.69	785	6873	982543	853.973	YFP
1211 - Deconvolved 2 iterations.nd2	318	2.2815	1524.61	999	2627	205823	360.484	YFP
1211 - Deconvolved 2 iterations.nd2	319	3.5997	2066.3	935	3935	440121	768.717	YFP
1211 - Deconvolved 2 iterations.nd2	320	0.6422	3610.84	2859	4274	137212	290.772	YFP
1211 - Deconvolved 2 iterations.nd2	321	0.0169	2685	2685	2685	2685	0	YFP
1211 - Deconvolved 2 iterations.nd2	322	1.8083	2819.16	1599	4432	301650	705.736	YFP
1211 - Deconvolved 2 iterations.nd2	323	5.3742	2050.77	328	4237	652144	1059.24	YFP
1211 - Deconvolved 2 iterations.nd2	324	4.8503	1298.95	401	4110	372800	848.527	YFP
1211 - Deconvolved 2 iterations.nd2	325	0.0676	3994.25	3703	4143	15977	198.755	YFP
1211 - Deconvolved 2 iterations.nd2	326	1.5041	2361.07	1027	4855	210135	794.166	YFP
1211 - Deconvolved 2 iterations.nd2	327	2.4843	3674.46	2543	5173	540146	569.163	YFP
1211 - Deconvolved 2 iterations.nd2	328	1.5041	1639.48	1178	2548	145914	327.708	YFP
1211 - Deconvolved 2 iterations.nd2	329	0.0338	3422	3196	3648	6844	319.612	YFP
1211 - Deconvolved 2 iterations.nd2	330	0.2197	3910	3381	4521	50830	365.703	YFP
1211 - Deconvolved 2 iterations.nd2	331	7.1318	1829.29	213	5063	771962	1169.84	YFP
1211 - Deconvolved 2 iterations.nd2	332	0.8281	4178.63	3269	5060	204753	419.569	YFP
1211 - Deconvolved 2 iterations.nd2	333	9.3457	1867.44	589	3427	1032697	536.469	YFP
1211 - Deconvolved 2 iterations.nd2	334	4.732	1720.34	555	4136	481695	816.741	YFP
1211 - Deconvolved 2 iterations.nd2	335	1.859	1282.14	488	2788	141035	605.398	YFP
1211 - Deconvolved 2 iterations.nd2	336	1.3689	2936.12	2042	4415	237826	556.407	YFP
1211 - Deconvolved 2 iterations.nd2	337	0.0338	1996	1750	2242	3992	347.897	YFP
1211 - Deconvolved 2 iterations.nd2	338	2.6195	3616.97	1789	5763	560631	833.953	YFP
1211 - Deconvolved 2 iterations.nd2	339	2.6871	1520.62	735	3156	241779	584.428	YFP
1211 - Deconvolved 2 iterations.nd2	340	1.8759	3222.59	1575	4919	357708	719.91	YFP
1211 - Deconvolved 2 iterations.nd2	341	1.8421	3072.72	1122	5139	334927	1134.06	YFP
1211 - Deconvolved 2 iterations.nd2	342	3.1941	2619.93	818	4869	495166	960.048	YFP
1211 - Deconvolved 2 iterations.nd2	343	6.6248	2824.85	544	5711	1107341	1254.27	YFP
1211 - Deconvolved 2 iterations.nd2	344	3.8025	1600.13	688	4485	360029	769.038	YFP
1211 - Deconvolved 2 iterations.nd2	345	13.2158	2005.13	237	5396	1568012	1062.12	YFP
1211 - Deconvolved 2 iterations.nd2	346	3.1265	2413.35	968	4908	446470	943.068	YFP
1211 - Deconvolved 2 iterations.nd2	347	0.3718	3776.05	2791	4730	83073	677.201	YFP
1211 - Deconvolved 2 iterations.nd2	348	0.7098	3541.17	2708	4382	148729	483.034	YFP
1211 - Deconvolved 2 iterations.nd2	349	2.4167	2250.79	1154	3235	321863	462.888	YFP
1211 - Deconvolved 2 iterations.nd2	350	1.6055	3557.42	2764	5022	337955	488.168	YFP
1211 - Deconvolved 2 iterations.nd2	351	4.1743	2551.06	766	4899	630113	881.844	YFP
1211 - Deconvolved 2 iterations.nd2	352	2.8223	3361.08	1302	4543	561300	743.31	YFP
1211 - Deconvolved 2 iterations.nd2	353	1.014	4476.5	3108	5989	268590	686.658	YFP
1211 - Deconvolved 2 iterations.nd2	354	1.7238	3672.97	1961	5376	374643	800.007	YFP
1211 - Deconvolved 2 iterations.nd2	355	1.4703	4261.75	2757	5690	370772	626.403	YFP
1211 - Deconvolved 2 iterations.nd2	356	1.5548	3540.89	2340	4970	325762	535.248	YFP
1211 - Deconvolved 2 iterations.nd2	357	0.3718	4063.64	3287	5104	89400	560.931	YFP
1211 - Deconvolved 2 iterations.nd2	358	2.6871	2374.12	457	4879	377485	1120.1	YFP
1211 - Deconvolved 2 iterations.nd2	359	6.1854	1944.02	750	3730	711513	659.455	YFP
1211 - Deconvolved 2 iterations.nd2	360	7.605	1698.56	267	4244	764352	1007.96	YFP
1211 - Deconvolved 2 iterations.nd2	361	2.197	2757.49	1841	3620	358474	323.788	YFP
1211 - Deconvolved 2 iterations.nd2	362	0.169	4317	3348	5143	43170	710.54	YFP
1211 - Deconvolved 2 iterations.nd2	363	1.0816	3803.45	2294	4589	243421	515.021	YFP
1211 - Deconvolved 2 iterations.nd2	364	2.5012	2325.8	1578	3506	344218	381.743	YFP
1211 - Deconvolved 2 iterations.nd2	365	3.7687	2310.06	199	3712	515144	776.624	YFP
1211 - Deconvolved 2 iterations.nd2	366	1.9435	3172.06	1486	4806	364787	836.647	YFP
1211 - Deconvolved 2 iterations.nd2	367	1.9097	2368.16	667	5291	267602	1284.39	YFP
1211 - Deconvolved 2 iterations.nd2	368	0.2028	3456.75	2958	3865	41481	272.232	YFP
1211 - Deconvolved 2 iterations.nd2	369	1.2844	3812.24	2585	5278	289730	524.517	YFP
1211 - Deconvolved 2 iterations.nd2	370	2.0956	3419.92	1224	5502	424070	968.942	YFP
1211 - Deconvolved 2 iterations.nd2	371	0.676	4273.77	3240	5183	170951	508.618	YFP
1211 - Deconvolved 2 iterations.nd2	372	3.7349	2953.14	745	12555	652643	1674.76	YFP
1211 - Deconvolved 2 iterations.nd2	373	4.225	1815.06	800	4349	453764	698.84	YFP
1211 - Deconvolved 2 iterations.nd2	374	1.7745	4252.44	1794	6447	446506	946.338	YFP
1211 - Deconvolved 2 iterations.nd2	375	6.1009	1758.25	656	4804	634729	871.593	YFP
1211 - Deconvolved 2 iterations.nd2	376	1.2337	2945.45	2498	3621	215018	244.967	YFP
1211 - Deconvolved 2 iterations.nd2	377	1.1323	3239.24	2328	4550	217029	540.18	YFP
1211 - Deconvolved 2 iterations.nd2	378	2.7209	4479.82	2032	7859	721251	1330	YFP
1211 - Deconvolved 2 iterations.nd2	379	3.1096	2859.2	1252	5018	526093	720.325	YFP
1211 - Deconvolved 2 iterations.nd2	380	3.9377	2087.6	872	3308	486410	620.19	YFP
1211 - Deconvolved 2 iterations.nd2	381	1.1154	3709.44	3005	5031	244823	420.408	YFP
1211 - Deconvolved 2 iterations.nd2	382	10.2752	2118.08	455	4220	1287790	828.357	YFP
1211 - Deconvolved 2 iterations.nd2	383	1.0309	2115.31	1381	3576	129034	482.119	YFP
1211 - Deconvolved 2 iterations.nd2	384	0.0507	2201.67	2135	2241	6605	58.0474	YFP
1211 - Deconvolved 2 iterations.nd2	385	4.4278	1936.07	1081	3290	507251	452.296	YFP
1211 - Deconvolved 2 iterations.nd2	386	5.0024	1830.87	267	3970	541937	1049.87	YFP
1211 - Deconvolved 2 iterations.nd2	387	2.1294	1777.83	541	4247	224006	855.093	YFP
1211 - Deconvolved 2 iterations.nd2	388	5.5601	2952.2	807	6254	971273	998.183	YFP
1211 - Deconvolved 2 iterations.nd2	389	1.2168	4042.86	3158	5267	291086	456.539	YFP
1211 - Deconvolved 2 iterations.nd2	390	1.5041	3902.51	1539	7523	347323	1383.79	YFP
1211 - Deconvolved 2 iterations.nd2	391	0.845	3138.72	2506	5263	156936	584.941	YFP
1211 - Deconvolved 2 iterations.nd2	392	0.2704	1384.94	425	3011	22159	721.111	YFP
1211 - Deconvolved 2 iterations.nd2	393	1.9266	2140.52	613	3414	244019	773.591	YFP
1211 - Deconvolved 2 iterations.nd2	394	1.8421	3078.83	1567	5076	335592	761.466	YFP
1211 - Deconvolved 2 iterations.nd2	395	0.1859	3843.09	3123	4769	42274	569.181	YFP
1211 - Deconvolved 2 iterations.nd2	396	0.9464	3525.36	2255	4749	197420	665.415	YFP
1211 - Deconvolved 2 iterations.nd2	397	4.3771	2130.74	528	3521	551861	666.046	YFP
1211 - Deconvolved 2 iterations.nd2	398	1.2506	2027.31	1054	4300	150021	946.285	YFP
1211 - Deconvolved 2 iterations.nd2	399	2.3153	1642.45	838	4102	225015	717.583	YFP
1211 - Deconvolved 2 iterations.nd2	400	3.8025	2462.27	940	5191	554011	951.114	YFP
1211 - Deconvolved 2 iterations.nd2	401	5.1883	1600.74	335	3473	491427	728.26	YFP
1211 - Deconvolved 2 iterations.nd2	402	8.9401	1910.92	220	5487	1010875	1262.19	YFP
1211 - Deconvolved 2 iterations.nd2	403	2.6533	1969.5	881	3718	309211	655.086	YFP
1211 - Deconvolved 2 iterations.nd2	404	1.1999	1988.54	1150	2759	141186	403.002	YFP
1211 - Deconvolved 2 iterations.nd2	405	2.9237	2951.48	1014	5213	510606	1072.91	YFP
1211 - Deconvolved 2 iterations.nd2	406	2.0956	2835.96	941	5499	351659	1142.58	YFP
1211 - Deconvolved 2 iterations.nd2	407	1.352	2704.91	1441	3847	216393	623.922	YFP
1211 - Deconvolved 2 iterations.nd2	408	7.5036	2028.04	670	6297	900450	1073.34	YFP
1211 - Deconvolved 2 iterations.nd2	409	3.2786	2251.1	468	4717	436714	1049.93	YFP
1211 - Deconvolved 2 iterations.nd2	410	2.2646	1515.81	560	3143	203119	602.08	YFP
1211 - Deconvolved 2 iterations.nd2	411	5.1883	1371.05	625	3528	420911	454.958	YFP
1211 - Deconvolved 2 iterations.nd2	412	6.3206	1279.21	9	5282	478426	1062.87	YFP
1211 - Deconvolved 2 iterations.nd2	413	4.1236	1875.84	731	4021	457705	741.582	YFP
1211 - Deconvolved 2 iterations.nd2	414	5.6784	2124.59	833	4479	713862	767.375	YFP
1211 - Deconvolved 2 iterations.nd2	415	5.4249	2043.56	704	5101	655983	1002.29	YFP
1211 - Deconvolved 2 iterations.nd2	416	10.7991	1802.39	654	4720	1151725	862.315	YFP
1211 - Deconvolved 2 iterations.nd2	417	3.8532	1413.07	391	4086	322179	736.598	YFP
1211 - Deconvolved 2 iterations.nd2	418	4.4785	2930.16	763	4728	776493	875.773	YFP
1211 - Deconvolved 2 iterations.nd2	419	2.3491	2677.58	773	5177	372184	999.24	YFP
1211 - Deconvolved 2 iterations.nd2	420	19.5026	2137.57	213	6224	2466757	1254.88	YFP
1211 - Deconvolved 2 iterations.nd2	421	4.5123	2140.47	587	4760	571505	1149.05	YFP
1211 - Deconvolved 2 iterations.nd2	422	4.3602	2867.21	671	5133	739741	1262.64	YFP
1211 - Deconvolved 2 iterations.nd2	423	2.3829	2191.45	1062	3576	308995	675.545	YFP
1211 - Deconvolved 2 iterations.nd2	424	2.8054	2307.89	1387	3832	383109	490.089	YFP
1211 - Deconvolved 2 iterations.nd2	425	2.4336	3656.55	1906	5824	526543	866.476	YFP
1211 - Deconvolved 2 iterations.nd2	426	2.6364	3273.22	2188	4130	510622	402.117	YFP
1211 - Deconvolved 2 iterations.nd2	427	6.9628	2616.58	553	5263	1078032	1024.47	YFP
1211 - Deconvolved 2 iterations.nd2	428	4.7151	1400.98	375	3641	390873	675.238	YFP
1211 - Deconvolved 2 iterations.nd2	429	2.3829	3204.19	2430	4125	451791	356.768	YFP
1211 - Deconvolved 2 iterations.nd2	430	3.4814	2396.36	682	5090	493651	1194.15	YFP
1211 - Deconvolved 2 iterations.nd2	431	2.0956	3134.21	2222	4272	388642	451.621	YFP
1211 - Deconvolved 2 iterations.nd2	432	1.6224	3540.92	3010	4980	339928	385.375	YFP
1211 - Deconvolved 2 iterations.nd2	433	1.3351	2205.32	1731	2656	174220	209.336	YFP
1211 - Deconvolved 2 iterations.nd2	434	3.9546	1683.68	282	4535	393982	1071.31	YFP
1211 - Deconvolved 2 iterations.nd2	435	5.7629	3273.2	1020	5071	1116162	804.738	YFP
1211 - Deconvolved 2 iterations.nd2	436	2.028	3073.42	2184	4371	368810	459.538	YFP
1211 - Deconvolved 2 iterations.nd2	437	2.3491	1705.96	893	2885	237129	375.887	YFP
1211 - Deconvolved 2 iterations.nd2	438	0.9464	3334.48	2652	3992	186731	291.045	YFP
1211 - Deconvolved 2 iterations.nd2	439	3.5152	1405.67	281	3472	292379	806.923	YFP
1211 - Deconvolved 2 iterations.nd2	440	2.9575	2770.95	467	5044	484917	1269	YFP
1211 - Deconvolved 2 iterations.nd2	441	4.2419	2898.93	919	4988	727632	634.188	YFP
1211 - Deconvolved 2 iterations.nd2	442	1.7069	2302.68	1432	4531	232571	524.932	YFP
1211 - Deconvolved 2 iterations.nd2	443	1.3182	3482.41	2756	4535	271628	524.45	YFP
1211 - Deconvolved 2 iterations.nd2	444	1.6562	2111.84	1188	3742	206960	531.25	YFP
1211 - Deconvolved 2 iterations.nd2	445	5.3911	2532.28	1262	4352	807796	595.47	YFP
1211 - Deconvolved 2 iterations.nd2	446	1.4196	1669.01	1058	2374	140197	301.335	YFP
1211 - Deconvolved 2 iterations.nd2	447	10.7484	1480.84	216	4143	941812	816.226	YFP
1211 - Deconvolved 2 iterations.nd2	448	4.563	2712.06	666	4621	732256	739.902	YFP
1211 - Deconvolved 2 iterations.nd2	449	7.3515	1488.37	197	4481	647442	952.257	YFP
1211 - Deconvolved 2 iterations.nd2	450	0.4901	3063.59	2078	4034	88844	531.264	YFP
1211 - Deconvolved 2 iterations.nd2	451	2.9913	3783.76	1467	6074	669726	759.302	YFP
1211 - Deconvolved 2 iterations.nd2	452	2.4167	1803.21	436	5222	257859	1097.91	YFP
1211 - Deconvolved 2 iterations.nd2	453	3.9377	2527.6	1312	3943	588930	538.758	YFP
1211 - Deconvolved 2 iterations.nd2	454	4.5968	1781.33	347	4466	484521	1125.03	YFP
1211 - Deconvolved 2 iterations.nd2	455	1.3351	3509.91	2591	4346	277283	383.569	YFP
1211 - Deconvolved 2 iterations.nd2	456	1.5717	3548.9	2568	5370	330048	588.151	YFP
1211 - Deconvolved 2 iterations.nd2	457	1.014	2435.78	1694	3505	146147	386.139	YFP
1211 - Deconvolved 2 iterations.nd2	458	1.352	1965	1325	2957	157200	389.701	YFP
1211 - Deconvolved 2 iterations.nd2	459	0.8957	2342.7	1661	2939	124163	330.817	YFP
1211 - Deconvolved 2 iterations.nd2	460	2.1632	1418.5	388	3087	181568	684.551	YFP
1211 - Deconvolved 2 iterations.nd2	461	1.4365	3387.78	2507	4252	287961	410.12	YFP
1211 - Deconvolved 2 iterations.nd2	462	1.3182	3112.32	2325	4273	242761	443.113	YFP
1211 - Deconvolved 2 iterations.nd2	463	1.2337	3559.32	3013	4723	259830	314.154	YFP
1211 - Deconvolved 2 iterations.nd2	464	1.3013	2493.95	1054	3623	192034	643.653	YFP
1211 - Deconvolved 2 iterations.nd2	465	9.2781	2252.67	254	5550	1236718	1369.55	YFP
1211 - Deconvolved 2 iterations.nd2	466	1.4027	3130.78	2398	4106	259855	362.383	YFP
1211 - Deconvolved 2 iterations.nd2	467	2.2815	2600	2045	3732	351000	281.771	YFP
1211 - Deconvolved 2 iterations.nd2	468	0.7774	3677.04	2774	4299	169144	355.838	YFP
1211 - Deconvolved 2 iterations.nd2	469	0.3718	3072.68	2744	3569	67599	225.586	YFP
1211 - Deconvolved 2 iterations.nd2	470	1.6224	2919.06	1248	4614	280230	645.928	YFP
1211 - Deconvolved 2 iterations.nd2	471	2.1632	1512.08	818	2756	193546	373.482	YFP
1211 - Deconvolved 2 iterations.nd2	472	0.7943	2274.55	1644	3041	106904	330.803	YFP
1211 - Deconvolved 2 iterations.nd2	473	0.6591	3302.44	2698	4067	128795	374.138	YFP
1211 - Deconvolved 2 iterations.nd2	474	0.8281	3124.98	2737	3626	153124	238.304	YFP
1211 - Deconvolved 2 iterations.nd2	475	0.7774	2821.41	2230	3710	129785	357.93	YFP
1211 - Deconvolved 2 iterations.nd2	476	2.873	1332.33	585	2173	226496	381.734	YFP
1211 - Deconvolved 2 iterations.nd2	477	3.2786	2529.54	869	4446	490731	657.274	YFP
1211 - Deconvolved 2 iterations.nd2	478	13.8918	2384.5	641	4528	1960062	690.612	YFP
1211 - Deconvolved 2 iterations.nd2	479	2.0618	2306.02	1201	3577	281335	546.568	YFP
1211 - Deconvolved 2 iterations.nd2	480	3.042	1980.94	420	4348	356569	860.42	YFP
1211 - Deconvolved 2 iterations.nd2	481	2.6702	2324.42	468	4332	367259	863.55	YFP
1211 - Deconvolved 2 iterations.nd2	482	1.9266	2478.33	1315	3362	282530	512.306	YFP
1211 - Deconvolved 2 iterations.nd2	483	2.6026	2245.42	1358	3363	345795	490.685	YFP
1211 - Deconvolved 2 iterations.nd2	484	1.9435	1481.49	847	2859	170371	400.451	YFP
1211 - Deconvolved 2 iterations.nd2	485	3.4983	2195.22	275	3812	454410	895.059	YFP
1211 - Deconvolved 2 iterations.nd2	486	7.3177	2731.96	882	4159	1182938	717.992	YFP
1211 - Deconvolved 2 iterations.nd2	487	5.3235	2329.19	661	3696	733696	551.156	YFP
1211 - Deconvolved 2 iterations.nd2	488	1.3013	2555.44	1465	3922	196769	671.782	YFP
1211 - Deconvolved 2 iterations.nd2	489	4.8334	2430.56	860	3902	695141	596.902	YFP
1211 - Deconvolved 2 iterations.nd2	490	3.887	1391.38	543	3917	320018	678.374	YFP
1211 - Deconvolved 2 iterations.nd2	491	1.6562	2219.04	1304	4270	217466	709.266	YFP
1211 - Deconvolved 2 iterations.nd2	492	3.1603	1524.34	605	4863	285052	803.477	YFP
1211 - Deconvolved 2 iterations.nd2	493	0.1352	3356	3208	3582	26848	160.062	YFP
1211 - Deconvolved 2 iterations.nd2	494	1.9773	3179.85	2442	3905	372042	366.126	YFP
1211 - Deconvolved 2 iterations.nd2	495	10.14	2150.68	556	4827	1290407	1097.71	YFP
1211 - Deconvolved 2 iterations.nd2	496	2.5012	2710.7	1382	4138	401183	594.605	YFP
1211 - Deconvolved 2 iterations.nd2	497	2.2646	2591.7	1008	4149	347288	562.312	YFP
1211 - Deconvolved 2 iterations.nd2	498	5.1038	2740.74	1056	5023	827703	837.045	YFP
1211 - Deconvolved 2 iterations.nd2	499	4.6813	1620.57	651	2845	448897	514.815	YFP
1211 - Deconvolved 2 iterations.nd2	500	2.2815	1692.77	626	2918	228524	580.235	YFP
1211 - Deconvolved 2 iterations.nd2	501	1.6562	2697.04	1921	3810	264310	371.609	YFP
1211 - Deconvolved 2 iterations.nd2	502	5.2728	1835.17	630	4229	572573	867.519	YFP
1211 - Deconvolved 2 iterations.nd2	503	1.5886	2425.79	1480	3198	228024	332.115	YFP
1211 - Deconvolved 2 iterations.nd2	504	0.1859	3750.09	3088	4868	41251	581.032	YFP
1211 - Deconvolved 2 iterations.nd2	505	2.535	2957.27	1429	5379	443590	820.497	YFP
1211 - Deconvolved 2 iterations.nd2	506	2.2139	2795.47	1283	4676	366207	766.528	YFP
1211 - Deconvolved 2 iterations.nd2	507	4.4278	1480.47	633	2811	387883	458.532	YFP
1211 - Deconvolved 2 iterations.nd2	508	3.6166	2397.32	1474	4621	513027	455.208	YFP
1211 - Deconvolved 2 iterations.nd2	509	0.2873	1343.35	544	2260	22837	547.099	YFP
1211 - Deconvolved 2 iterations.nd2	510	4.2588	2639.72	781	4882	665209	1015.48	YFP
1211 - Deconvolved 2 iterations.nd2	511	3.211	1777.24	724	4868	337675	939.281	YFP
1211 - Deconvolved 2 iterations.nd2	512	2.7209	2584.12	965	4431	416043	998.181	YFP
1211 - Deconvolved 2 iterations.nd2	513	2.7547	2055.3	630	4959	335014	896.242	YFP
1211 - Deconvolved 2 iterations.nd2	514	2.1125	2423.24	1928	3019	302905	225.87	YFP
1211 - Deconvolved 2 iterations.nd2	515	1.5717	3395.12	1963	5295	315746	652.233	YFP
1211 - Deconvolved 2 iterations.nd2	516	2.2815	3528.9	888	11419	476401	1871.33	YFP
1211 - Deconvolved 2 iterations.nd2	517	4.5968	2462.69	725	4391	669851	866.107	YFP
1211 - Deconvolved 2 iterations.nd2	518	6.3037	1727	405	5155	644171	1070.04	YFP
1211 - Deconvolved 2 iterations.nd2	519	2.9744	3599.13	1679	6141	633447	731.812	YFP
1211 - Deconvolved 2 iterations.nd2	520	5.239	1793.44	585	4184	555966	891.99	YFP
1211 - Deconvolved 2 iterations.nd2	521	1.1661	3759.09	2657	4932	259377	484.777	YFP
1211 - Deconvolved 2 iterations.nd2	522	3.1941	1659.89	734	3786	313719	656.231	YFP
1211 - Deconvolved 2 iterations.nd2	523	6.3206	2730.99	935	4178	1021391	682.124	YFP
1211 - Deconvolved 2 iterations.nd2	524	3.8025	2714.35	1001	4168	610729	640.098	YFP
1211 - Deconvolved 2 iterations.nd2	525	2.873	2838.77	1133	4647	482591	669.439	YFP
1211 - Deconvolved 2 iterations.nd2	526	1.183	3823.66	2732	5105	267656	496.986	YFP
1211 - Deconvolved 2 iterations.nd2	527	2.2308	2403.43	1331	3832	317253	511.034	YFP
1211 - Deconvolved 2 iterations.nd2	528	4.8841	2168.84	690	3849	626796	695.976	YFP
1211 - Deconvolved 2 iterations.nd2	529	2.2646	1884.46	1015	2986	252517	453.192	YFP
1211 - Deconvolved 2 iterations.nd2	530	0.4732	3879.57	3138	4834	108628	511.452	YFP
1211 - Deconvolved 2 iterations.nd2	531	3.549	1913.27	809	3451	401787	612.405	YFP
1211 - Deconvolved 2 iterations.nd2	532	2.028	2432.35	1179	3535	291882	516.559	YFP
1211 - Deconvolved 2 iterations.nd2	533	4.6982	1987.12	669	3438	552418	669.898	YFP
1211 - Deconvolved 2 iterations.nd2	534	0.8957	3650.45	1924	4642	193474	722.155	YFP
1211 - Deconvolved 2 iterations.nd2	535	8.7035	1836.7	296	5010	945900	1054.48	YFP
1211 - Deconvolved 2 iterations.nd2	536	1.2506	3188.09	1411	4176	235919	672.741	YFP
1211 - Deconvolved 2 iterations.nd2	537	2.1632	1117.59	614	2121	143051	283.665	YFP
1211 - Deconvolved 2 iterations.nd2	538	2.366	1942.31	938	3344	271923	535.597	YFP
1211 - Deconvolved 2 iterations.nd2	539	22.0714	2590.88	484	5629	3383688	902.194	YFP
1211 - Deconvolved 2 iterations.nd2	540	1.183	1821.86	1071	3167	127530	484.757	YFP
1211 - Deconvolved 2 iterations.nd2	541	0.5915	3745.06	2832	4445	131077	424.693	YFP
1211 - Deconvolved 2 iterations.nd2	542	1.1999	3956	2035	5690	280876	790.168	YFP
1211 - Deconvolved 2 iterations.nd2	543	10.8667	2174.97	520	4326	1398506	781.483	YFP
1211 - Deconvolved 2 iterations.nd2	544	2.6364	2759.7	1560	4563	430513	630.894	YFP
1211 - Deconvolved 2 iterations.nd2	545	5.3404	1366.55	469	2705	431829	486.354	YFP
1211 - Deconvolved 2 iterations.nd2	546	1.3858	3478.7	2784	4358	285253	342.187	YFP
1211 - Deconvolved 2 iterations.nd2	547	1.6393	1688.3	1093	2681	163765	323.981	YFP
1211 - Deconvolved 2 iterations.nd2	548	3.8025	1093.1	463	2501	245947	371.281	YFP
1211 - Deconvolved 2 iterations.nd2	549	5.0024	3553.61	1170	5541	1051868	981.42	YFP
1211 - Deconvolved 2 iterations.nd2	550	4.1236	2879.11	615	4254	702504	695.26	YFP
1211 - Deconvolved 2 iterations.nd2	551	3.1096	1470.47	807	2645	270566	431.372	YFP
1211 - Deconvolved 2 iterations.nd2	552	2.3491	2661.89	1666	4417	370003	601.35	YFP
1211 - Deconvolved 2 iterations.nd2	553	6.1685	2162.34	942	4240	789253	781.317	YFP
1211 - Deconvolved 2 iterations.nd2	554	2.5012	2982.07	1497	4778	441346	623.868	YFP
1211 - Deconvolved 2 iterations.nd2	555	2.0956	1258.27	807	1824	156026	215.002	YFP
1211 - Deconvolved 2 iterations.nd2	556	8.1289	1437.66	135	4576	691515	931.075	YFP
1211 - Deconvolved 2 iterations.nd2	557	1.5717	3355.83	1280	4716	312092	731.895	YFP
1211 - Deconvolved 2 iterations.nd2	558	2.6533	3221.83	2259	4295	505827	404.791	YFP
1211 - Deconvolved 2 iterations.nd2	559	1.5886	3138.55	1178	4256	295024	694.431	YFP
1211 - Deconvolved 2 iterations.nd2	560	2.6533	3105.8	1651	5003	487611	656.837	YFP
1211 - Deconvolved 2 iterations.nd2	561	5.1038	2796.79	957	4390	844631	721.136	YFP
1211 - Deconvolved 2 iterations.nd2	562	3.549	2440.36	529	4655	512475	1132.44	YFP
1211 - Deconvolved 2 iterations.nd2	563	0.0338	3537.5	3449	3626	7075	125.16	YFP
1211 - Deconvolved 2 iterations.nd2	564	4.8503	2144.64	740	3931	615513	604.781	YFP
1211 - Deconvolved 2 iterations.nd2	565	5.4587	2424.56	405	4402	783134	851.503	YFP
1211 - Deconvolved 2 iterations.nd2	566	2.9913	1795.16	971	3906	317743	597.179	YFP
1211 - Deconvolved 2 iterations.nd2	567	3.2617	1901.96	882	3051	367078	477.873	YFP
1211 - Deconvolved 2 iterations.nd2	568	2.6195	2571.56	1341	3778	398592	625.446	YFP
1211 - Deconvolved 2 iterations.nd2	569	3.4476	3086.24	844	7057	629592	851.775	YFP
1211 - Deconvolved 2 iterations.nd2	570	5.9319	1611.39	372	2635	565598	510.079	YFP
1211 - Deconvolved 2 iterations.nd2	571	1.1323	2620.55	2272	3035	175577	164.353	YFP
1211 - Deconvolved 2 iterations.nd2	572	1.5379	2395.23	1499	3481	217966	405.148	YFP
1211 - Deconvolved 2 iterations.nd2	573	2.7547	2778.1	1569	3627	452830	392.282	YFP
1211 - Deconvolved 2 iterations.nd2	574	8.8725	2866.52	907	4793	1504925	806.592	YFP
1211 - Deconvolved 2 iterations.nd2	575	1.9435	3617.74	2494	5209	416040	582.082	YFP
1211 - Deconvolved 2 iterations.nd2	576	2.1294	3676.02	2614	4561	463179	414.508	YFP
1211 - Deconvolved 2 iterations.nd2	577	0.338	2187.6	1716	2461	43752	231.611	YFP
1211 - Deconvolved 2 iterations.nd2	578	0.8619	2592.98	2268	3128	132242	210.543	YFP
1211 - Deconvolved 2 iterations.nd2	579	1.5041	3141.02	2151	4338	279551	509.205	YFP
1211 - Deconvolved 2 iterations.nd2	580	1.6562	3335.95	2363	4319	326923	451.91	YFP
1211 - Deconvolved 2 iterations.nd2	581	6.0333	1042.5	99	2991	372171	700.273	YFP
1211 - Deconvolved 2 iterations.nd2	582	0.1521	4219.56	3858	4840	37976	321.686	YFP
1211 - Deconvolved 2 iterations.nd2	583	2.2477	3710.21	2782	4895	493458	471.395	YFP
1211 - Deconvolved 2 iterations.nd2	584	0.338	3490.95	3025	4006	69819	256.15	YFP
1211 - Deconvolved 2 iterations.nd2	585	0.0169	2943	2943	2943	2943	0	YFP
1211 - Deconvolved 2 iterations.nd2	586	0.5746	2843.79	2285	3476	96689	261.082	YFP
1211 - Deconvolved 2 iterations.nd2	587	1.2337	3081.52	2407	3815	224951	356.609	YFP
1211 - Deconvolved 2 iterations.nd2	588	3.6673	1906.04	315	3689	413610	781.818	YFP
1211 - Deconvolved 2 iterations.nd2	589	0.5239	3409.35	3022	3777	105690	192.938	YFP
1211 - Deconvolved 2 iterations.nd2	590	0.0507	3299.33	2940	3580	9898	327.172	YFP
1211 - Deconvolved 2 iterations.nd2	591	1.6224	2830.45	1735	4141	271723	632.47	YFP
1211 - Deconvolved 2 iterations.nd2	592	1.0816	2691.2	1967	3734	172237	509.628	YFP
1211 - Deconvolved 2 iterations.nd2	593	0.5408	2586.47	2201	3090	82767	232.822	YFP
1211 - Deconvolved 2 iterations.nd2	594	9.1767	2332.18	1078	3526	1266374	495.319	YFP
1211 - Deconvolved 2 iterations.nd2	595	0.2366	3322.14	3033	3632	46510	175.293	YFP
1211 - Deconvolved 2 iterations.nd2	596	0.0169	4062	4062	4062	4062	0	YFP
1211 - Deconvolved 2 iterations.nd2	597	5.4418	2442.82	300	3934	786588	631.801	YFP
1211 - Deconvolved 2 iterations.nd2	598	1.014	3138.68	2502	3754	188321	303.078	YFP
1211 - Deconvolved 2 iterations.nd2	599	0.5577	3109.3	2522	3899	102607	345.418	YFP
1211 - Deconvolved 2 iterations.nd2	600	1.183	2859.66	1620	4081	200176	630.729	YFP
1211 - Deconvolved 2 iterations.nd2	601	0.0169	1394	1394	1394	1394	0	YFP
1211 - Deconvolved 2 iterations.nd2	602	0.8281	2717.04	2016	3503	133135	370.804	YFP
1211 - Deconvolved 2 iterations.nd2	603	1.3013	3523.69	2610	4624	271324	516.627	YFP
1211 - Deconvolved 2 iterations.nd2	604	3.8025	2310.56	465	4569	519876	745.349	YFP
1211 - Deconvolved 2 iterations.nd2	605	2.3829	2285.28	1331	4193	322225	798.597	YFP
1211 - Deconvolved 2 iterations.nd2	606	1.521	2495.12	1703	3868	224561	437.403	YFP
1211 - Deconvolved 2 iterations.nd2	607	1.9604	3048.53	2136	3998	353630	370.061	YFP
1211 - Deconvolved 2 iterations.nd2	608	0.7774	2514.87	1855	3393	115684	413.486	YFP
1211 - Deconvolved 2 iterations.nd2	609	1.0647	3697.57	2829	5390	232947	665.639	YFP
1211 - Deconvolved 2 iterations.nd2	610	1.6055	3073.53	1802	4731	291985	827.163	YFP
1211 - Deconvolved 2 iterations.nd2	611	0.1014	3181.5	2835	3452	19089	225.301	YFP
1211 - Deconvolved 2 iterations.nd2	612	4.1405	1597.77	608	2475	391454	379.871	YFP
1211 - Deconvolved 2 iterations.nd2	613	2.4674	3293.21	2521	4104	480809	373	YFP
1211 - Deconvolved 2 iterations.nd2	614	0.8788	3162	2617	4074	164424	354.23	YFP
1211 - Deconvolved 2 iterations.nd2	615	4.5799	1680.88	269	3439	455519	778.546	YFP
1211 - Deconvolved 2 iterations.nd2	616	1.5041	2163.52	1334	3409	192553	542.589	YFP
1211 - Deconvolved 2 iterations.nd2	617	3.6842	2431.91	1043	3398	530157	486.343	YFP
1211 - Deconvolved 2 iterations.nd2	618	2.366	2953.14	2132	3842	413439	380.484	YFP
1211 - Deconvolved 2 iterations.nd2	619	1.1323	2872.15	2240	3475	192434	292.575	YFP
1211 - Deconvolved 2 iterations.nd2	620	0.6422	3559.47	3204	3846	135260	176.397	YFP
1211 - Deconvolved 2 iterations.nd2	621	4.732	1795.7	642	3802	502795	694.421	YFP
1211 - Deconvolved 2 iterations.nd2	622	0.9295	2401.49	1856	3593	132082	445.594	YFP
1211 - Deconvolved 2 iterations.nd2	623	6.6417	2578.45	1122	4319	1013330	644.084	YFP
1211 - Deconvolved 2 iterations.nd2	624	1.0816	3288.66	2515	4166	210474	435.518	YFP
1211 - Deconvolved 2 iterations.nd2	625	0.169	1940.3	1685	2175	19403	165.254	YFP
1211 - Deconvolved 2 iterations.nd2	626	1.4534	1875.91	1261	2509	161328	302.391	YFP
1211 - Deconvolved 2 iterations.nd2	627	4.5123	1912.6	1080	2794	510664	357.421	YFP
1211 - Deconvolved 2 iterations.nd2	628	1.183	2346.01	1540	3182	164221	416.437	YFP
1211 - Deconvolved 2 iterations.nd2	629	3.0589	2322.02	1142	4209	420286	639.987	YFP
1211 - Deconvolved 2 iterations.nd2	630	1.3858	1887.72	1251	2469	154793	303.355	YFP
1211 - Deconvolved 2 iterations.nd2	631	1.5041	1996.46	791	3311	177685	581.034	YFP
1211 - Deconvolved 2 iterations.nd2	632	0.0169	907	907	907	907	0	YFP
1211 - Deconvolved 2 iterations.nd2	633	0.0169	2296	2296	2296	2296	0	YFP
1211 - Deconvolved 2 iterations.nd2	634	0.0169	2219	2219	2219	2219	0	YFP
1211 - Deconvolved 2 iterations.nd2	635	0.0169	2171	2171	2171	2171	0	YFP
1211 - Deconvolved 2 iterations.nd2	636	0.0169	1080	1080	1080	1080	0	YFP
1211 - Deconvolved 2 iterations.nd2	637	0.0169	1104	1104	1104	1104	0	YFP
