# Supplementary material for: MinD-RNase E interplay controls localization of polar mRNAs in E. coli
Source: EMBO J. 2024 Jan 19;43(4):8. doi: 10.1038/s44318-023-00026-9 (PMC10897333; doi:10.1038/s44318-023-00026-9)
Supplement: Supplementary file 11 — Source Data Fig. 6 [file 44318_2023_26_MOESM11_ESM.zip › Figure 6/6D/del min +rif.xlsx]

## Sheet: Profile Data
No.	Distance	Name	Time	Z Pos	X Pos	Y Pos	Ch1
1	0	1192_crop_crop - Deconvolved 2 iterations.nd2	63.115	1728.1	4379.78	-2567.17	2064
2	0.13	1192_crop_crop - Deconvolved 2 iterations.nd2	63.115	1728.1	4379.78	-2567.17	5398
3	0.26	1192_crop_crop - Deconvolved 2 iterations.nd2	63.115	1728.1	4379.78	-2567.17	4598
4	0.39	1192_crop_crop - Deconvolved 2 iterations.nd2	63.115	1728.1	4379.78	-2567.17	4503
5	0.52	1192_crop_crop - Deconvolved 2 iterations.nd2	63.115	1728.1	4379.78	-2567.17	4642
6	0.65	1192_crop_crop - Deconvolved 2 iterations.nd2	63.115	1728.1	4379.78	-2567.17	4962
7	0.78	1192_crop_crop - Deconvolved 2 iterations.nd2	63.115	1728.1	4379.78	-2567.17	5319
8	0.91	1192_crop_crop - Deconvolved 2 iterations.nd2	63.115	1728.1	4379.78	-2567.17	5421
9	1.04	1192_crop_crop - Deconvolved 2 iterations.nd2	63.115	1728.1	4379.78	-2567.17	6655
10	1.17	1192_crop_crop - Deconvolved 2 iterations.nd2	63.115	1728.1	4379.78	-2567.17	8215
11	1.3	1192_crop_crop - Deconvolved 2 iterations.nd2	63.115	1728.1	4379.78	-2567.17	9004
12	1.43	1192_crop_crop - Deconvolved 2 iterations.nd2	63.115	1728.1	4379.78	-2567.17	6183
13	1.56	1192_crop_crop - Deconvolved 2 iterations.nd2	63.115	1728.1	4379.78	-2567.17	5790
14	1.69	1192_crop_crop - Deconvolved 2 iterations.nd2	63.115	1728.1	4379.78	-2567.17	5661
15	1.82	1192_crop_crop - Deconvolved 2 iterations.nd2	63.115	1728.1	4379.78	-2567.17	5604
16	1.95	1192_crop_crop - Deconvolved 2 iterations.nd2	63.115	1728.1	4379.78	-2567.17	5373
17	2.08	1192_crop_crop - Deconvolved 2 iterations.nd2	63.115	1728.1	4379.78	-2567.17	5186
18	2.21	1192_crop_crop - Deconvolved 2 iterations.nd2	63.115	1728.1	4379.78	-2567.17	5274
19	2.34	1192_crop_crop - Deconvolved 2 iterations.nd2	63.115	1728.1	4379.78	-2567.17	5534
20	2.47	1192_crop_crop - Deconvolved 2 iterations.nd2	63.115	1728.1	4379.78	-2567.17	5936
21	2.6	1192_crop_crop - Deconvolved 2 iterations.nd2	63.115	1728.1	4379.78	-2567.17	6534
22	2.73	1192_crop_crop - Deconvolved 2 iterations.nd2	63.115	1728.1	4379.78	-2567.17	6555
23	2.86	1192_crop_crop - Deconvolved 2 iterations.nd2	63.115	1728.1	4379.78	-2567.17	5008
24	2.99	1192_crop_crop - Deconvolved 2 iterations.nd2	63.115	1728.1	4379.78	-2567.17	5188
25	3.12	1192_crop_crop - Deconvolved 2 iterations.nd2	63.115	1728.1	4379.78	-2567.17	5989
26	3.25	1192_crop_crop - Deconvolved 2 iterations.nd2	63.115	1728.1	4379.78	-2567.17	7543
27	3.38	1192_crop_crop - Deconvolved 2 iterations.nd2	63.115	1728.1	4379.78	-2567.17	9406
28	3.51	1192_crop_crop - Deconvolved 2 iterations.nd2	63.115	1728.1	4379.78	-2567.17	9797
29	3.64	1192_crop_crop - Deconvolved 2 iterations.nd2	63.115	1728.1	4379.78	-2567.17	9636
30	3.77	1192_crop_crop - Deconvolved 2 iterations.nd2	63.115	1728.1	4379.78	-2567.17	10122
31	3.9	1192_crop_crop - Deconvolved 2 iterations.nd2	63.115	1728.1	4379.78	-2567.17	9372
32	4.03	1192_crop_crop - Deconvolved 2 iterations.nd2	63.115	1728.1	4379.78	-2567.17	8314
33	4.16	1192_crop_crop - Deconvolved 2 iterations.nd2	63.115	1728.1	4379.78	-2567.17	8196
34	4.29	1192_crop_crop - Deconvolved 2 iterations.nd2	63.115	1728.1	4379.78	-2567.17	6620
35	4.42	1192_crop_crop - Deconvolved 2 iterations.nd2	63.115	1728.1	4379.78	-2567.17	6909
36	4.55	1192_crop_crop - Deconvolved 2 iterations.nd2	63.115	1728.1	4379.78	-2567.17	7142
37	4.68	1192_crop_crop - Deconvolved 2 iterations.nd2	63.115	1728.1	4379.78	-2567.17	7665
38	4.81	1192_crop_crop - Deconvolved 2 iterations.nd2	63.115	1728.1	4379.78	-2567.17	8938
39	4.94	1192_crop_crop - Deconvolved 2 iterations.nd2	63.115	1728.1	4379.78	-2567.17	10237
40	5.07	1192_crop_crop - Deconvolved 2 iterations.nd2	63.115	1728.1	4379.78	-2567.17	12432
41	5.2	1192_crop_crop - Deconvolved 2 iterations.nd2	63.115	1728.1	4379.78	-2567.17	13103
42	5.33	1192_crop_crop - Deconvolved 2 iterations.nd2	63.115	1728.1	4379.78	-2567.17	12094
43	5.46	1192_crop_crop - Deconvolved 2 iterations.nd2	63.115	1728.1	4379.78	-2567.17	11973
44	5.59	1192_crop_crop - Deconvolved 2 iterations.nd2	63.115	1728.1	4379.78	-2567.17	9257
45	5.72	1192_crop_crop - Deconvolved 2 iterations.nd2	63.115	1728.1	4379.78	-2567.17	8350
46	5.85	1192_crop_crop - Deconvolved 2 iterations.nd2	63.115	1728.1	4379.78	-2567.17	8073
47	5.98	1192_crop_crop - Deconvolved 2 iterations.nd2	63.115	1728.1	4379.78	-2567.17	7503
48	6.11	1192_crop_crop - Deconvolved 2 iterations.nd2	63.115	1728.1	4379.78	-2567.17	6841
49	6.24	1192_crop_crop - Deconvolved 2 iterations.nd2	63.115	1728.1	4379.78	-2567.17	6735
50	6.37	1192_crop_crop - Deconvolved 2 iterations.nd2	63.115	1728.1	4379.78	-2567.17	6700
51	6.5	1192_crop_crop - Deconvolved 2 iterations.nd2	63.115	1728.1	4379.78	-2567.17	6560
52	6.63	1192_crop_crop - Deconvolved 2 iterations.nd2	63.115	1728.1	4379.78	-2567.17	5958
53	6.76	1192_crop_crop - Deconvolved 2 iterations.nd2	63.115	1728.1	4379.78	-2567.17	5394
54	6.89	1192_crop_crop - Deconvolved 2 iterations.nd2	63.115	1728.1	4379.78	-2567.17	5119
55	7.02	1192_crop_crop - Deconvolved 2 iterations.nd2	63.115	1728.1	4379.78	-2567.17	4880
56	7.15	1192_crop_crop - Deconvolved 2 iterations.nd2	63.115	1728.1	4379.78	-2567.17	5382
57	7.28	1192_crop_crop - Deconvolved 2 iterations.nd2	63.115	1728.1	4379.78	-2567.17	5636
58	7.41	1192_crop_crop - Deconvolved 2 iterations.nd2	63.115	1728.1	4379.78	-2567.17	6153
59	7.54	1192_crop_crop - Deconvolved 2 iterations.nd2	63.115	1728.1	4379.78	-2567.17	6789
60	7.67	1192_crop_crop - Deconvolved 2 iterations.nd2	63.115	1728.1	4379.78	-2567.17	7268
61	7.8	1192_crop_crop - Deconvolved 2 iterations.nd2	63.115	1728.1	4379.78	-2567.17	7001
62	7.93	1192_crop_crop - Deconvolved 2 iterations.nd2	63.115	1728.1	4379.78	-2567.17	7563
63	8.06	1192_crop_crop - Deconvolved 2 iterations.nd2	63.115	1728.1	4379.78	-2567.17	7200
64	8.19	1192_crop_crop - Deconvolved 2 iterations.nd2	63.115	1728.1	4379.78	-2567.17	7232
65	8.32	1192_crop_crop - Deconvolved 2 iterations.nd2	63.115	1728.1	4379.78	-2567.17	7538
66	8.45	1192_crop_crop - Deconvolved 2 iterations.nd2	63.115	1728.1	4379.78	-2567.17	9307
67	8.58	1192_crop_crop - Deconvolved 2 iterations.nd2	63.115	1728.1	4379.78	-2567.17	9403
68	8.71	1192_crop_crop - Deconvolved 2 iterations.nd2	63.115	1728.1	4379.78	-2567.17	9899
69	8.84	1192_crop_crop - Deconvolved 2 iterations.nd2	63.115	1728.1	4379.78	-2567.17	9997
70	8.97	1192_crop_crop - Deconvolved 2 iterations.nd2	63.115	1728.1	4379.78	-2567.17	9227
71	9.1	1192_crop_crop - Deconvolved 2 iterations.nd2	63.115	1728.1	4379.78	-2567.17	6800
72	9.23	1192_crop_crop - Deconvolved 2 iterations.nd2	63.115	1728.1	4379.78	-2567.17	5233
73	9.36	1192_crop_crop - Deconvolved 2 iterations.nd2	63.115	1728.1	4379.78	-2567.17	3721
74	9.49	1192_crop_crop - Deconvolved 2 iterations.nd2	63.115	1728.1	4379.78	-2567.17	2285
75	9.62	1192_crop_crop - Deconvolved 2 iterations.nd2	63.115	1728.1	4379.78	-2567.17	1707
