# Supplementary material for: MinD-RNase E interplay controls localization of polar mRNAs in E. coli
Source: EMBO J. 2024 Jan 19;43(4):8. doi: 10.1038/s44318-023-00026-9 (PMC10897333; doi:10.1038/s44318-023-00026-9)
Supplement: Supplementary file 11 — Source Data Fig. 6 [file 44318_2023_26_MOESM11_ESM.zip › Figure 6/6C/FRAP results.xlsx]

## Sheet: Sheet1
Time / strain	WT1	WT2	WT3	ΔminCDE1	ΔminCDE2	ΔminCDE3
0	100	100	100	100	100	100
0.5	105.132	107.447	95.658	110.647	91.9479	114.437
1	122.769	115.73	103.476	117.236	88.5177	108.279
1.5	124.879	125.173	103.463	98.1237	91.266	109.731
2	127.557	135.214	100.926	111.443	85.4043	107.172
2.5	135.143	136.863	99.3893	109.338	92.5679	98.6075
3	123.788	137.067	N.A	101.56	89.2478	99.6645
3.5	138.699	141.071	109.073	99.5527	83.5032	93.5156
4	121.785	132.907	N.A	102.651	83.455	87.35
4.5	126.206	140.952	113.878	97.8837	79.0398	85.2697
5	137.395	141.788	108.711	97.0874	79.3567	74.9182
5.5	125.732	143.545	107.234	103.458	84.7637	78.2736
6	120.766	141.633	119.046	87.9459	75.6509	77.2251
6.5	132.239	139.876	113.16	92.8875	79.3153	94.5978
7	120.695	124.014	116.442	94.1748	73.8807	87.4004
7.5	124.511	134.64	121.435	97.8401	76.443	88.7509
8	130.354	134.174	122.361	80.1571	77.4349	81.0419
