# Supplementary material for: MinD-RNase E interplay controls localization of polar mRNAs in E. coli
Source: EMBO J. 2024 Jan 19;43(4):8. doi: 10.1038/s44318-023-00026-9 (PMC10897333; doi:10.1038/s44318-023-00026-9)
Supplement: Supplementary file 12 — Source Data Fig. 7 [file 44318_2023_26_MOESM12_ESM.zip]

Archive with 28 entries (23 files):
- Figure 7/
- __MACOSX/._Figure 7
- Figure 7/7D/
- __MACOSX/Figure 7/._7D
- Figure 7/7C/
- __MACOSX/Figure 7/._7C
- Figure 7/7B/
- __MACOSX/Figure 7/._7B
- Figure 7/7A/
- __MACOSX/Figure 7/._7A
- Figure 7/7D/E1-mCh.tif
- __MACOSX/Figure 7/7D/._E1-mCh.tif
- Figure 7/7C/tar-yfp WT.tif
- __MACOSX/Figure 7/7C/._tar-yfp WT.tif
- Figure 7/7C/tar-yfp dMin.tif
- __MACOSX/Figure 7/7C/._tar-yfp dMin.tif
- Figure 7/7B/Ceph.tif
- __MACOSX/Figure 7/7B/._Ceph.tif
- Figure 7/7B/Ceph1.tif
- __MACOSX/Figure 7/7B/._Ceph1.tif
- Figure 7/7A/cheA WT1.tif
- __MACOSX/Figure 7/7A/._cheA WT1.tif
- Figure 7/7A/cheA WT.tif
- __MACOSX/Figure 7/7A/._cheA WT.tif
- Figure 7/7A/cheA dMin.tif
- __MACOSX/Figure 7/7A/._cheA dMin.tif
- Figure 7/7A/cheA dMin1.tif
- __MACOSX/Figure 7/7A/._cheA dMin1.tif
